# Supplementary material for: Microbiota derived d-malate inhibits skeletal muscle growth and angiogenesis during aging via acetylation of Cyclin A
Source: EMBO Rep. 2024 Jan 22;25(2):9. doi: 10.1038/s44319-023-00028-y (PMC10897302; doi:10.1038/s44319-023-00028-y)
Supplement: Supplementary file 2 — Source Data Fig. 1 [file 44319_2023_28_MOESM2_ESM.zip]

Archive with 5 entries (4 files):
- EMBOR-2023-57167V1_SourceDataForFigure 1/
- EMBOR-2023-57167V1_SourceDataForFigure 1/Fig 1B:Relative D-malate content in intestinal content vitro culture experiment.xlsx
- EMBOR-2023-57167V1_SourceDataForFigure 1/Fig 1C DMA concentration in mice serum.xlsx
- EMBOR-2023-57167V1_SourceDataForFigure 1/Fig 1D Relative D-malate content in colon content of different age mice.xlsx
- EMBOR-2023-57167V1_SourceDataForFigure 1/Fig1A.xls
