# Supplementary material for: Microbiota derived d-malate inhibits skeletal muscle growth and angiogenesis during aging via acetylation of Cyclin A
Source: EMBO Rep. 2024 Jan 22;25(2):9. doi: 10.1038/s44319-023-00028-y (PMC10897302; doi:10.1038/s44319-023-00028-y)
Supplement: Supplementary file 2 — Source Data Fig. 1 [file 44319_2023_28_MOESM2_ESM.zip › EMBOR-2023-57167V1_SourceDataForFigure 1/Fig 1B:Relative D-malate content in intestinal content vitro culture experiment.xlsx]

## Sheet: Sheet1
sample	DMA content（μM）	average
1-intestinal content	29.7189	26.9076	1.10448
2-intestinal content	20.8835	26.9076	0.776119
3-intestinal content	25.7028	26.9076	0.955224
4-intestinal content	31.3253	26.9076	1.16418
1-intestinal content+500 uM LMA	102.811	26.9076	3.8209
1-intestinal content+501 uM LMA	97.992	26.9076	3.64179
1-intestinal content+502 uM LMA	122.088	26.9076	4.53731
1-intestinal content+503 uM LMA	68.2731	26.9076	2.53731
1-non-microbiota+500 μM LMA	77.9116	26.9076	2.89552
1-non-microbiota+500 μM LMA	19.2771	26.9076	0.716418
1-non-microbiota+500 μM LMA	53.012	26.9076	1.97015
1-non-microbiota+500 μM LMA	65.0602	26.9076	2.41791
