# Supplementary material for: Microbiota derived d-malate inhibits skeletal muscle growth and angiogenesis during aging via acetylation of Cyclin A
Source: EMBO Rep. 2024 Jan 22;25(2):9. doi: 10.1038/s44319-023-00028-y (PMC10897302; doi:10.1038/s44319-023-00028-y)
Supplement: Supplementary file 2 — Source Data Fig. 1 [file 44319_2023_28_MOESM2_ESM.zip › EMBOR-2023-57167V1_SourceDataForFigure 1/Fig 1C DMA concentration in mice serum.xlsx]

## Sheet: Sheet1
sample
6 weeks	0.00713152	0.00357389	0.00758871	0.00157066
16 weeks	0.00388559	0.0022666	0.00356179	0.00388559
24 months	0.00960219	0.00484682	0.0267032	0.0285968	0.0344624	0.041576	0.0388304	0.0344312
