# Supplementary material for: Microbiota derived d-malate inhibits skeletal muscle growth and angiogenesis during aging via acetylation of Cyclin A
Source: EMBO Rep. 2024 Jan 22;25(2):9. doi: 10.1038/s44319-023-00028-y (PMC10897302; doi:10.1038/s44319-023-00028-y)
Supplement: Supplementary file 2 — Source Data Fig. 1 [file 44319_2023_28_MOESM2_ESM.zip › EMBOR-2023-57167V1_SourceDataForFigure 1/Fig 1D Relative D-malate content in colon content of different age mice.xlsx]

## Sheet: Sheet1
sample	DMA content（mM/g)	DMA content （mg/g intestinal content）	average
1-5 weeks	0.000271702	0.085339	0.0749559	1.13852
2-5 weeks	0.000198975	0.0624961	0.0749559	0.833772
3-5weeks	0.000238645	0.0749559	0.0749559	1
4-5 weeks	0.000245256	0.0770325	0.0749559	1.0277
1-16 weeks	0.000192364	0.0604195	0.0749559	0.806067
2-16 weeks	0.000251868	0.0791091	0.0749559	1.05541
3-16 weeks	0.000271702	0.085339	0.0749559	1.13852
4-16 weeks	0.00030476	0.0957222	0.0749559	1.27705
1-24 months	0.000364264	0.114412	0.0749559	1.52639
2-24 months	0.000364264	0.114412	0.0749559	1.52639
3-24 months	0.00043038	0.135178	0.0749559	1.80344
4-24 months	0.000493136	0.154889	0.0749559	2.0664
