# Supplementary material for: Microbiota derived d-malate inhibits skeletal muscle growth and angiogenesis during aging via acetylation of Cyclin A
Source: EMBO Rep. 2024 Jan 22;25(2):9. doi: 10.1038/s44319-023-00028-y (PMC10897302; doi:10.1038/s44319-023-00028-y)
Supplement: Supplementary file 2 — Source Data Fig. 1 [file 44319_2023_28_MOESM2_ESM.zip › EMBOR-2023-57167V1_SourceDataForFigure 1/Fig1A.xls]

## Sheet: Sheet1
	1	2	3	4	5	6	7	8	9	10	11	12			1	2	3	4	5	6	7	8	9	10	11	12						十二指肠	空肠	回肠	盲肠	结肠
A	0.258	0.645	0.805	0.413	0.509	1.248	0.859	0.554		0.946			340	A	0.28	0.644	0.788	0.409	0.498	1.183	0.907	0.6		0.977			340				A1	0.022	0.0462	0.0532	0.1292	0.0177
B	0.524	0.713	0.539	0.689	0.495	1.526	0.696	0.978	0.535	0.964			340	B	0.546	0.7	0.557	0.721	0.525	1.475	0.896	0.996	0.721	0.983			340				A2	0.0504	0.0448	0.041	0.0809	0.0508
C	0.387	0.303	0.428	0.562	0.631	1.16	0.9	0.418	0.627	0.903			340	C	0.531	0.347	0.439	0.684	0.653	1.112	0.964	0.448	0.877	0.889			340				A3	0.0663	0.0756	0.0548	0.1303	0.0616
D	0.294	0.418	0.567	0.44	0.459	0.683	1.012	1.163	0.433	0.972			340	D	0.341	0.403	0.546	0.441	0.494	0.677	1.111	1.152	0.619	1.035			340				A4	0.0343	0.0488	0.052	0.2499	0.041
E	0.303	0.522	0.856	0.415	0.407	0.723	0.593	0.651	0.577	1.129			340	E	0.309	0.514	0.809	0.428	0.444	0.719	0.636	0.654	0.59	1.092			340				A5	0.026	0.0331	0.0535	0.0652	0.0762
F	0.292	0.571	0.609	0.584	0.427	0.884	1.033	0.566	0.493	0.828			340	F	0.341	0.583	0.581	0.646	0.446	0.869	1.048	0.564	0.595	0.818			340				A6	0.0353	0.0893	0.0338	0.1647	0.0491
G	0.294	0.401	0.376	0.418	0.551	0.375	0.484	1	0.556	0.52			340	G	0.335	0.373	0.403	0.432	0.537	0.395	0.587	0.975	0.658	0.533			340				A7	0.0244	0.0383	0.0525	0.0424	0.0632
H	0.193	0.224	1.131	0.107	0.1	0.535	0.119	1.413		0.699			340	H	0.6	3.03	1.173	0.109	0.103	0.532	0.123	1.383		0.706			340				B1	0.1082	0.1022	0.1186	0.0595	0.1048
															duodenum		jejunum		ileum		caecum		colon								B2	0.0834	0.0372	0.1322	0.1382	0.0732
	1	2	3	4	5	6	7	8	9	10	11	12			control	antibiotics	control	antibiotics	control	antibiotics	control	antibiotics	control	antibiotics							B3	0.0315	0.0494	0.0922	0.0428	0.0968
A	0.258	0.643	0.801	0.411	0.507	1.244	0.856	0.553		0.94			340		0.022	-0.001	-0.017	-0.004	-0.011	-0.065	0.048	0.046		0.031							B4	0.0207	0.0331	0.0587	0.152	0.0986
B	0.524	0.711	0.538	0.689	0.498	1.52	0.706	0.973	0.533	0.957			340		0.022	-0.013	0.018	0.032	0.03	-0.051	0.2	0.018	0.186	0.019							B5	0.0614	0.0846	0.0678	0.062	0.1513
C	0.387	0.302	0.427	0.563	0.628	1.152	0.895	0.416	0.624	0.897			340		0.144	0.044	0.011	0.122	0.022	-0.048	0.064	0.03	0.25	-0.014							B6	0.0592	0.0686	0.0804	0.0607	0.1217
D	0.293	0.416	0.565	0.438	0.457	0.68	1.005	1.154	0.433	0.964			340		0.047	-0.015	-0.021	0.001	0.035	-0.006	0.099	-0.011	0.186	0.063							B7	0.0528	0.0389	0.0307	0.1148	0.0242
E	0.302	0.52	0.85	0.414	0.406	0.718	0.591	0.648	0.574	1.118			340		0.006	-0.008	-0.047	0.013	0.037	-0.004	0.043	0.003	0.013	-0.037							B8		0.1193	0.0399	0.1454	0.0408
F	0.292	0.569	0.606	0.582	0.425	0.88	1.027	0.562	0.493	0.821			340		0.049	0.012	-0.028	0.062	0.019	-0.015	0.015	-0.002	0.102	-0.01
G	0.293	0.399	0.375	0.416	0.548	0.373	0.483	0.989	0.553	0.52			340		0.041	-0.028	0.027	0.014	-0.014	0.02	0.103	-0.025	0.102	0.013
H	0.193	0.223	1.125	0.107	0.101	0.531	0.12	1.405		0.695			340		0.407	2.806	0.042	0.002	0.003	-0.003	0.004	-0.03		0.007
	1	2	3	4	5	6	7	8	9	10	11	12			0.0712758	-0.000658742	-0.0118561	-0.00617107	-0.0147375	-0.0390635	0.0264802	0.055104		0.0210835
A	0.257	0.642	0.799	0.409	0.505	1.24	0.855	0.552		0.938			340		0.0311125	-0.0111101	0.0344883	0.0509113	0.0521531	-0.0274967	0.176207	0.00928339	0.260971	0.0185006
B	0.523	0.707	0.535	0.688	0.497	1.514	0.727	0.972	0.533	0.955			340		0.154807	0.0995599	0.0158711	0.115022	0.0286144	-0.0371067	0.0350089	0.0499597	0.289269	-0.0103085
C	0.388	0.302	0.425	0.564	0.626	1.148	0.893	0.415	0.624	0.894			340		0.0976666	-0.0516492	-0.0452203	0.00146057	0.0479741	-0.00728543	0.0282365	-0.00515812	0.323349	0.0455414
D	0.29	0.414	0.562	0.436	0.456	0.677	1.002	1.149	0.433	0.96			340		0.0164483	-0.00928675	-0.0395977	0.0279935	0.0492936	-0.00420506	0.0470071	0.00344883	0.0121599	-0.0174303
E	0.3	0.518	0.847	0.412	0.405	0.716	0.59	0.647	0.572	1.111			340		0.0989381	0.0144478	-0.0290922	0.049486	0.0400663	-0.0132977	0.00649142	-0.00234846	0.148068	-0.00585668
F	0.291	0.567	0.603	0.58	0.423	0.878	1.025	0.56	0.494	0.818			340		0.119767	-0.0377978	0.0494717	0.0260538	-0.0190069	0.0464338	0.173146	-0.0155217	0.115034	0.0382887
G	0.292	0.398	0.374	0.414	0.546	0.372	0.481	0.985	0.551	0.517			340				0.0250929	0.00139483	0.00180293	-0.00535909	0.00479165	-0.0147062		0.0122287
H	0.192	0.223	1.123	0.108	0.101	0.527	0.122	1.399		0.692			340
	1	2	3	4	5	6	7	8	9	10	11	12
A	1.289	1.474	1.836	1.433	1.35	2.104	1.958	1.615		1.95			340
B	1.644	1.707	1.504	1.715	1.579	2.526	1.797	2.084	1.558	2.056			340
C	1.529	1.434	1.377	1.716	1.661	2.16	1.954	1.457	1.754	1.95			340
D	1.461	1.444	1.524	1.362	1.645	1.669	2.109	2.127	1.507	2.002			340
E	1.265	1.479	1.809	1.421	1.41	1.685	1.576	1.59	1.565	2.071			340
F	1.154	1.479	1.344	1.577	1.372	1.832	1.903	1.502	1.475	1.747			340
G	1.28	1.296	1.391	1.375	1.556	1.436	1.465	2.017	1.492	1.549			340
H	1.275	1.751	2.089	0.107	0.101	1.648	0.12	2.457		1.723			340
	1	2	3	4	5	6	7	8	9	10	11	12
A	1.044	1.046	1.508	1.059	0.934	1.669	1.808	1.468		1.658			340
B	1.468	1.384	1.327	1.516	1.381	2.244	1.591	1.903	1.465	1.918			340
C	1.294	1.338	1.206	1.61	1.561	1.8	1.857	1.347	1.675	1.69			340
D	1.251	0.956	1.407	1.14	1.536	1.498	1.981	1.955	1.392	1.852			340
E	1.009	1.238	1.579	1.293	1.296	1.387	1.437	1.422	1.435	1.93			340
F	0.99	1.201	1.039	1.409	1.217	1.658	1.662	1.349	1.325	1.537			340
G	1.12	0.929	1.179	1.195	1.246	1.27	1.289	1.743	1.323	1.331			340
H	1.183	2.386	1.857	0.108	0.101	1.458	0.12	2.191	0.104	1.503			340
	1	2	3	4	5	6	7	8	9	10	11	12
A	0.787	0.772	1.124	0.744	0.677	1.341	1.596	1.279		1.386			340
B	1.18	1.076	1.099	1.255	1.119	1.91	1.339	1.628	1.306	1.69			340
C	0.995	1.19	0.93	1.354	1.363	1.428	1.673	1.162	1.539	1.396			340
D	0.898	0.592	1.208	0.816	1.347	1.22	1.744	1.668	1.231	1.627			340
E	0.702	0.923	1.235	1.104	1.126	1.046	1.231	1.138	1.214	1.686			340
F	0.727	0.844	0.757	1.185	0.956	1.372	1.352	1.185	1.09	1.215			340
G	0.89	0.514	0.877	0.958	0.862	1.038	1.095	1.351	1.18	1.072			340
H	1.11	2.721	1.487	0.108	0.101	1.363	0.12	1.784	0.104	1.266			340
	1	2	3	4	5	6	7	8	9	10	11	12
A	0.613	0.698	0.882	0.563	0.573	1.262	1.448	0.951		1.21			340
B	0.96	0.878	0.948	1.078	0.94	1.702	1.18	1.427	1.192	1.517			340
C	0.795	1.038	0.742	1.131	1.193	1.233	1.531	1.021	1.429	1.21			340
D	0.614	0.47	1.021	0.617	1.168	1.035	1.577	1.468	1.11	1.466			340
E	0.532	0.738	1.029	0.923	0.976	0.877	1.074	0.979	1.05	1.485			340
F	0.558	0.69	0.657	0.951	0.778	1.174	1.202	1.02	0.949	1.017			340
G	0.725	0.426	0.689	0.771	0.691	0.841	0.96	1.141	1.052	0.906			340
H	1.031	2.872	1.209	0.108	0.101	1.23	0.12	1.541	0.104	1.091			340
	1	2	3	4	5	6	7	8	9	10	11	12
A	0.427	0.678	0.832	0.464	0.539	1.24	1.279	0.823		1.055			340
B	0.695	0.761	0.786	0.89	0.743	1.554	1.012	1.199	1.074	1.315			340
C	0.592	0.858	0.555	0.853	1	1.17	1.378	0.861	1.31	1.028			340
D	0.371	0.443	0.812	0.489	0.963	0.852	1.395	1.272	0.99	1.283			340
E	0.403	0.587	0.884	0.742	0.819	0.775	0.919	0.823	0.88	1.294			340
F	0.414	0.627	0.626	0.735	0.604	0.992	1.121	0.86	0.812	0.88			340
G	0.567	0.407	0.528	0.601	0.602	0.647	0.843	1.032	0.938	0.753			340
H	0.941	2.975	1.195	0.108	0.101	1.061	0.12	1.425		0.923			340
	1	2	3	4	5	6	7	8	9	10	11	12
A	0.318	0.667	0.816	0.44	0.524	1.223	1.109	0.692		0.999			340
B	0.579	0.735	0.642	0.762	0.58	1.523	0.881	1.048	0.954	1.114			340
C	0.525	0.658	0.473	0.682	0.8	1.149	1.216	0.689	1.186	0.934			340
D	0.343	0.431	0.61	0.466	0.733	0.726	1.23	1.187	0.865	1.114			340
E	0.349	0.548	0.854	0.565	0.654	0.748	0.769	0.716	0.726	1.155			340
F	0.363	0.607	0.61	0.656	0.489	0.901	1.085	0.707	0.689	0.843			340
G	0.419	0.393	0.444	0.479	0.571	0.474	0.731	1.009	0.831	0.616			340
H	0.848	3.008	1.178	0.108	0.101	0.888	0.12	1.408		0.779			340
	1	2	3	4	5	6	7	8	9	10	11	12
A	0.3	0.659	0.806	0.428	0.514	1.209	0.992	0.629		0.989			340
B	0.565	0.722	0.583	0.742	0.545	1.507	0.849	1.023	0.86	1.024			340
C	0.519	0.503	0.459	0.676	0.694	1.136	1.1	0.562	1.086	0.915			340
D	0.344	0.421	0.569	0.455	0.58	0.704	1.133	1.172	0.768	1.051			340
E	0.331	0.534	0.839	0.478	0.541	0.737	0.691	0.684	0.644	1.125			340
F	0.351	0.597	0.601	0.648	0.468	0.888	1.071	0.618	0.634	0.831			340
G	0.362	0.385	0.425	0.453	0.559	0.423	0.656	0.997	0.753	0.562			340
H	0.774	3.027	1.175	0.108	0.102	0.755	0.121	1.399		0.721			340
	1	2	3	4	5	6	7	8	9	10	11	12
A	0.292	0.654	0.799	0.421	0.509	1.2	0.941	0.613		0.984			340
B	0.557	0.714	0.57	0.733	0.537	1.496	0.855	1.014	0.797	1.004			340
C	0.52	0.413	0.452	0.676	0.669	1.128	1.038	0.493	1.012	0.906			340
D	0.342	0.415	0.56	0.45	0.521	0.693	1.109	1.164	0.701	1.05			340
E	0.322	0.527	0.829	0.45	0.486	0.73	0.657	0.672	0.612	1.113			340
F	0.346	0.592	0.594	0.645	0.459	0.881	1.062	0.585	0.609	0.826			340
G	0.35	0.38	0.416	0.445	0.552	0.411	0.63	0.989	0.703	0.549			340
H	0.716	3.028	1.173	0.108	0.102	0.659	0.121	1.393		0.711			340
	1	2	3	4	5	6	7	8	9	10	11	12
A	0.286	0.649	0.794	0.416	0.503	1.193	0.922	0.606		0.981			340
B	0.552	0.708	0.564	0.727	0.532	1.488	0.867	1.007	0.758	0.994			340
C	0.523	0.368	0.447	0.678	0.66	1.121	0.992	0.463	0.95	0.899			340
D	0.342	0.41	0.553	0.446	0.506	0.686	1.105	1.159	0.656	1.047			340
E	0.316	0.521	0.821	0.439	0.457	0.725	0.646	0.663	0.6	1.103			340
F	0.343	0.587	0.588	0.645	0.453	0.876	1.057	0.574	0.6	0.822			340
G	0.343	0.377	0.41	0.438	0.545	0.403	0.616	0.983	0.677	0.541			340
H	0.668	3.033	1.172	0.108	0.102	0.588	0.121	1.389		0.712			340
	1	2	3	4	5	6	7	8	9	10	11	12
A	0.281	0.646	0.789	0.411	0.499	1.184	0.91	0.601		0.98			340
B	0.548	0.702	0.558	0.723	0.528	1.478	0.885	0.999	0.732	0.986			340
C	0.529	0.351	0.441	0.682	0.647	1.114	0.971	0.451	0.898	0.892			340
D	0.343	0.405	0.548	0.442	0.497	0.68	1.107	1.154	0.631	1.038			340
E	0.31	0.515	0.811	0.431	0.446	0.72	0.637	0.657	0.592	1.095			340
F	0.341	0.583	0.583	0.646	0.447	0.871	1.052	0.565	0.595	0.819			340
G	0.336	0.373	0.404	0.433	0.538	0.396	0.593	0.977	0.664	0.535			340
H	0.61	3.022	1.17	0.109	0.102	0.54	0.122	1.384		0.7			340
	1	2	3	4	5	6	7	8	9	10	11	12
A	0.28	0.644	0.788	0.409	0.498	1.183	0.907	0.6		0.977			340
B	0.546	0.7	0.557	0.721	0.525	1.475	0.896	0.996	0.721	0.983			340
C	0.531	0.347	0.439	0.684	0.653	1.112	0.964	0.448	0.877	0.889			340
D	0.341	0.403	0.546	0.441	0.494	0.677	1.111	1.152	0.619	1.035			340
E	0.309	0.514	0.809	0.428	0.444	0.719	0.636	0.654	0.59	1.092			340
F	0.341	0.583	0.581	0.646	0.446	0.869	1.048	0.564	0.595	0.818			340
G	0.335	0.373	0.403	0.432	0.537	0.395	0.587	0.975	0.658	0.533			340
H	0.6	3.03	1.173	0.109	0.103	0.532	0.123	1.383		0.706			340
