# Supplementary material for: Microbiota derived d-malate inhibits skeletal muscle growth and angiogenesis during aging via acetylation of Cyclin A
Source: EMBO Rep. 2024 Jan 22;25(2):9. doi: 10.1038/s44319-023-00028-y (PMC10897302; doi:10.1038/s44319-023-00028-y)
Supplement: Supplementary file 3 — Source Data Fig. 2 [file 44319_2023_28_MOESM3_ESM.zip]

Archive with 5 entries (4 files):
- EMBOR-2023-57167V1_SourceDataForFigure 2/
- EMBOR-2023-57167V1_SourceDataForFigure 2/Fig2A-2B.xlsx
- EMBOR-2023-57167V1_SourceDataForFigure 2/Fig2C.xlsx
- EMBOR-2023-57167V1_SourceDataForFigure 2/Fig2D.xls
- EMBOR-2023-57167V1_SourceDataForFigure 2/Fig2E-2L.xlsx
