# Supplementary material for: Microbiota derived d-malate inhibits skeletal muscle growth and angiogenesis during aging via acetylation of Cyclin A
Source: EMBO Rep. 2024 Jan 22;25(2):9. doi: 10.1038/s44319-023-00028-y (PMC10897302; doi:10.1038/s44319-023-00028-y)
Supplement: Supplementary file 3 — Source Data Fig. 2 [file 44319_2023_28_MOESM3_ESM.zip › EMBOR-2023-57167V1_SourceDataForFigure 2/Fig2A-2B.xlsx]

## Sheet: Sheet1
0	Mouse ID		体重	余料	加料	体增重	采食		1	Mouse ID		体重	余料	加料	体增重	采食		2	Mouse ID		体重	余料	加料	体增重	采食
Ctrl	L2020036	A1	20.05		24.64				Ctrl	L2020036	A1	21.36	1.63	25.21	1.31	23.01		Ctrl	L2020036	A1	21.43	4.46	29	1.38	43.76
	L2020037	A2	20.56		25.96					L2020037	A2	22.09	7.04	26.98	1.53	18.92			L2020037	A2	21.89	8.44	29.75	1.33	37.46
	L2020038	A3	20.81		26.73					L2020038	A3	23.31	8.08	27.87	2.5	18.65			L2020038	A3	22.76	7.07	28.6	1.95	39.45
	L2020039	A4	21.54		24.53					L2020039	A4	22.85	3.23	28.87	1.31	21.3			L2020039	A4	23.2	6.27	28.94	1.66	43.9
	L2020040	A5	21.66		25.02					L2020040	A5	24.69	2.79	27.32	3.03	22.23			L2020040	A5	23.88	7.41	26.56	2.22	42.14
	L2020041	A6	21.82		27.12					L2020041	A6	24.68	3.1	25.47	2.86	24.02			L2020041	A6	24.09	4.04	28.82	2.27	45.45
	L2020042	A7	21.89		25.63					L2020042	A7	23.21	2.57	26.09	1.32	23.06			L2020042	A7	23.16	3.82	30.43	1.27	45.33
	L2020043	A8	22.76		25.23					L2020043	A8	24.09	4.35	28.73	1.33	20.88			L2020043	A8	24.56	6.45	32.02	1.8	43.16
D-MA	L2020044	B1	20.05		24.24				D-MA	L2020044	B1	21.6	6.26	24.64	1.55	17.98		D-MA	L2020044	B1	21	4.4	27.2	0.95	38.22
	L2020045	B2	20.28		28.38					L2020045	B2	21.45	7.49	25.67	1.17	20.89			L2020045	B2	21.02	4	29.95	0.74	42.56
	L2020046	B3	21.24		27.23					L2020046	B3	21.4	6.86	27.27	0.16	20.37			L2020046	B3	21.9	5.83	26.08	0.66	41.81
	L2020047	B4	21.46		27.19					L2020047	B4	22.66	6.68	27.88	1.2	20.51			L2020047	B4	22.54	6.59	27.69	1.08	41.8
	L2020048	B5	21.67		27.96					L2020048	B5	21.62	8.39	27.81	-0.05	19.57			L2020048	B5	21.89	5.71	26.45	0.22	41.67
	L2020049	B6	21.77		25.58					L2020049	B6	22.33	6.46	25.98	0.56	19.12			L2020049	B6	23.18	5.11	28.68	1.41	39.99
	L2020050	B7	21.92		27.69					L2020050	B7	23.34	5.21	30.5	1.42	22.48			L2020050	B7	23.36	10.57	25.59	1.44	42.41
	L2020051	B8	22.73		27.34					L2020051	B8	23.78	3.93	31.96	1.05	23.41			L2020051	B8	21.93	11.23	25.83	-0.8	44.14
L-MA	L2020052	C1	20.22		26.36				L-MA	L2020052	C1	22.06	4.92	25.84	1.84	21.44		L-MA	L2020052	C1	22.28	5.54	27.91	2.06	41.74
	L2020053	C2	20.26		28.03					L2020053	C2	21.89	6.01	26.45	1.63	22.02			L2020053	C2	22.16	8.11	27.92	1.9	40.36
	L2020054	C3	21.36		26.15					L2020054	C3	22.85	2.46	27.16	1.49	23.69			L2020054	C3	23.39	5.37	27.02	2.03	45.48
	L2020055	C4	21.36		27.31					L2020055	C4	23.44	2.8	27.37	2.08	24.51			L2020055	C4	23.15	6.32	27.34	1.79	45.56
	L2020056	C5	21.7		27.64					L2020056	C5	22.93	4.57	25.29	1.23	23.07			L2020056	C5	22.82	2.23	29.72	1.12	46.13
	L2020057	C6	21.74		26.36					L2020057	C6	22.25	7.43	28.69	0.51	18.93			L2020057	C6	23.08	7.07	28.68	1.34	40.55
	L2020058	C7	22.15		28.68					L2020058	C7	23.64	7.5	26.48	1.49	21.18			L2020058	C7	22.27	7.9	29.94	0.12	39.76
	L2020059	C8	22.33		28					L2020059	C8	23.46	4.4	30.03	1.13	23.6			L2020059	C8	23.11	9.44	28.51	0.78	44.19
3	Mouse ID		体重	余料	加料	体增重	采食		4	Mouse ID		体重	余料	加料	体增重	采食		5	Mouse ID		体重	余料	加料	体增重	采食
Ctrl	L2020036	A1	21.81	6.77	29.71	1.76	65.99		Ctrl	L2020036	A1	22.92	7.18	28.12	2.87	88.52		Ctrl	L2020036	A1	23.73	3.78	28.27	3.68	112.86
	L2020037	A2	22.35	15.4	27.8	1.79	51.81			L2020037	A2	23.72	6.56	31.21	3.16	73.05			L2020037	A2	23.71	9.07	31.05	3.15	95.19
	L2020038	A3	23.88	6.36	28.58	3.07	61.69			L2020038	A3	23.76	6.09	30.62	2.95	84.18			L2020038	A3	25.42	5.6	31.87	4.61	109.2
	L2020039	A4	22.78	7.94	27.04	1.24	64.9			L2020039	A4	24.27	4.28	30.97	2.73	87.66			L2020039	A4	24.92	6.95	32.57	3.38	111.68
	L2020040	A5	24.38	3.7	28.04	2.72	65			L2020040	A5	24.02	5.89	30.99	2.36	87.15			L2020040	A5	24.65	8.4	28.16	2.99	109.74
	L2020041	A6	23.35	5.75	30.49	1.53	68.52			L2020041	A6	24.71	8	28.61	2.89	91.01			L2020041	A6	25.32	3.76	28.83	3.5	115.86
	L2020042	A7	23.68	7.82	27.58	1.79	67.94			L2020042	A7	23.1	8.37	28.87	1.21	87.15			L2020042	A7	24.55	5.22	30.98	2.66	110.8
	L2020043	A8	24.84	9.52	29.32	2.08	65.66			L2020043	A8	26.92	3.2	31.01	4.16	91.78			L2020043	A8	27.36	10.31	33.61	4.6	112.48
D-MA	L2020044	B1	21.97	5.82	31.57	1.92	59.6		D-MA	L2020044	B1	21.57	12.17	26.25	1.52	79		D-MA	L2020044	B1	22.54	3.19	28.66	2.49	102.06
	L2020045	B2	21.16	9.02	29.54	0.88	63.49			L2020045	B2	21.8	6.4	34.48	1.52	86.63			L2020045	B2	23.22	10.62	32.12	2.94	110.49
	L2020046	B3	21.37	4.28	30.91	0.13	63.61			L2020046	B3	21.4	9.95	32.22	0.16	84.57			L2020046	B3	22.63	7.47	30.16	1.39	109.32
	L2020047	B4	22.52	6.33	27.94	1.06	63.16			L2020047	B4	24.01	4.35	31.54	2.55	86.75			L2020047	B4	24.15	13.19	27.74	2.69	105.1
	L2020048	B5	21.01	6.33	30.87	-0.66	61.79			L2020048	B5	20.77	10.09	32.54	-0.9	82.57			L2020048	B5	22.73	7.7	29.82	1.06	107.41
	L2020049	B6	22.17	7.64	27.69	0.4	61.03			L2020049	B6	23.56	4.65	31.68	1.79	84.07			L2020049	B6	24.73	5.54	31.86	2.96	110.21
	L2020050	B7	23.79	0.1	28.46	1.87	67.9			L2020050	B7	23.36	8.29	29.51	1.44	88.07			L2020050	B7	23.81	4.8	28.52	1.89	112.78
	L2020051	B8	22.7	3.42	31.04	-0.03	66.55			L2020051	B8	22.57	8.86	26.46	-0.16	88.73			L2020051	B8	23.95	3.99	31.48	1.22	111.2
L-MA	L2020052	C1	22.46	7.04	29.94	2.24	62.61		L-MA	L2020052	C1	22.91	5.82	27.38	2.69	86.73		L-MA	L2020052	C1	24.14	1.4	29.7	3.92	112.71
	L2020053	C2	22.25	1.77	28.25	1.99	66.51			L2020053	C2	22.13	8.83	28.64	1.87	85.93			L2020053	C2	25.14	1.81	30.98	4.88	112.76
	L2020054	C3	23.09	4.66	30.08	1.73	67.84			L2020054	C3	23.92	6.04	32.36	2.56	91.88			L2020054	C3	24.68	6.18	27.82	3.32	118.06
	L2020055	C4	23.27	4.43	31.1	1.91	68.47			L2020055	C4	24.59	7.61	34.54	3.23	91.96			L2020055	C4	25.05	10.53	31.81	3.69	115.97
	L2020056	C5	22.19	7.59	28.36	0.49	68.26			L2020056	C5	23.03	5.82	28.4	1.33	90.8			L2020056	C5	24.16	4.53	31.25	2.46	114.67
	L2020057	C6	22.82	6.22	31.97	1.08	63.01			L2020057	C6	23.94	9.08	27.19	2.2	85.9			L2020057	C6	24.37	3.45	31.61	2.63	109.64
	L2020058	C7	22.84	7.79	29.39	0.69	61.91			L2020058	C7	23.53	8.93	27.45	1.38	82.37			L2020058	C7	24.8	3.86	27.88	2.65	105.96
	L2020059	C8	23.38	6.2	29.33	1.05	66.5			L2020059	C8	24.25	5.03	32.18	1.92	90.8			L2020059	C8	24.45	8.17	31.38	2.12	114.81
6	Mouse ID		体重	余料	加料	体增重	采食		7	Mouse ID		体重	余料	加料	体增重	采食	粪重	8	Mouse ID		体重	余料	加料	体增重	采食	血糖	体温
	L2020036	A1	22.81	7.38	31.73	2.76	133.75		Ctrl	L2020036	A1	23.16	9.34	29.48	3.11	156.14	4.4148	Ctrl	L2020036	A1	23.72	4.91	31.84	3.67	180.71	7.6	35.5
	L2020037	A2	24.22	9.13	29.22	3.66	117.11			L2020037	A2	24.46	6.64	30.66	3.9	139.69	4.346		L2020037	A2	24.63	5.59	31.11	4.07	164.76	8.2	35.3
	L2020038	A3	24.35	10.57	31.27	3.54	130.5			L2020038	A3	25.42	7.72	32.37	4.61	154.05	4.6491		L2020038	A3	25.28	6.88	32.36	4.47	179.54	9.4	35.4
	L2020039	A4	25.46	10.99	27.36	3.92	133.26			L2020039	A4	25.6	3.69	29.68	4.06	156.93	4.7537		L2020039	A4	25.85	7.09	32.25	4.31	179.52	8.9	35.9
	L2020040	A5	24.78	5.93	30.74	3.12	131.97			L2020040	A5	25.66	9.32	31.41	4	153.39	4.1649		L2020040	A5	26.36	4.08	28.5	4.7	180.72	7.6	35.2
	L2020041	A6	24.91	7.4	31.33	3.09	137.29			L2020041	A6	25.91	8.42	31.26	4.09	160.2	4.4976		L2020041	A6	25.51	6.78	31.58	3.69	184.68	8.1	35.9
	L2020042	A7	24.83	9.92	28.24	2.94	131.86			L2020042	A7	25.03	5.02	31.58	3.14	155.08	4.7077		L2020042	A7	24.68	7.87	30.83	2.79	178.79	9.3	35
	L2020043	A8	27.56	10.24	30.22	4.8	135.85			L2020043	A8	28.51	4.87	32.55	5.75	161.2	5.4315		L2020043	A8	28.9	6.59	32.6	6.14	187.16	9.8	35.8
D-MA	L2020044	B1	22.8	7.51	30.79	2.75	123.21		D-MA	L2020044	B1	23.93	7.42	31.05	3.88	146.58	4.5342	D-MA	L2020044	B1	24.69	5.15	33.91	4.64	172.48	7.5	35.7
	L2020045	B2	22.16	9.97	28.41	1.88	132.64			L2020045	B2	22.51	4.6	32.32	2.23	156.45	4.8104		L2020045	B2	23.18	7.55	29.45	2.9	181.22	6.9	36.3
	L2020046	B3	22.32	9.52	30.53	1.08	129.96			L2020046	B3	21.66	13.57	28.33	0.42	146.92	4.0338		L2020046	B3	22.71	1.55	29.4	1.47	173.7	5.3	35.6
	L2020047	B4	24.87	3.61	29.8	3.41	129.23			L2020047	B4	25.43	5.84	28.71	3.97	153.19	4.461		L2020047	B4	24.84	5.37	34.55	3.38	176.53	7.2	35.9
	L2020048	B5	22.16	7.9	30.14	0.49	129.33			L2020048	B5	23.08	6.75	28.44	1.41	152.72	4.3284		L2020048	B5	22.94	2.75	32.19	1.27	178.41	8.4	37.8
	L2020049	B6	24.08	10.44	30.53	2.31	131.63			L2020049	B6	25.4	4.57	31.53	3.63	157.59	5.1697		L2020049	B6	25.98	6.43	34.72	4.21	182.69	8.4	36.1
	L2020050	B7	23.72	7.15	28.97	1.8	134.15			L2020050	B7	24.41	5.75	30.23	2.49	157.37	4.6222		L2020050	B7	25.06	14.89	26.73	3.14	172.71	7.3	35.6
	L2020051	B8	25.11	16.05	29.7	2.38	126.63			L2020051	B8	24.61	6.39	27.81	1.88	149.94	4.7976		L2020051	B8	25.21	2.48	30.3	2.48	175.27	7.8	35.8
L-MA	L2020052	C1	24	9.02	29.8	3.78	133.39		L-MA	L2020052	C1	24.18	7.34	31.24	3.96	155.85	4.555	L-MA	L2020052	C1	24.32	7.96	31.7	4.1	179.13	8.1	35.4
	L2020053	C2	25.64	8.77	31.27	5.38	134.97			L2020053	C2	26.69	6.69	33.17	6.43	159.55	4.8766		L2020053	C2	26.09	8.32	30.9	5.83	184.4	7.4	35.3
	L2020054	C3	24.4	5	28.02	3.04	140.88			L2020054	C3	24.22	2.63	31.25	2.86	166.27	5.1843		L2020054	C3	25	4.76	32.55	3.64	192.76	8.8	35.3
	L2020055	C4	24.91	9.86	31.25	3.55	137.92			L2020055	C4	25.51	8.31	30.99	4.15	160.86	4.4781		L2020055	C4	25.78	5.5	30.96	4.42	186.35	8.5	35.7
	L2020056	C5	24.41	7.24	31.06	2.71	138.68			L2020056	C5	24.1	26.82	26.82	2.4	142.92	1.1394		L2020056	C5	24.69	0	32.5	2.99	169.74	6.8	35.4
	L2020057	C6	24.32	10.98	30.37	2.58	130.27			L2020057	C6	25.22	7.77	33.41	3.48	152.87	4.3172		L2020057	C6	24.79	11.7	30.78	3.05	174.58	8.1	35.5
	L2020058	C7	24.23	6.36	28.01	2.08	127.48			L2020058	C7	25.42	5.09	31.44	3.27	150.4	4.2963		L2020058	C7	25.17	14.8	30.42	3.02	167.04	8.4	37
	L2020059	C8	24.03	10.49	30.28	1.7	135.7			L2020059	C8	25.41	6.15	32.44	3.08	159.83	4.818		L2020059	C8	25.57	10.22	29.66	3.24	182.05	8.3	35.7
9	Mouse ID		体重	余料	加料	体增重	采食	weights test	10	Mouse ID		体重	余料	加料	体增重	采食
	L2020036	A1	24.91	9.42	33.72	4.86	203.13	6		L2020036	A1	24.57	12.5	40.67	4.52	224.35
	L2020037	A2	25.4	11.57	29.66	4.84	184.3	21		L2020037	A2	25.22	10.15	36.41	4.66	203.81
	L2020038	A3	25.59	8.13	33.03	4.78	203.77	15		L2020038	A3	26	9.84	36.75	5.19	226.96
	L2020039	A4	26.72	10.69	32.03	5.18	201.08	21		L2020039	A4	26.32	11.05	36.98	4.78	222.06
	L2020040	A5	25.92	6.04	32.66	4.26	203.18	21		L2020040	A5	25.95	10.65	35.9	4.29	225.19
	L2020041	A6	24.82	10.36	29.56	3	205.9	15		L2020041	A6	25.6	8.3	35.73	3.78	227.16
	L2020042	A7	24.72	10.35	28.44	2.83	199.27	21		L2020042	A7	25.95	5.97	32.54	4.06	221.74
	L2020043	A8	30.32	3.19	33.26	7.56	216.57	28		L2020043	A8	30.32	10.6	37.17	7.56	239.23
D-MA	L2020044	B1	24.6	14.42	29.57	4.55	191.97	21	D-MA	L2020044	B1	23.5	13.32	38.31	3.45	208.22
	L2020045	B2	23.69	7.26	29.79	3.41	203.41	15		L2020045	B2	23.53	6.92	34.71	3.25	226.28
	L2020046	B3	24.21	29.43	29.43	2.97	173.67	15		L2020046	B3	23.41	11.23	39.45	2.17	191.87
	L2020047	B4	25.29	12.21	29.52	3.83	198.87	10		L2020047	B4	24.93	9.6	38.97	3.47	218.79
	L2020048	B5	23.67	8.29	30.07	2	202.31	28		L2020048	B5	23.66	8.63	37.59	1.99	223.75
	L2020049	B6	25.22	12.6	28.68	3.45	204.81	10		L2020049	B6	25.47	7.17	38.05	3.7	226.32
	L2020050	B7	25.42	2.92	31.28	3.5	196.52	15		L2020050	B7	25.36	9.19	40.97	3.44	218.61
	L2020051	B8	25.21	9.09	30.91	2.48	196.48	15		L2020051	B8	25.1	8.47	38.7	2.37	218.92
L-MA	L2020052	C1	25.1	10.17	33.89	4.88	200.66	15	L-MA	L2020052	C1	24.4	14.17	42.64	4.18	220.38
	L2020053	C2	25.73	8.34	28.39	5.47	206.96	28		L2020053	C2	26.39	5.46	35.54	6.13	229.89
	L2020054	C3	25.6	8.78	31.33	4.24	216.53	15		L2020054	C3	25.9	8.24	38.1	4.54	239.62
	L2020055	C4	26.22	7.64	30.13	4.86	209.67	28		L2020055	C4	26.17	9.11	40.64	4.81	230.69
	L2020056	C5	25.26	8.27	32.93	3.56	193.97	15		L2020056	C5	25.27	10.12	37.98	3.57	216.78
	L2020057	C6	25.39	13.61	28.88	3.65	191.75	21		L2020057	C6	25.64	8.66	36.14	3.9	211.97
	L2020058	C7	25.69	7.8	30.73	3.54	189.66	15		L2020058	C7	26.23	9.97	39.21	4.08	210.42
	L2020059	C8	26.12	6.4	29.5	3.79	205.31	28		L2020059	C8	26.32	10.2	36.74	3.99	224.61
	Mouse ID		GAS	SOL	TA	EDL	BAT	iWAT	gWAT	Liver
	L2020036	A1	0.1381	0.0071	0.0516	0.0104	0.104	0.118	0.385	1.258
	L2020037	A2	0.1497	0.0075	0.0449	0.0096	0.0868	0.046	0.3511	1.282
	L2020038	A3	0.1428	0.0071	0.031	0.0101	0.1571	0.0566	0.3545	1.3178
	L2020039	A4	0.1362	0.0069	0.0395	0.0097	0.0866	0.0698	0.2506	1.2904
	L2020040	A5	0.1346	0.0063	0.0524	0.0103	0.0865	0.0799	0.4839	1.2798
	L2020041	A6	0.143	0.0073	0.0464	0.0114	0.1001	0.0912	0.4648	1.2285
	L2020042	A7	0.1358	0.0067	0.0368	0.008	0.1112	0.0775	0.3813	1.2474
	L2020043	A8	0.1605	0.0085	0.0498	0.0107	0.0809	0.0748	0.3554	1.4935
D-MA	L2020044	B1	0.1309	0.0066	0.045	0.0084	0.1183	0.1037	0.2583	1.4903
	L2020045	B2	0.1289	0.0073	0.0383	0.0095	0.0708	0.1001	0.2892	1.1725
	L2020046	B3	0.1258	0.0054	0.0287	0.008	0.0806	0.0458	0.2429	1.2052
	L2020047	B4	0.1322	0.0062	0.0474	0.0099	0.1068	0.0832	0.3982	1.2532
	L2020048	B5	0.1244	0.0056	0.0453	0.0077	0.1062	0.1007	0.3575	1.312
	L2020049	B6	0.131	0.0068	0.0572	0.0067	0.0731	0.0772	0.3226	1.4016
	L2020050	B7	0.1409	0.0054	0.0385	0.0087	0.11	0.1002	0.4669	1.2697
	L2020051	B8	0.1356	0.007	0.0465	0.01	0.1102	0.122	0.3187	1.3474
L-MA	L2020052	C1	0.1382	0.0075	0.048	0.0092	0.0804	0.0944	0.2651	1.213
	L2020053	C2	0.142	0.0079	0.0315	0.009	0.1004	0.101	0.349	1.332
	L2020054	C3	0.1396	0.0065	0.045	0.0088	0.0935	0.0528	0.2733	1.4411
	L2020055	C4	0.1419	0.0069	0.0389	0.0095	0.1303	0.0534	0.2831	1.3424
	L2020056	C5	0.1351	0.0068	0.0493	0.011	0.0916	0.0879	0.352	1.2843
	L2020057	C6	0.1402	0.0067	0.0397	0.0089	0.1376	0.0866	0.386	1.4066
	L2020058	C7	0.1492	0.0075	0.0477	0.0103	0.0858	0.1007	0.3596	1.3208
	L2020059	C8	0.1378	0.0102	0.0386	0.0057	0.094	0.0787	0.3597	1.2861
