# Supplementary material for: Microbiota derived d-malate inhibits skeletal muscle growth and angiogenesis during aging via acetylation of Cyclin A
Source: EMBO Rep. 2024 Jan 22;25(2):9. doi: 10.1038/s44319-023-00028-y (PMC10897302; doi:10.1038/s44319-023-00028-y)
Supplement: Supplementary file 3 — Source Data Fig. 2 [file 44319_2023_28_MOESM3_ESM.zip › EMBOR-2023-57167V1_SourceDataForFigure 2/Fig2C.xlsx]

## Sheet: Sheet1
	ID	样品名称	测量时间	瘦肉质量(g)	脂肪质量(g)	自由水质量(g)	样品质量(g)	瘦肉含量(%)	脂肪含量(%)	自由水含量(%)
	14724	20201224091418	2020-12-24 09:15:02	0	38.404	0	0	0	0	0
	14747	A1	2020-12-24 10:22:11	18.357	1.895	0	23.21	79.091	8.165	0
	14745	A2	2020-12-24 10:18:28	18.852	2.187	0	23.51	80.187	9.302	0
	14733	A3	2020-12-24 09:47:14	19.963	1.926	0	24.96	79.98	7.716	0
	14734	A4	2020-12-24 09:49:36	19.186	2.512	0	24.58	78.055	10.22	0
	14732	A5	2020-12-24 09:45:09	18.273	2.08	0	24.56	74.401	8.469	0
	14726	A6	2020-12-24 09:32:14	19.305	2.755	0	24.83	77.749	11.095	0
	14729	A7	2020-12-24 09:39:10	18.302	2.401	0	24.22	75.566	9.913	0
	14746	A8	2020-12-24 10:20:17	21.272	2.515	0	26.98	78.844	9.322	0
	14738	B1	2020-12-24 09:58:47	16.53	1.941	0	22.14	74.661	8.767	0
	14744	B2	2020-12-24 10:16:47	17.224	2.017	0	22.55	76.381	8.945	0
	14728	B3	2020-12-24 09:36:37	16.605	1.918	0	22.12	75.068	8.671	0
	14749	B4	2020-12-24 10:26:15	18.191	2.191	0	23.88	76.177	9.175	0
	14750	B5	2020-12-24 10:28:05	16.34	2.274	0	22.5	72.622	10.107	0
	14743	B6	2020-12-24 10:15:03	19.426	2.937	0	24.4	79.615	12.037	0
	14730	B7	2020-12-24 09:41:25	17.705	2.77	0	23.62	74.958	11.727	0
	14741	B8	2020-12-24 10:11:16	18.205	2.132	0	23.79	76.524	8.962	0
	14751	C1	2020-12-24 10:30:14	17.035	1.918	0	23.56	72.305	8.141	0
	14748	C2	2020-12-24 10:24:21	19.283	2.106	0	24.84	77.629	8.478	0
	14735	C3	2020-12-24 09:51:27	18.95	2.125	0	24.16	78.435	8.796	0
	14737	C4	2020-12-24 09:56:43	20.233	1.229	0	24.6	82.248	4.996	0
	14742	C5	2020-12-24 10:13:18	19.222	2.459	0	23.7	81.105	10.376	0
	14731	C6	2020-12-24 09:43:26	17.068	2.469	0	24.09	70.851	10.249	0
	14727	C7	2020-12-24 09:34:41	19.256	2.16	0	24.33	79.145	8.878	0
	14740	C8	2020-12-24 10:09:24	19.747	2.272	0	24.1	81.938	9.427	0
