# Supplementary material for: Microbiota derived d-malate inhibits skeletal muscle growth and angiogenesis during aging via acetylation of Cyclin A
Source: EMBO Rep. 2024 Jan 22;25(2):9. doi: 10.1038/s44319-023-00028-y (PMC10897302; doi:10.1038/s44319-023-00028-y)
Supplement: Supplementary file 3 — Source Data Fig. 2 [file 44319_2023_28_MOESM3_ESM.zip › EMBOR-2023-57167V1_SourceDataForFigure 2/Fig2D.xls]

## Sheet: Sheet1
	1	2	3	4	5	6	7	8	9	10	11	12
A	0.327	0.316	0.219	0.317									340
B	0.581	0.618	0.583	0.649	0.577	0.71	0.731						340
C	0.468	0.682	0.568	0.45	0.442	0.651	0.516	0.499	0.566				340
D													340
E													340
F													340
G													340
H													340
	1	2	3	4	5	6	7	8	9	10	11	12
A	0	-0.011	-0.108	-0.01									本底 340
B	0.254	0.291	0.256	0.322	0.25	0.383	0.404						本底 340
C	0.141	0.355	0.241	0.123	0.115	0.324	0.189	0.172	0.239				本底 340
D													本底 340
E													本底 340
F													本底 340
G													本底 340
H													本底 340
	1	2	3	4	5	6	7	8	9	10	11	12
A	0.31	0.307	0.223	0.304									340
B	0.577	0.614	0.58	0.644	0.576	0.709	0.73						340
C	0.473	0.677	0.562	0.46	0.449	0.646	0.508	0.498	0.562				340
D													340
E													340
F													340
G													340
H													340
	1	2	3	4	5	6	7	8	9	10	11	12
A	0	-0.003	-0.087	-0.006									本底 340
B	0.267	0.304	0.271	0.335	0.266	0.399	0.42						本底 340
C	0.163	0.368	0.252	0.15	0.139	0.336	0.199	0.188	0.253				本底 340
D													本底 340
E													本底 340
F													本底 340
G													本底 340
H													本底 340
2min
	1	2	3	4	5	6	7	8	9	10	11	12
A	0.286	1.291	0.894	0.938									340
B	0.596	0.616	0.586	0.657	0.586	0.697	0.731						340
C	0.514	0.704	0.589	0.506	0.481	0.675	0.529	0.524	0.559				340
D													340
E													340
F													340
G													340
H													340
	1	2	3	4	5	6	7	8	9	10	11	12
A	0	1.004	0.607	0.651									本底 340
B	0.31	0.33	0.3	0.371	0.299	0.411	0.445						本底 340
C	0.228	0.418	0.303	0.22	0.195	0.389	0.243	0.238	0.273				本底 340
D													本底 340
E													本底 340
F													本底 340
G													本底 340
H													本底 340
4min
	1	2	3	4	5	6	7	8	9	10	11	12
A	0.28	1.447	1.12	1.103									340
B	0.6	0.619	0.59	0.656	0.588	0.695	0.734						340
C	0.521	0.71	0.598	0.517	0.486	0.679	0.536	0.531	0.559				340
D													340
E													340
F													340
G													340
H													340
	1	2	3	4	5	6	7	8	9	10	11	12
A	0	1.167	0.84	0.823									本底 340
B	0.32	0.339	0.31	0.376	0.308	0.415	0.454						本底 340
C	0.241	0.43	0.319	0.237	0.206	0.4	0.256	0.251	0.28				本底 340
D													本底 340
E													本底 340
F													本底 340
G													本底 340
H													本底 340
6min
	1	2	3	4	5	6	7	8	9	10	11	12
A	0.274	1.601	1.346	1.256									340
B	0.606	0.621	0.592	0.658	0.588	0.694	0.737						340
C	0.528	0.717	0.61	0.526	0.493	0.681	0.539	0.537	0.561				340
D													340
E													340
F													340
G													340
H													340
	1	2	3	4	5	6	7	8	9	10	11	12
A	0	1.327	1.072	0.982									本底 340
B	0.332	0.347	0.318	0.384	0.314	0.42	0.463						本底 340
C	0.254	0.443	0.335	0.252	0.219	0.407	0.265	0.263	0.287				本底 340
D													本底 340
E													本底 340
F													本底 340
G													本底 340
H													本底 340
8min
	1	2	3	4	5	6	7	8	9	10	11	12
A	0.272	1.703	1.498	1.357									340
B	0.612	0.624	0.594	0.662	0.589	0.695	0.738						340
C	0.533	0.72	0.616	0.532	0.496	0.682	0.542	0.54	0.562				340
D													340
E													340
F													340
G													340
H													340
	1	2	3	4	5	6	7	8	9	10	11	12
A	0	1.431	1.226	1.085									本底 340
B	0.34	0.352	0.322	0.389	0.317	0.423	0.466						本底 340
C	0.261	0.448	0.344	0.26	0.223	0.41	0.27	0.268	0.29				本底 340
D													本底 340
E													本底 340
F													本底 340
G													本底 340
H													本底 340
		1.387	1.279	1.04	1.23533
	0.031	0.006	0.011	0.013	0.012	-0.015	0.007	0	0	0	0
	0.065	0.038	0.048	0.082	0.054	0.031	0.026	0.041	-0.004
control	0.0100378	0.0019428	0.00356179	0.00420939	0.00388559	-0.00485699	0.00226659
DMA	0.021047	0.0123044	0.0155424	0.0265515	0.0174852	0.0100378	0.00841878	0.0132758	-0.0012952
