# Supplementary material for: Microbiota derived d-malate inhibits skeletal muscle growth and angiogenesis during aging via acetylation of Cyclin A
Source: EMBO Rep. 2024 Jan 22;25(2):9. doi: 10.1038/s44319-023-00028-y (PMC10897302; doi:10.1038/s44319-023-00028-y)
Supplement: Supplementary file 3 — Source Data Fig. 2 [file 44319_2023_28_MOESM3_ESM.zip › EMBOR-2023-57167V1_SourceDataForFigure 2/Fig2E-2L.xlsx]

## Sheet: Sheet1
Date_Time_1	vo2_1	vo2_2	vo2_3	vo2_4	vo2_5	vo2_6	vo2_7	vo2_8	vco2_1	vco2_2	vco2_3	vco2_4	vco2_5	vco2_6	vco2_7	vco2_8	rq_1	rq_2	rq_3	rq_4	rq_5	rq_6	rq_7	rq_8	kcal_hr_1	kcal_hr_2	kcal_hr_3	kcal_hr_4	kcal_hr_5	kcal_hr_6	kcal_hr_7	kcal_hr_8	vh2o_1	vh2o_2	vh2o_3	vh2o_4	vh2o_5	vh2o_6	vh2o_7	vh2o_8	voc_1	voc_2	voc_3	voc_4	voc_5	voc_6	voc_7	voc_8	foodupa_1
2021-08-02 19:28:41	0.884442	1.13417	1.38978	1.40116	2.06894	1.97931	1.40223	1.65032	1.47616	1.52891	1.5335	1.22294	1.19837	0.969523	0.721087	1.24242	1.68004	1.34791	1.10342	0.873127	0.579358	0.48978	0.514579	0.753317	0.307093	0.369646	0.430391	0.412473	0.568746	0.532365	0.379423	0.472682	0.20286	0.266317	0.26426	0.274933	0.176288	0.148992	0.158809	0.164818	0	0	0	0	0	0	0	0	0.0249176
2021-08-02 19:33:41	1.20162	1.42397	1.75738	1.86031	1.43156	1.10806	0.99305	1.14003	0.984752	1.18464	1.39164	1.41381	1.23619	0.875683	0.795142	0.935843	0.810519	0.825513	0.791926	0.76059	0.865929	0.790955	0.800873	0.820663	0.350753	0.415873	0.5079	0.533994	0.420692	0.320123	0.287582	0.331673	0.196741	0.252866	0.262145	0.262319	0.177371	0.14366	0.150077	0.152357	0	0	0	0	0	0	0	0	0.0303258
2021-08-02 19:38:41	1.50758	1.78037	1.82397	1.94413	1.51829	1.33516	0.907694	1.40374	1.21179	1.46054	1.49366	1.58294	1.34864	1.06612	0.742065	1.14689	0.803151	0.820249	0.816944	0.814289	0.887839	0.798353	0.817523	0.816248	0.437039	0.517908	0.530071	0.564753	0.44851	0.38646	0.263877	0.408036	0.187105	0.239397	0.242912	0.240427	0.145394	0.130163	0.132877	0.12421	0	0	0	0	0	0	0	0	0.0646076
2021-08-02 19:43:41	1.68501	1.34217	2.01013	1.95823	1.42103	1.12177	1.16077	1.31445	1.35028	1.06324	1.6417	1.57456	1.24613	0.883692	1.00225	1.11048	0.802634	0.791538	0.817191	0.803933	0.876632	0.788537	0.863362	0.844592	0.488042	0.387935	0.584155	0.567532	0.418711	0.323897	0.340919	0.384419	0.167395	0.221788	0.207672	0.207633	0.136028	0.0957015	0.10757	0.117547	0	0	0	0	0	0	0	0	0.0646517
2021-08-02 19:48:41	1.37996	1.73341	2.17247	1.7479	1.06645	1.13623	1.24504	1.33026	1.13994	1.49135	1.80845	1.39505	0.938082	0.888458	1.04881	1.05395	0.826158	0.860684	0.83376	0.798189	0.87881	0.782019	0.842182	0.792353	0.401952	0.508848	0.633713	0.505884	0.314423	0.32763	0.364001	0.38459	0.152438	0.191792	0.192613	0.193762	0.114887	0.0813517	0.113624	0.104698	0	0	0	0	0	0	0	0	0.0911686
2021-08-02 19:53:41	1.31977	1.67187	1.53208	1.79181	1.34196	1.05173	0.833168	1.30743	1.06831	1.44916	1.31157	1.43929	1.20552	0.841738	0.668152	1.04811	0.809621	0.86717	0.855971	0.803438	0.898696	0.800589	0.8022	0.801225	0.382952	0.49148	0.449311	0.519202	0.397318	0.304549	0.241349	0.378754	0.136592	0.174664	0.169802	0.172624	0.0754818	0.0753438	0.10121	0.0940052	0	0	0	0	0	0	0	0	0.110748
2021-08-02 19:58:41	1.3625	1.61092	1.96399	2.37642	1.43216	1.27332	0.7372	1.28931	1.16929	1.35643	1.68119	1.96681	1.28006	1.09406	0.594998	1.08851	0.858502	0.842549	0.856905	0.827933	0.894334	0.859559	0.809142	0.845686	0.39977	0.471027	0.575966	0.692446	0.423592	0.37369	0.213803	0.377104	0.117527	0.157227	0.155839	0.149802	0.0849451	0.0758374	0.0919713	0.0865589	0	0	0	0	0	0	0	0	0.13128
2021-08-02 20:03:41	1.70833	1.54056	1.73911	1.40922	2.24543	0.962673	1.82252	1.38147	1.40793	1.27757	1.4241	1.10751	2.10413	0.813049	1.57253	1.17653	0.824274	0.82959	0.818988	0.786358	0.939612	0.844114	0.864418	0.851361	0.497381	0.44906	0.505734	0.406719	0.670585	0.281587	0.535303	0.404737	0.114331	0.127483	0.137459	0.149076	0.0843802	0.0642603	0.100425	0.0853995	0	0	0	0	0	0	0	0	0.167941
2021-08-02 20:08:41	1.51296	1.43538	1.60008	1.45777	1.61965	1.04896	0.704321	1.34571	1.28406	1.25984	1.34957	1.20623	1.43993	0.934682	0.613594	1.14799	0.848846	0.879257	0.841556	0.827921	0.891767	0.891327	0.871614	0.853135	0.442965	0.423012	0.4677	0.424738	0.478537	0.310049	0.207262	0.394386	0.11658	0.13625	0.146307	0.150674	0.094083	0.0637266	0.0872149	0.0886868	0	0	0	0	0	0	0	0	0.204602
2021-08-02 20:13:41	1.58667	2.00013	1.58078	1.32868	1.16316	0.895587	0.689876	1.41688	1.37633	1.7677	1.29313	1.06489	1.03107	0.781771	0.580226	1.22703	0.867478	0.88381	0.818129	0.801273	0.886548	0.873457	0.843375	0.866149	0.466501	0.590254	0.459603	0.384846	0.343464	0.263649	0.201632	0.416462	0.11234	0.140203	0.149301	0.1469	0.10646	0.0742482	0.0834307	0.0916671	0	0	0	0	0	0	0	0	0.217678
2021-08-02 20:18:41	1.65156	1.3223	1.66713	1.57776	1.30222	0.960426	0.622862	1.3808	1.42586	1.13849	1.40493	1.29934	1.15918	0.843895	0.516859	1.16809	0.8633	0.861171	0.843057	0.823589	0.890587	0.878811	0.830677	0.845116	0.485147	0.38822	0.48744	0.459301	0.384845	0.283103	0.181581	0.404019	0.115326	0.144958	0.157795	0.160476	0.101014	0.0792651	0.108962	0.0948014	0	0	0	0	0	0	0	0	0.217678
2021-08-02 20:23:41	1.34313	1.4679	1.5393	1.68724	1.38679	1.35388	0.947235	1.21899	1.13399	1.28408	1.27699	1.40866	1.23579	1.19814	0.812317	0.990141	0.844359	0.87491	0.82967	0.835155	0.891114	0.88636	0.857615	0.81211	0.392847	0.432312	0.448723	0.492444	0.409927	0.399636	0.277888	0.354037	0.118082	0.158524	0.170352	0.172187	0.101836	0.094326	0.107129	0.0838946	0	0	0	0	0	0	0	0	0.328446
2021-08-02 20:28:41	1.44717	1.82258	1.11857	1.51617	1.40466	1.15485	1.12067	0.956262	1.24691	1.63305	0.885474	1.26371	1.26246	0.954739	0.966247	0.757597	0.861787	0.896612	0.791569	0.833544	0.89914	0.826673	0.862717	0.794332	0.424943	0.539337	0.323257	0.442374	0.415923	0.336433	0.329114	0.276392	0.120008	0.158396	0.179736	0.179843	0.100507	0.0762851	0.103559	0.0805242	0	0	0	0	0	0	0	0	0.487135
2021-08-02 20:33:41	1.44988	1.64768	1.54027	1.94087	1.96457	1.31556	0.919438	0.886997	1.23371	1.403	1.25411	1.62584	1.79852	1.128	0.779728	0.645621	0.851098	0.8516	0.814469	0.838021	0.915166	0.85805	0.84843	0.728009	0.424708	0.482713	0.447436	0.566828	0.583892	0.385921	0.269153	0.252583	0.119932	0.166187	0.176351	0.184873	0.106628	0.0800777	0.10425	0.0818118	0	0	0	0	0	0	0	0	0.487135
2021-08-02 20:38:41	1.54849	1.78375	1.63025	1.60491	1.32194	1.10393	0.736283	0.932806	1.32622	1.52878	1.29059	1.32065	1.20484	0.941987	0.60758	0.673109	0.856468	0.85714	0.790876	0.824142	0.911957	0.853724	0.827225	0.722119	0.454163	0.523235	0.471132	0.467135	0.392538	0.323547	0.214421	0.265228	0.120073	0.182736	0.184696	0.19846	0.116167	0.0998426	0.112998	0.0965858	0	0	0	0	0	0	0	0	0.487135
2021-08-02 20:43:41	1.4975	1.54127	1.75375	1.53114	1.7399	1.11491	0.715571	0.982407	1.26698	1.30609	1.37644	1.20877	1.59626	0.929509	0.550215	0.681725	0.84626	0.847467	0.785405	0.789707	0.917791	0.835877	0.769037	0.693563	0.438176	0.45112	0.505998	0.442267	0.517345	0.325325	0.205718	0.277512	0.139929	0.195377	0.205847	0.212115	0.122956	0.103983	0.11726	0.098419	0	0	0	0	0	0	0	0	0.487135
2021-08-02 20:48:41	1.4456	1.86318	1.82623	1.74844	1.59087	1.15789	0.718673	0.940662	1.21178	1.61216	1.48514	1.4294	1.48391	1.03017	0.607753	0.649356	0.838428	0.86532	0.813555	0.818136	0.928655	0.889354	0.847064	0.6909	0.422241	0.54755	0.530384	0.508289	0.474909	0.342211	0.210268	0.26552	0.145498	0.195327	0.21314	0.217441	0.126056	0.11154	0.123472	0.0984109	0	0	0	0	0	0	0	0	0.487135
2021-08-02 20:53:41	1.29324	1.49208	1.43767	1.62981	1.2079	1.17	1.08299	1.40218	1.11135	1.26064	1.12194	1.25586	1.01967	0.984101	0.890208	1.04439	0.859951	0.844803	0.780478	0.769593	0.843675	0.840839	0.822117	0.744988	0.379549	0.436473	0.414403	0.468768	0.353302	0.34205	0.315157	0.400864	0.144999	0.207405	0.225398	0.225858	0.123937	0.122276	0.120461	0.110759	0	0	0	0	0	0	0	0	0.487527
2021-08-02 20:58:41	1.59015	1.53699	1.71368	1.40026	1.75436	1.00465	0.912961	1.37328	1.35903	1.27829	1.2968	1.04394	1.58448	0.834552	0.740189	1.07141	0.854504	0.832055	0.756318	0.746499	0.902225	0.831137	0.811211	0.780346	0.466192	0.448329	0.491272	0.400405	0.519981	0.292835	0.264821	0.395823	0.146036	0.201626	0.206367	0.213784	0.119858	0.107954	0.116981	0.112221	0	0	0	0	0	0	0	0	0.492632
2021-08-02 21:03:41	2.11364	1.68186	2.23387	1.58985	1.28378	0.821549	0.637297	1.55383	1.79317	1.3658	1.70031	1.15961	1.13458	0.720094	0.515753	1.29911	0.849176	0.811451	0.759964	0.72855	0.884576	0.877204	0.809624	0.837325	0.618784	0.488326	0.641044	0.452888	0.378853	0.242049	0.184921	0.453628	0.14312	0.189927	0.203352	0.208699	0.123917	0.107022	0.130242	0.108585	0	0	0	0	0	0	0	0	0.497737
2021-08-02 21:08:41	1.51431	1.62622	1.68808	1.50745	1.2538	0.863957	0.657397	2.39075	1.2712	1.40119	1.32905	1.1802	1.07644	0.713545	0.529085	1.99927	0.83944	0.862707	0.783173	0.782038	0.857971	0.825982	0.805321	0.836144	0.442431	0.477478	0.486897	0.434908	0.367917	0.251636	0.190558	0.697987	0.139292	0.187087	0.203985	0.212152	0.129336	0.106999	0.130026	0.12357	0	0	0	0	0	0	0	0	0.502847
2021-08-02 21:13:41	1.81141	1.82542	1.46782	1.4233	1.27992	0.829228	0.562796	1.45687	1.53129	1.58052	1.0968	1.0612	1.16336	0.714016	0.409923	1.23679	0.845436	0.865942	0.747091	0.746519	0.907084	0.877182	0.729255	0.849137	0.529942	0.536521	0.419864	0.406975	0.379615	0.243859	0.160281	0.426564	0.145566	0.186403	0.205565	0.211287	0.129568	0.102729	0.130013	0.124478	0	0	0	0	0	0	0	0	0.503734
2021-08-02 21:18:41	1.46008	1.51698	1.56675	1.45667	1.42624	0.732578	1.36101	1.41007	1.23656	1.26635	1.21718	1.0572	1.26524	0.578308	1.11926	1.20796	0.847323	0.834888	0.777052	0.725811	0.886756	0.786108	0.822393	0.856965	0.427309	0.44274	0.451246	0.4146	0.421199	0.211602	0.396098	0.413586	0.150976	0.199642	0.204876	0.212665	0.124981	0.096342	0.129307	0.127006	0	0	0	0	0	0	0	0	0.575621
2021-08-02 21:23:41	1.44475	1.46577	1.38688	1.60971	1.2394	1.07015	0.752925	1.29065	1.21739	1.26239	0.974912	1.22231	1.09401	0.857019	0.624873	1.12562	0.842824	0.862684	0.70292	0.759675	0.882274	0.801541	0.828882	0.872568	0.422474	0.430369	0.392637	0.4617	0.365667	0.30992	0.219503	0.379884	0.146455	0.203386	0.20654	0.21746	0.131332	0.104838	0.118914	0.12641	0	0	0	0	0	0	0	0	0.700308
2021-08-02 21:28:41	1.50862	1.73604	1.23632	1.39874	1.17452	0.72741	0.850935	1.55325	1.3328	1.54231	0.877141	1.07422	1.05441	0.587288	0.742421	1.37099	0.886352	0.888349	0.709699	0.767355	0.897806	0.807445	0.872504	0.88289	0.445174	0.512852	0.350547	0.402079	0.347698	0.210991	0.250479	0.458256	0.095557	0.200767	0.198719	0.218583	0.108461	0.098358	0.119449	0.125752	0	0	0	0	0	0	0	0	0.700308
2021-08-02 21:33:41	1.3641	1.55747	1.3523	1.57183	1.08215	1.09298	0.786422	1.26668	1.16963	1.34514	0.934227	1.28072	0.954159	0.93672	0.669152	1.07301	0.857839	0.863735	0.690516	0.815195	0.882377	0.856858	0.851463	0.847968	0.400178	0.457542	0.381737	0.456618	0.319203	0.320608	0.230362	0.370793	0.147195	0.199687	0.192967	0.208837	0.132806	0.107295	0.116612	0.132829	0	0	0	0	0	0	0	0	0.700308
2021-08-02 21:38:41	1.54351	1.7137	1.25051	1.38559	1.23719	1.3013	0.808944	0.922748	1.34127	1.48844	0.844068	1.13226	1.11025	1.15861	0.656409	0.761765	0.869127	0.868405	0.674637	0.817467	0.898114	0.890872	0.811335	0.826111	0.453984	0.504137	0.35171	0.402775	0.366222	0.38454	0.234842	0.268744	0.14411	0.198513	0.184464	0.210208	0.139707	0.133172	0.129013	0.13609	0	0	0	0	0	0	0	0	0.700308
2021-08-02 21:43:41	1.54291	1.9139	1.31966	1.01064	1.44223	1.54673	0.724132	1.54482	1.33794	1.63961	0.934252	0.783606	1.29301	1.38485	0.623111	1.32821	0.86839	0.856553	0.70928	0.775554	0.896562	0.892784	0.861181	0.859124	0.453623	0.561364	0.374044	0.290975	0.426835	0.457359	0.212578	0.453336	0.145333	0.193157	0.165965	0.190836	0.136958	0.135572	0.151535	0.173572	0	0	0	0	0	0	0	0	0.700308
2021-08-02 21:48:41	1.36197	1.82065	1.80986	1.71058	1.81635	1.6054	1.07828	1.89738	1.15746	1.5945	1.32723	1.41215	1.6266	1.35949	0.878614	1.58629	0.850198	0.875566	0.734099	0.826468	0.894991	0.845318	0.814618	0.835218	0.398873	0.536317	0.516035	0.498195	0.537572	0.469829	0.313276	0.55392	0.158118	0.250598	0.279276	0.301784	0.224928	0.203021	0.196349	0.190037	0	0	0	0	0	0	0	0	0.700308
2021-08-02 21:53:41	1.56051	1.79931	1.91272	1.6178	2.04778	0.971655	1.24404	1.37584	1.29617	1.48363	1.32758	1.27164	1.74491	0.804984	1.03232	1.11617	0.83062	0.825384	0.694462	0.78586	0.848215	0.828505	0.830699	0.811405	0.455011	0.524008	0.540415	0.466933	0.600011	0.283176	0.362671	0.3994	0.213212	0.243422	0.226188	0.227861	0.133392	0.11609	0.119232	0.120143	0	0	0	0	0	0	0	0	0.700308
2021-08-02 21:58:41	1.19247	1.74894	1.56901	1.80648	1.22157	1.00784	1.45434	2.09537	1.00681	1.47742	1.15837	1.4823	1.05068	0.862513	1.25123	1.78553	0.84446	0.846702	0.738298	0.820676	0.860228	0.855466	0.861763	0.852173	0.348784	0.511718	0.447877	0.525623	0.358575	0.295546	0.426924	0.613958	0.156748	0.190918	0.169609	0.189999	0.113412	0.084609	0.106214	0.108796	0	0	0	0	0	0	0	0	0.700308
2021-08-02 22:03:41	0.995223	1.78752	1.37206	1.95999	1.08986	0.957097	0.829721	1.43135	0.842249	1.58019	1.03863	1.63027	0.960337	0.828417	0.724171	1.2368	0.84663	0.884858	0.757167	0.832307	0.881725	0.865596	0.872822	0.864448	0.291222	0.527538	0.393361	0.571645	0.321436	0.281289	0.244252	0.420531	0.132028	0.167083	0.152182	0.164838	0.0988503	0.082724	0.0920521	0.115418	0	0	0	0	0	0	0	0	0.700308
2021-08-02 22:08:41	0.984054	1.61369	1.16189	1.79459	0.994918	1.52374	0.756477	1.56195	0.823703	1.41754	0.841032	1.45109	0.864792	1.30424	0.649607	1.31145	0.837061	0.878466	0.724447	0.808989	0.870679	0.855823	0.857958	0.839694	0.28735	0.47564	0.330563	0.520644	0.292646	0.446851	0.221984	0.456367	0.12204	0.169039	0.140797	0.169842	0.0918046	0.0781197	0.0896341	0.107953	0	0	0	0	0	0	0	0	0.700308
2021-08-02 22:13:41	1.17136	1.58549	1.34516	1.22734	1.01935	0.923458	1.29126	1.47663	0.9878	1.38423	0.919501	0.921861	0.845087	0.82612	1.09741	1.24672	0.843028	0.873036	0.683681	0.751941	0.827585	0.894736	0.849553	0.844354	0.342705	0.466763	0.379094	0.351392	0.297083	0.273182	0.378156	0.431947	0.109084	0.1575	0.133004	0.161672	0.089318	0.0864563	0.0892759	0.10438	0	0	0	0	0	0	0	0	0.700308
2021-08-02 22:18:41	1.42941	1.79718	1.27744	1.16669	0.989631	0.825411	1.03876	1.56047	1.21494	1.52077	0.864624	0.832809	0.794894	0.691623	0.945249	1.39107	0.849728	0.846231	0.677007	0.713899	0.802367	0.837214	0.90821	0.891875	0.418623	0.52588	0.359441	0.331139	0.286757	0.241073	0.308627	0.461292	0.112071	0.171115	0.130636	0.152595	0.0890024	0.0871042	0.091828	0.108738	0	0	0	0	0	0	0	0	0.700308
2021-08-02 22:23:41	1.28165	1.69082	1.5781	1.2344	1.12359	1.12257	0.8227	1.46059	1.12341	1.46901	1.12683	0.920301	0.893918	0.968165	0.646965	1.18952	0.876618	0.868814	0.71284	0.745399	0.795578	0.862889	0.784853	0.814418	0.377608	0.497295	0.44781	0.352958	0.325049	0.32969	0.237526	0.424309	0.106262	0.167061	0.146388	0.167651	0.101866	0.0965521	0.101269	0.128003	0	0	0	0	0	0	0	0	0.700308
2021-08-02 22:28:41	1.2662	1.69753	1.83073	1.24946	1.19572	1.16515	1.14288	1.54827	1.12753	1.46558	1.24279	0.923968	0.992466	0.986185	0.949147	1.28507	0.890548	0.863441	0.678036	0.739713	0.830182	0.846532	0.830623	0.830334	0.374229	0.498657	0.515366	0.356762	0.348576	0.340954	0.333231	0.451362	0.118076	0.185237	0.156091	0.183248	0.113956	0.108702	0.110796	0.138302	0	0	0	0	0	0	0	0	0.744856
2021-08-02 22:33:41	1.48408	1.66784	1.36289	1.37609	1.10967	1.21161	1.03265	1.59868	1.2934	1.45887	0.942245	1.08822	0.949133	1.05592	0.854142	1.34919	0.871429	0.873787	0.691386	0.785779	0.855639	0.871148	0.827481	0.844553	0.436757	0.491588	0.384796	0.397031	0.325385	0.356494	0.300909	0.467557	0.125334	0.188463	0.159514	0.188205	0.114076	0.112613	0.116373	0.142646	0	0	0	0	0	0	0	0	0.801065
2021-08-02 22:38:41	1.52666	1.63476	1.65671	1.60279	1.23987	1.15686	0.832568	0.988774	1.37401	1.36224	1.15928	1.25667	1.09935	1.04324	0.728856	0.841906	0.902096	0.8352	0.699844	0.784245	0.886999	0.90183	0.875428	0.851426	0.452172	0.47717	0.468674	0.462387	0.366133	0.342781	0.245238	0.289678	0.123999	0.177359	0.169609	0.190424	0.119363	0.118978	0.132267	0.144165	0	0	0	0	0	0	0	0	0.804406
2021-08-02 22:43:41	1.39833	1.51869	1.02728	2.07594	0.94441	1.15579	0.993519	1.44626	1.2504	1.32436	0.708599	1.70127	0.799863	1.02881	0.866553	1.249	0.894229	0.871217	0.689883	0.819357	0.846922	0.890125	0.872605	0.86339	0.413625	0.446851	0.289934	0.603774	0.276402	0.34157	0.292432	0.424961	0.13603	0.160405	0.165189	0.193719	0.100296	0.114793	0.126569	0.132634	0	0	0	0	0	0	0	0	0.814233
2021-08-02 22:48:41	1.4696	1.51621	1.78494	1.76599	1.25385	1.03061	1.14834	1.87701	1.30321	1.26298	1.27759	1.4433	1.16115	0.925986	0.98815	1.68448	0.886556	0.83245	0.715409	0.817308	0.924537	0.898684	0.86073	0.897419	0.433983	0.442333	0.506847	0.513363	0.373718	0.305146	0.33701	0.555619	0.130939	0.180339	0.165532	0.182704	0.116028	0.10285	0.111909	0.132012	0	0	0	0	0	0	0	0	0.868824
2021-08-02 22:53:41	1.78771	1.65325	1.60967	1.79126	1.58324	1.25311	1.23922	1.52895	1.57603	1.39721	1.19262	1.4653	1.47068	1.12016	1.06422	1.3214	0.88184	0.845436	0.738033	0.817552	0.929904	0.894857	0.859278	0.864391	0.527308	0.483647	0.459433	0.520799	0.471967	0.370643	0.363648	0.449224	0.126739	0.184712	0.15099	0.176955	0.112412	0.100878	0.119348	0.131721	0	0	0	0	0	0	0	0	0.915228
2021-08-02 22:58:41	2.25644	1.55086	1.09622	1.42821	1.56996	1.36706	0.768828	1.71871	2.00125	1.27287	0.765027	1.14325	1.40169	1.17304	0.598329	1.47744	0.887007	0.820763	0.697977	0.800346	0.891477	0.85785	0.777624	0.859628	0.66636	0.451184	0.309988	0.413581	0.464249	0.401098	0.221502	0.50445	0.126887	0.183507	0.162604	0.173365	0.123624	0.106254	0.113767	0.122422	0	0	0	0	0	0	0	0	0.915228
2021-08-02 23:03:41	1.49818	1.70883	1.60459	1.52747	1.759	1.021	1.14094	1.38748	1.29086	1.4498	1.23926	1.26313	1.56437	0.895246	1.02948	1.17939	0.861802	0.848714	0.772352	0.826499	0.889508	0.877855	0.898041	0.850137	0.43992	0.500256	0.461658	0.445057	0.519742	0.300854	0.338022	0.406347	0.11828	0.176534	0.121546	0.15887	0.101276	0.0774528	0.0886508	0.0999644	0	0	0	0	0	0	0	0	0.915228
2021-08-02 23:08:41	1.38881	1.49391	1.65936	1.69803	1.53869	1.444	1.33292	1.51083	1.18581	1.27384	1.35296	1.39642	1.38421	1.31165	1.16097	1.29527	0.854105	0.852141	0.81538	0.822357	0.89883	0.907431	0.870145	0.857365	0.407089	0.437781	0.482154	0.494184	0.455694	0.42849	0.392224	0.443205	0.115582	0.154428	0.116275	0.154292	0.0933583	0.0735534	0.0815956	0.0939403	0	0	0	0	0	0	0	0	0.933804
2021-08-02 23:13:41	1.3327	1.38744	1.90255	1.66325	1.65959	1.15505	0.957086	1.50755	1.15123	1.21234	1.63025	1.38672	1.54564	1.03311	0.834176	1.293	0.864198	0.87456	0.856994	0.833069	0.931617	0.894042	0.872332	0.857442	0.391558	0.408525	0.55806	0.485315	0.494994	0.341681	0.281668	0.44228	0.0974396	0.151715	0.12359	0.161246	0.0998822	0.0834204	0.0924798	0.103636	0	0	0	0	0	0	0	0	0.977006
2021-08-02 23:18:41	1.37107	1.57093	1.84313	1.63265	1.43123	1.63358	1.09025	1.65624	1.20366	1.41198	1.5131	1.35515	1.28533	1.4715	0.924214	1.45097	0.877899	0.900173	0.821434	0.830082	0.896655	0.901748	0.848041	0.876092	0.404078	0.465161	0.535998	0.475984	0.423723	0.483926	0.319119	0.487921	0.107236	0.142903	0.145304	0.161798	0.109859	0.100846	0.096449	0.108883	0	0	0	0	0	0	0	0	0.983342
2021-08-02 23:23:41	1.6311	1.35409	1.70583	1.56865	2.08742	1.34907	0.89798	1.28732	1.38148	1.12659	1.42847	1.25298	1.84583	1.15939	0.715564	1.08149	0.846978	0.831651	0.837336	0.79872	0.88599	0.859827	0.798001	0.84008	0.477365	0.394967	0.498154	0.45408	0.616073	0.396	0.259905	0.376168	0.113029	0.165147	0.159551	0.169071	0.113584	0.0902575	0.109991	0.116693	0	0	0	0	0	0	0	0	0.983342
2021-08-02 23:28:41	1.53676	1.6424	1.39074	1.62844	1.43797	1.08683	0.655546	1.61677	1.31348	1.42939	1.11746	1.30548	1.22973	0.930497	0.552207	1.43162	0.854283	0.870164	0.803845	0.801725	0.854384	0.856177	0.844532	0.885455	0.450592	0.483205	0.40301	0.471694	0.421627	0.318742	0.191716	0.477305	0.120446	0.144038	0.151708	0.170654	0.118412	0.0889095	0.101489	0.118629	0	0	0	0	0	0	0	0	1.09542
2021-08-02 23:33:41	1.39809	1.39644	1.47632	1.66102	1.91546	1.31352	0.914027	1.70096	1.1778	1.22253	1.15101	1.33728	1.76463	1.14258	0.827616	1.4948	0.842398	0.87558	0.779997	0.805309	0.921664	0.869704	0.905305	0.878351	0.408751	0.411329	0.425509	0.481296	0.570022	0.386417	0.270996	0.501403	0.117177	0.165136	0.142756	0.168112	0.110141	0.089657	0.0886728	0.118677	0	0	0	0	0	0	0	0	1.24218
2021-08-02 23:38:41	1.4306	2.22551	1.59955	1.73454	1.32206	1.15588	1.15539	1.5884	1.24357	1.93652	1.27785	1.46979	1.17041	1.00525	1.04315	1.352	0.869087	0.869449	0.797341	0.84704	0.885083	0.869009	0.903802	0.852801	0.420792	0.654751	0.463024	0.507741	0.390282	0.340027	0.342415	0.465193	0.111241	0.153144	0.135983	0.143653	0.0969573	0.0813887	0.0903467	0.117831	0	0	0	0	0	0	0	0	1.24689
2021-08-02 23:43:41	1.4423	1.65463	1.50886	2.00076	1.32211	1.23628	0.951281	1.36463	1.2717	1.45112	1.25148	1.66565	1.17928	1.11154	0.818415	1.15912	0.882014	0.876936	0.830652	0.832458	0.892666	0.897678	0.860157	0.848738	0.425436	0.487551	0.439832	0.583633	0.390884	0.366046	0.279282	0.399549	0.113557	0.158461	0.142603	0.16377	0.111994	0.0806985	0.102918	0.119525	0	0	0	0	0	0	0	0	1.24689
2021-08-02 23:48:41	1.45205	1.74791	1.63038	1.84844	2.23909	1.43062	1.17791	1.05322	1.28988	1.53035	1.37495	1.52692	2.02914	1.28005	0.987359	0.883238	0.888864	0.875957	0.842402	0.824152	0.906535	0.893803	0.838754	0.838909	0.428943	0.514866	0.476646	0.539022	0.66411	0.423228	0.34405	0.307656	0.114024	0.161992	0.150625	0.167941	0.115815	0.0918269	0.110206	0.112972	0	0	0	0	0	0	0	0	1.24945
2021-08-02 23:53:41	1.44719	1.34571	1.93162	1.54666	1.56134	0.940695	0.712991	2.18157	1.2626	1.08468	1.61322	1.17982	1.37384	0.834096	0.610966	1.90125	0.871947	0.806136	0.834923	0.763054	0.879957	0.886507	0.856819	0.871348	0.426002	0.390185	0.563804	0.444016	0.460362	0.277787	0.20914	0.642021	0.118244	0.177274	0.155153	0.172727	0.11506	0.0949247	0.108829	0.120983	0	0	0	0	0	0	0	0	1.25191
2021-08-02 23:58:41	1.42244	1.41111	1.70241	1.47286	1.42811	1.48781	1.12865	1.31565	1.23228	1.18077	1.46537	1.16109	1.25583	1.32627	0.986118	1.13209	0.866341	0.837104	0.860301	0.788417	0.879255	0.891983	0.874341	0.860624	0.418125	0.412027	0.499701	0.42539	0.421026	0.43982	0.332319	0.386225	0.121328	0.148835	0.159448	0.168589	0.107011	0.0681602	0.0812011	0.0727989	0	0	0	0	0	0	0	0	1.25191
2021-08-03 00:03:41	1.61866	1.4596	1.40001	1.51189	1.61585	1.14847	0.942516	1.50429	1.36857	1.264	1.20818	1.23087	1.43767	0.989055	0.797349	1.28231	0.845749	0.866603	0.862956	0.814351	0.888854	0.860782	0.845614	0.85242	0.473567	0.429017	0.411223	0.439183	0.477489	0.3372	0.27578	0.440793	0.126692	0.114757	0.0777667	0.0860768	0.0371959	-0.00996856	0.0226719	0.0103618	0	0	0	0	0	0	0	0	1.26467
2021-08-03 00:08:41	1.38474	1.29192	1.6714	1.73938	1.52396	1.38271	0.983623	1.2439	1.21409	1.12054	1.45373	1.38648	1.39758	1.27363	0.89218	1.10638	0.876869	0.867388	0.869964	0.796781	0.917032	0.921212	0.90596	0.889014	0.408003	0.379868	0.491688	0.5033	0.453062	0.411473	0.291793	0.367552	0.0726997	0.058638	0.0244561	0.0233797	0.0133466	-0.0462148	-0.000801768	-0.0127383	0	0	0	0	0	0	0	0	1.28617
2021-08-03 00:13:41	1.38787	1.19238	2.16786	1.1914	1.41038	1.33869	0.631548	1.25753	1.2517	1.06753	1.90084	0.929485	1.26866	1.21444	0.542427	1.10584	0.902691	0.897102	0.876723	0.77971	0.899536	0.90733	0.858884	0.880424	0.411239	0.352791	0.638752	0.3434	0.417688	0.397138	0.185331	0.370324	0.0493081	0.0251051	0.000673238	0.0116719	0.00636975	-0.0427721	-0.00535986	-0.0133174	0	0	0	0	0	0	0	0	1.28617
2021-08-03 00:18:41	1.17368	1.72442	0.916365	1.40469	1.79869	1.19198	0.835822	1.39976	1.04846	1.54349	0.819778	1.15506	1.65499	1.0541	0.752868	1.23174	0.894526	0.896664	0.894694	0.822288	0.920162	0.884581	0.900886	0.879941	0.347104	0.51018	0.271084	0.408803	0.535145	0.351805	0.247599	0.412726	0.0372702	0.0223748	0.00610215	0.0142509	0.0117371	-0.040768	0.00320239	-0.00445234	0	0	0	0	0	0	0	0	1.28617
2021-08-03 00:23:41	1.1971	1.19979	1.33958	1.2608	1.63104	1.27475	0.835078	1.12662	1.03756	1.05368	1.18567	1.02728	1.45968	1.19189	0.711138	1.02747	0.865766	0.87847	0.885522	0.814844	0.895297	0.935022	0.853981	0.912064	0.35192	0.353624	0.395438	0.366299	0.482541	0.380521	0.244815	0.334583	0.0491678	0.0211476	0.00681834	0.0187473	0.0160539	-0.0422341	0.012945	-0.00162095	0	0	0	0	0	0	0	0	1.28617
2021-08-03 00:28:41	1.10107	1.13741	1.47603	1.35769	1.73922	1.24524	0.666949	1.19152	0.94342	0.983714	1.29962	1.10282	1.55272	1.10903	0.592889	1.06663	0.856981	0.864754	0.880441	0.812087	0.892482	0.890432	0.889145	0.895575	0.322964	0.334231	0.435266	0.394258	0.514295	0.368043	0.197051	0.352528	0.0548694	0.0159109	-0.00639123	0.0144548	0.014848	-0.0383477	0.0110556	-0.0192687	0	0	0	0	0	0	0	0	1.28617
2021-08-03 00:33:41	0.917753	1.10475	1.69601	1.41097	1.71957	1.26218	0.711075	1.20685	0.756144	0.966228	1.49703	1.18627	1.5398	1.1359	0.612592	1.06908	0.824091	0.874687	0.884451	0.840832	0.895539	0.900908	0.861865	0.885912	0.26719	0.325349	0.500382	0.412359	0.50879	0.373834	0.208792	0.356316	0.0370781	0.00571239	-0.0122716	0.00148073	0.00594622	-0.058513	-0.0109266	-0.031831	0	0	0	0	0	0	0	0	1.28617
2021-08-03 00:38:41	0.910814	1.02182	1.60035	1.40931	1.57482	1.39393	0.888304	1.08496	0.767486	0.920769	1.45063	1.14377	1.43239	1.28781	0.80192	1.00384	0.843112	0.901495	0.90691	0.811739	0.909045	0.923955	0.902605	0.925264	0.266301	0.302722	0.474684	0.409145	0.467374	0.415069	0.263264	0.323165	0.0402232	0.0119709	-0.0112289	0.0057899	0.000803915	-0.0417529	-0.0105108	-0.0295461	0	0	0	0	0	0	0	0	1.28617
2021-08-03 00:43:41	0.896643	0.795902	1.33732	1.38979	1.48721	1.23406	0.572729	1.2227	0.738311	0.683158	1.19656	1.09002	1.35127	1.10942	0.483799	1.08451	0.822691	0.857916	0.894463	0.785345	0.908942	0.89888	0.845352	0.887778	0.261015	0.23354	0.39552	0.400716	0.441343	0.365426	0.167533	0.361088	0.0419984	-0.00184542	0.00591483	0.00993542	0.00602765	-0.0556321	-0.00906175	-0.0423349	0	0	0	0	0	0	0	0	1.28617
2021-08-03 00:48:41	1.11081	1.11895	1.13918	1.21636	1.47687	1.37466	0.885372	1.24691	0.871552	0.987211	0.975	0.977287	1.35567	1.26842	0.810515	1.06066	0.78499	0.8824	0.855975	0.79766	0.918239	0.923129	0.916385	0.853695	0.320497	0.330099	0.334072	0.353379	0.439183	0.409217	0.263141	0.365301	0.0467596	0.00193512	0.00733857	0.0115669	0.00515845	-0.0569075	-0.00511609	-0.0445954	0	0	0	0	0	0	0	0	1.28617
2021-08-03 00:53:41	1.05512	0.712778	1.17902	1.02961	1.96533	1.24312	0.659654	1.11616	0.84302	0.601873	0.974187	0.772656	1.80435	1.08896	0.603445	1.01311	0.798235	0.844678	0.82564	0.753314	0.918727	0.876064	0.915434	0.907438	0.306236	0.208484	0.343393	0.29504	0.584458	0.366212	0.196026	0.331157	0.0515546	0.00524832	0.00962666	0.0187998	0.00843878	-0.0478812	-0.00178522	-0.0418958	0	0	0	0	0	0	0	0	1.28617
2021-08-03 00:58:41	0.856411	0.965923	1.13707	0.781146	1.69251	1.29012	0.660655	1.12666	0.693851	0.838382	0.919282	0.579597	1.50629	1.18275	0.583883	1.03235	0.809658	0.867958	0.808481	0.742639	0.889813	0.916529	0.8843	0.91737	0.248551	0.284037	0.329875	0.223172	0.500168	0.383549	0.194965	0.334917	0.0485441	0.00630217	0.0155469	0.0162746	0.0175733	-0.0431033	-0.000718578	-0.0307309	0	0	0	0	0	0	0	0	1.28617
2021-08-03 01:03:41	0.830947	0.92745	1.26608	0.948076	1.39582	0.963967	0.815644	0.74772	0.689225	0.826488	1.05295	0.694044	1.20469	0.808612	0.736422	0.630137	0.829705	0.890949	0.831836	0.733371	0.863285	0.838916	0.902763	0.843394	0.242203	0.274138	0.369251	0.270239	0.409998	0.281599	0.241736	0.218622	0.040679	0.00736739	0.0222002	0.0203061	0.0278539	-0.0329129	0.0121851	-0.00441505	0	0	0	0	0	0	0	0	1.28617
2021-08-03 01:08:41	0.8529	0.877567	0.946866	1.01725	1.55677	1.04892	0.781242	0.8809	0.666662	0.732167	0.761494	0.708403	1.3852	0.853738	0.712372	0.724727	0.781741	0.833954	0.804599	0.696233	0.889967	0.814052	0.912126	0.823259	0.245916	0.256096	0.274429	0.287548	0.460036	0.304682	0.232002	0.256391	0.0446763	0.0239676	0.0347666	0.0362108	0.0435527	-0.0147909	0.0218335	0.00994219	0	0	0	0	0	0	0	0	1.28617
2021-08-03 01:13:41	1.11876	0.879951	1.40491	0.926425	1.61562	1.02154	0.75919	0.950032	0.921046	0.79557	1.20741	0.669892	1.44806	0.856919	0.659303	0.779698	0.823525	0.904562	0.859432	0.720659	0.896294	0.838612	0.869549	0.820676	0.325662	0.260862	0.412329	0.263539	0.478122	0.298318	0.223301	0.276385	0.0609137	0.0348356	0.0402009	0.0468694	0.0589316	-0.00645083	0.050089	0.0243824	0	0	0	0	0	0	0	0	1.28617
2021-08-03 01:18:41	0.989453	0.844183	1.57316	0.83015	1.89766	1.03955	0.791773	1.18873	0.785531	0.710045	1.40207	0.575848	1.6847	0.789288	0.645815	0.949948	0.794197	0.839511	0.891344	0.69365	0.887472	0.758534	0.814439	0.800768	0.286094	0.246734	0.46503	0.234511	0.560518	0.29819	0.230022	0.344272	0.0679006	0.0381141	0.0395078	0.0457465	0.0599739	-0.00445262	0.0515904	0.0301462	0	0	0	0	0	0	0	0	1.28617
2021-08-03 01:23:41	1.02236	1.10324	2.13089	0.983458	1.59953	1.19873	0.771531	1.26292	0.794543	0.938209	1.84611	0.704077	1.42874	0.970362	0.625761	1.04696	0.777124	0.850673	0.866699	0.715979	0.893748	0.809654	0.810994	0.829348	0.294474	0.32313	0.626378	0.279271	0.473035	0.347704	0.223962	0.368105	0.0720265	0.0539417	0.049641	0.0577473	0.069572	0.00447658	0.0519797	0.0228139	0	0	0	0	0	0	0	0	1.28617
2021-08-03 01:28:41	0.867579	0.825767	1.04602	0.867929	1.52672	0.955936	0.621076	0.998544	0.687891	0.708198	0.908807	0.603382	1.31325	0.856781	0.524504	0.751457	0.793168	0.857759	0.867602	0.695277	0.860815	0.89648	0.844866	0.752771	0.250796	0.242257	0.30765	0.245271	0.448315	0.282896	0.181666	0.285982	0.0712436	0.0531379	0.0555793	0.0547251	0.0591026	-0.00295884	0.0459583	0.0177424	0	0	0	0	0	0	0	0	1.28617
2021-08-03 01:33:41	0.81237	0.879778	1.09243	0.873713	1.45079	1.08499	0.592491	1.09684	0.645878	0.746885	1.01121	0.607691	1.24511	0.882495	0.484923	0.805378	0.795645	0.850295	0.917636	0.695595	0.85815	0.818535	0.817392	0.734241	0.234973	0.257593	0.326821	0.246925	0.425678	0.315335	0.17228	0.312803	0.0608341	0.0527955	0.0546098	0.0627654	0.0730435	0.00577966	0.049744	0.0235498	0	0	0	0	0	0	0	0	1.28617
2021-08-03 01:38:41	0.884723	0.865142	1.71221	0.985893	1.75914	1.23961	0.785694	0.819943	0.674602	0.699881	1.39838	0.664464	1.47896	1.09582	0.633108	0.644457	0.763054	0.808305	0.826637	0.674019	0.84099	0.8844	0.807171	0.784706	0.253968	0.251016	0.497665	0.277218	0.514109	0.365822	0.227798	0.23665	0.0835802	0.0613945	0.06833	0.0630228	0.0713348	-0.00436581	0.0369229	0.0144086	0	0	0	0	0	0	0	0	1.28617
2021-08-03 01:43:41	1.07292	1.00426	1.28958	0.94708	1.48742	1.04685	0.912348	0.771027	0.892376	0.827395	1.13405	0.663795	1.26185	0.881759	0.704309	0.63479	0.831326	0.824078	0.879263	0.70026	0.848303	0.842355	0.771396	0.822782	0.31292	0.292373	0.380191	0.268007	0.435451	0.306052	0.262472	0.224442	0.0730861	0.0497282	0.059989	0.049959	0.058498	-0.0129567	0.0377081	-0.00880223	0	0	0	0	0	0	0	0	1.28617
2021-08-03 01:48:41	0.923453	0.893609	1.42015	0.83753	1.47036	1.20616	1.05357	1.15389	0.744717	0.730501	1.21541	0.568137	1.24421	0.982373	0.821948	0.894898	0.806575	0.817318	0.855879	0.678381	0.846078	0.814638	0.780724	0.775324	0.267779	0.259779	0.416464	0.235744	0.430245	0.350399	0.303672	0.332234	0.0615512	0.0445343	0.0495494	0.0444149	0.0560595	-0.0110845	0.0293973	-0.00867508	0	0	0	0	0	0	0	0	1.28617
2021-08-03 01:53:41	0.892522	0.901625	1.11613	0.952743	1.47221	1.14382	0.732293	1.01155	0.727538	0.753499	0.996729	0.673841	1.2377	0.938534	0.583917	0.839851	0.815518	0.8362	0.892964	0.707358	0.840755	0.820559	0.793945	0.832757	0.259325	0.263201	0.330062	0.270002	0.430252	0.332711	0.211907	0.294923	0.0609174	0.0450711	0.0453317	0.0459693	0.0594487	-0.00617496	0.0369935	0.0188078	0	0	0	0	0	0	0	0	1.28617
2021-08-03 01:58:41	0.844286	0.81219	1.26112	0.804213	1.38752	1.0304	0.709185	2.04546	0.677297	0.674678	1.11644	0.543009	1.10843	0.818043	0.654316	1.79933	0.803532	0.83061	0.886477	0.675426	0.799233	0.794018	0.924967	0.878687	0.244585	0.236822	0.372292	0.226198	0.401648	0.297934	0.211114	0.603074	0.0636602	0.0546294	0.0620345	0.0594395	0.072549	0.00577047	0.0316683	0.0173484	0	0	0	0	0	0	0	0	1.28617
2021-08-03 02:03:41	0.846682	1.02033	1.28893	0.832734	1.29884	1.20087	1.01874	1.52933	0.650532	0.788267	1.10505	0.582712	0.980427	1.02621	0.876769	1.33361	0.767218	0.772501	0.856901	0.700569	0.756077	0.855593	0.858567	0.870786	0.243376	0.293576	0.378113	0.235576	0.372295	0.35202	0.299068	0.450123	0.0727157	0.0594668	0.0634866	0.0586445	0.0676794	0.03976	0.037257	0.0173974	0	0	0	0	0	0	0	0	1.28617
2021-08-03 02:08:41	0.910667	0.928272	1.426	0.747658	1.20943	1.33745	0.624095	0.882424	0.691455	0.718415	1.24202	0.518113	0.879235	1.14363	0.546574	0.785487	0.759706	0.774136	0.870853	0.693932	0.72708	0.855111	0.876125	0.890207	0.261221	0.267173	0.419612	0.211173	0.344327	0.392144	0.183844	0.260783	0.0675081	0.0535418	0.0608203	0.0515072	0.0608445	0.0226035	0.0373183	0.0136239	0	0	0	0	0	0	0	0	1.28617
2021-08-03 02:13:41	0.879895	1.07869	1.5187	1.3103	1.25873	0.978252	0.752999	1.12397	0.665176	0.894855	1.34537	0.96946	0.953001	0.831173	0.63551	0.984301	0.756557	0.829728	0.885992	0.740057	0.758382	0.848694	0.844822	0.875851	0.252201	0.314444	0.448391	0.374167	0.360879	0.286474	0.220265	0.331092	0.0740816	0.0580478	0.0679309	0.0571191	0.0577276	0.00449449	0.0380245	0.00863939	0	0	0	0	0	0	0	0	1.28617
2021-08-03 02:18:41	0.894971	0.912048	1.47779	1.52563	1.07007	1.22612	1.03603	1.38549	0.667649	0.734818	1.28676	1.1547	0.826246	1.10431	0.889934	1.19876	0.745897	0.80516	0.870043	0.756591	0.772184	0.900669	0.859062	0.868008	0.255933	0.264428	0.434829	0.437376	0.307859	0.363211	0.304036	0.407163	0.0543782	0.0534038	0.0645674	0.0607331	0.0514385	0.00401809	0.0139805	0.0107054	0	0	0	0	0	0	0	0	1.28617
2021-08-03 02:23:41	0.901325	1.02459	1.57555	1.59471	1.19784	1.11035	0.609195	1.00516	0.693688	0.867223	1.39774	1.23478	0.915581	0.977564	0.515531	0.880188	0.770218	0.845982	0.88673	0.77387	0.76432	0.880158	0.846629	0.875957	0.25916	0.299823	0.465309	0.459025	0.344	0.327341	0.178261	0.296088	0.0683079	0.0580007	0.0671024	0.0669323	0.0457673	0.0129545	0.0328714	0.00711457	0	0	0	0	0	0	0	0	1.28617
2021-08-03 02:28:41	1.01761	1.01572	1.2369	1.66774	1.19026	1.02048	0.838296	1.0523	0.77339	0.879842	1.04729	1.36609	0.927545	0.896944	0.707761	0.902555	0.760796	0.866453	0.846973	0.819428	0.780007	0.879262	0.844778	0.857367	0.291947	0.298564	0.361976	0.485007	0.343002	0.300825	0.24519	0.308721	0.0594484	0.0550851	0.0623283	0.0647268	0.0334815	0.000204087	0.0341504	0.00400533	0	0	0	0	0	0	0	0	1.28617
2021-08-03 02:33:41	1.3927	0.831119	1.34309	1.30908	1.26606	1.30028	0.566364	0.911976	1.14209	0.668906	1.09259	1.07851	0.991573	1.17214	0.462423	0.794613	0.820187	0.805016	0.813037	0.823957	0.784163	0.901741	0.820268	0.866505	0.405106	0.240915	0.390093	0.381115	0.36517	0.385248	0.164609	0.268196	0.0590823	0.0456846	0.0516541	0.0590141	0.0318819	-0.00607048	0.0262684	0.00175288	0	0	0	0	0	0	0	0	1.28617
2021-08-03 02:38:41	1.27731	0.863547	1.6805	1.34896	1.20758	1.13358	0.644486	0.723684	1.04788	0.667478	1.38638	1.0949	0.916338	0.984848	0.468655	0.585969	0.821411	0.776454	0.825322	0.812877	0.759547	0.870613	0.729852	0.808627	0.371598	0.248209	0.489372	0.391625	0.346258	0.333307	0.183454	0.210027	0.0603855	0.0393749	0.0432011	0.0514691	0.0281342	-0.0103955	0.0230143	-0.00911917	0	0	0	0	0	0	0	0	1.29005
2021-08-03 02:43:41	1.45474	0.963409	1.07893	1.35854	1.10715	0.813425	0.716916	0.937604	1.1337	0.791544	0.860003	1.13196	0.847549	0.724915	0.578605	0.760343	0.779118	0.823427	0.797955	0.834343	0.765776	0.891348	0.807762	0.810916	0.419208	0.280334	0.312194	0.396358	0.31804	0.240448	0.207918	0.272162	0.05274	0.0323004	0.0417311	0.0509978	0.0239984	-0.0137108	0.0195972	-0.00591807	0	0	0	0	0	0	0	0	1.37786
2021-08-03 02:48:41	1.23946	1.35211	1.0757	1.11517	1.29587	1.11862	0.746456	0.867941	0.994285	1.13335	0.829505	0.942196	0.993117	0.96517	0.55251	0.698157	0.801829	0.838337	0.77099	0.843851	0.765921	0.86273	0.740915	0.804638	0.359063	0.39493	0.309406	0.326217	0.372324	0.328556	0.213232	0.251563	0.0502556	0.0426977	0.0417166	0.0497295	0.0325981	0.00104133	0.0292557	0.0103538	0	0	0	0	0	0	0	0	1.41546
2021-08-03 02:53:41	1.33239	1.39119	0.983049	1.06093	1.13716	1.02208	0.680764	0.862147	1.12204	1.17841	0.781918	0.877012	0.894806	0.902242	0.542653	0.686	0.84143	0.847518	0.795641	0.826734	0.786857	0.882538	0.799353	0.795872	0.389719	0.407161	0.284345	0.309067	0.328256	0.30162	0.197121	0.249402	0.064859	0.0607316	0.0501328	0.0596914	0.0430523	0.0197772	0.0366777	0.0195436	0	0	0	0	0	0	0	0	1.47361
2021-08-03 02:58:41	1.48646	1.52591	1.09031	0.932742	1.11559	0.991046	0.729875	0.810201	1.21822	1.3205	0.848437	0.74102	0.850907	0.796522	0.653422	0.687837	0.819596	0.865456	0.779048	0.795131	0.76325	0.802884	0.897587	0.848964	0.432328	0.448445	0.31418	0.26973	0.320258	0.2872	0.215947	0.237266	0.0508909	0.0593768	0.0490464	0.0621673	0.0405451	0.0193837	0.0372921	0.019249	0	0	0	0	0	0	0	0	1.51936
2021-08-03 03:03:41	1.92316	1.31443	1.22277	0.907442	1.69157	1.57299	0.53255	0.792888	1.65084	1.0827	0.965219	0.701601	1.35578	1.31265	0.461663	0.653896	0.85842	0.823787	0.789613	0.772934	0.801582	0.835041	0.867013	0.825683	0.5643	0.382659	0.353189	0.261132	0.489959	0.459056	0.156563	0.230879	0.075186	0.0678268	0.0503309	0.0670904	0.0465952	0.00483203	0.0385896	0.0122099	0	0	0	0	0	0	0	0	1.52072
2021-08-03 03:08:41	1.46069	1.37634	1.48498	0.872879	1.7552	1.58723	0.736526	0.912461	1.19026	1.14211	1.12926	0.68598	1.44399	1.23034	0.673771	0.809498	0.815582	0.830042	0.760713	0.785814	0.822447	0.772972	0.918122	0.887093	0.424381	0.40124	0.426077	0.251906	0.510858	0.456973	0.21887	0.269479	0.0855888	0.0655759	0.0431501	0.0484878	0.0365738	-0.0105425	0.0234851	-0.0240858	0	0	0	0	0	0	0	0	1.52072
2021-08-03 03:13:41	1.25482	1.29846	1.44684	0.874493	1.78165	1.9151	0.845206	0.936523	1.05637	1.05363	1.05373	0.667404	1.52251	1.34078	0.704156	0.754562	0.842075	0.811435	0.72741	0.762473	0.855017	0.699085	0.833168	0.803774	0.366815	0.376954	0.412046	0.251085	0.522321	0.541818	0.246585	0.271523	0.070582	0.0521595	0.0345125	0.042069	0.0375082	-0.00138215	0.0335255	-0.00903916	0	0	0	0	0	0	0	0	1.52489
2021-08-03 03:18:41	1.27265	1.25119	0.936059	0.911439	1.7045	0.936174	0.874154	1.19431	1.09461	1.03573	0.681181	0.681322	1.43383	0.690068	0.693687	0.968383	0.860237	0.828534	0.728424	0.747593	0.842755	0.735869	0.793336	0.81017	0.373569	0.364586	0.266566	0.260732	0.498393	0.267161	0.252736	0.346668	0.064676	0.0578637	0.0538612	0.058467	0.0455888	-0.00428261	0.040728	-0.00439162	0	0	0	0	0	0	0	0	1.60088
2021-08-03 03:23:41	1.18826	1.10715	1.61786	0.913489	1.47216	0.998073	1.49852	0.784962	1.00379	0.930711	1.2742	0.68945	1.26357	0.799542	1.21732	0.615732	0.845225	0.840555	0.78855	0.754672	0.859151	0.801797	0.812424	0.784783	0.347546	0.32356	0.467116	0.261755	0.431962	0.289047	0.435117	0.226472	0.0807564	0.0716674	0.05314	0.0544522	0.0533723	-0.010083	0.0295091	-0.00871461	0	0	0	0	0	0	0	0	1.60088
2021-08-03 03:28:41	1.13322	1.17636	1.20366	1.25719	1.80477	0.834325	0.771704	0.974541	0.963284	0.987237	0.89673	0.92351	1.59073	0.656075	0.650759	0.796958	0.850621	0.83956	0.745803	0.734582	0.881353	0.786292	0.84337	0.817579	0.331884	0.343675	0.344186	0.35856	0.532316	0.24083	0.225661	0.283322	0.0806393	0.0660657	0.0586215	0.0524136	0.0502456	-0.0116413	0.0321164	-0.0200511	0	0	0	0	0	0	0	0	1.60088
2021-08-03 03:33:41	1.29898	0.885992	0.954897	1.01545	1.7064	1.08776	0.593509	0.769023	1.11122	0.707398	0.72693	0.752472	1.46183	0.843263	0.470361	0.629678	0.854435	0.798511	0.761672	0.741253	0.860061	0.776393	0.79748	0.819514	0.380897	0.256445	0.274034	0.290047	0.500994	0.31317	0.171778	0.223629	0.0791946	0.0638755	0.0569993	0.053348	0.0442753	-0.0199314	0.0321253	-0.0133648	0	0	0	0	0	0	0	0	1.60088
2021-08-03 03:38:41	1.19239	0.86898	1.36394	0.945148	1.37255	1.01833	0.618565	0.881051	0.996826	0.691647	1.05364	0.695022	1.15447	0.754193	0.513566	0.701276	0.836186	0.796306	0.773422	0.735358	0.841364	0.740693	0.82977	0.795549	0.348102	0.251364	0.392435	0.269611	0.401165	0.290843	0.180346	0.254855	0.0755575	0.0568375	0.053843	0.0529568	0.0565119	-0.0114559	0.0330317	-0.00712382	0	0	0	0	0	0	0	0	1.60088
2021-08-03 03:43:41	1.14111	0.895782	0.860125	0.729075	1.39455	0.96037	1.12838	0.762737	0.946962	0.689819	0.628692	0.528595	1.14963	0.692414	0.892339	0.589416	0.830088	0.76953	0.731005	0.725889	0.826018	0.721169	0.791284	0.774401	0.332668	0.257593	0.245105	0.207475	0.406205	0.273039	0.326032	0.21948	0.0745982	0.0583413	0.0572421	0.0587721	0.0614903	-0.00341861	0.0429443	0.00343479	0	0	0	0	0	0	0	0	1.60088
2021-08-03 03:48:41	1.00614	0.96983	1.25057	0.850113	1.54749	1.02823	0.943478	0.890015	0.822154	0.750387	0.982875	0.599354	1.29706	0.77146	0.778579	0.65664	0.816782	0.773806	0.786175	0.705113	0.838141	0.751563	0.825292	0.737567	0.292469	0.279121	0.360935	0.240791	0.451993	0.294328	0.274761	0.254025	0.0791211	0.0627415	0.059884	0.061773	0.0705178	0.00807435	0.0514281	0.0175786	0	0	0	0	0	0	0	0	1.60088
2021-08-03 03:53:41	0.758764	0.898744	1.44365	0.887167	1.45571	1.114	0.815863	0.722942	0.618552	0.686163	1.18027	0.634676	1.24129	0.854724	0.662857	0.550045	0.815988	0.764361	0.817063	0.715434	0.85226	0.767593	0.812938	0.76123	0.220465	0.258051	0.419574	0.251895	0.426554	0.320136	0.236906	0.207448	0.0800839	0.0690113	0.0686481	0.0696009	0.0852835	0.0231178	0.0516268	0.0230771	0	0	0	0	0	0	0	0	1.60088
2021-08-03 03:58:41	0.804441	0.89165	1.5412	0.852641	1.36905	1.19313	0.815449	0.84943	0.634295	0.663876	1.32823	0.61725	1.1047	0.881673	0.660108	0.652431	0.79048	0.744731	0.861806	0.724558	0.806759	0.739617	0.809537	0.767575	0.23231	0.25487	0.452574	0.242576	0.397034	0.340636	0.236628	0.244152	0.0871805	0.0704427	0.0714316	0.0724728	0.0748243	0.0205003	0.0561873	0.0147438	0	0	0	0	0	0	0	0	1.60088
2021-08-03 04:03:41	0.872089	0.909402	1.53461	1.00945	1.44113	1.46362	0.827189	0.800178	0.652528	0.647381	1.29264	0.692211	1.17824	1.24828	0.684995	0.62786	0.750287	0.711782	0.844206	0.684801	0.817669	0.852881	0.828665	0.785017	0.24957	0.257997	0.448811	0.284629	0.418958	0.428922	0.241053	0.230875	0.0875808	0.0732752	0.072111	0.0725433	0.0839097	0.0239636	0.0583486	0.00545592	0	0	0	0	0	0	0	0	1.60088
2021-08-03 04:08:41	0.905072	0.793021	1.43	0.969912	1.37196	1.5106	0.772375	0.982674	0.698639	0.582154	1.22485	0.751806	1.14379	1.35789	0.641336	0.797003	0.772992	0.734831	0.856551	0.776839	0.833805	0.89912	0.830287	0.811381	0.260375	0.22615	0.419419	0.279235	0.400316	0.447305	0.225195	0.285252	0.0824124	0.0717238	0.0745981	0.0719562	0.0763131	0.0285736	0.0513804	0.00840226	0	0	0	0	0	0	0	0	1.60088
2021-08-03 04:13:41	0.812384	0.944038	1.25957	1.1259	1.64314	1.02075	0.960857	0.695855	0.632755	0.688732	1.07975	0.828495	1.28356	0.860134	0.79063	0.523126	0.778874	0.730329	0.857414	0.736429	0.781254	0.842768	0.822851	0.751931	0.234086	0.268931	0.36949	0.321256	0.473714	0.298445	0.27967	0.199257	0.0808093	0.069958	0.0756933	0.0757696	0.0848212	0.0307204	0.0502637	0.0077311	0	0	0	0	0	0	0	0	1.60088
2021-08-03 04:18:41	0.840437	0.852018	1.3274	1.13579	1.6717	1.20671	0.817666	0.874115	0.653878	0.599352	1.12827	0.837976	1.25589	1.00337	0.675762	0.653583	0.778249	0.703476	0.850133	0.737928	0.750263	0.831713	0.825086	0.747264	0.242121	0.241241	0.38875	0.324176	0.478632	0.351921	0.238189	0.250065	0.0851045	0.0749564	0.0806004	0.0792721	0.0834606	0.0190928	0.0481895	-0.00185227	0	0	0	0	0	0	0	0	1.60088
2021-08-03 04:23:41	0.830965	0.996399	1.25946	0.914926	1.41314	1.24022	0.697025	0.822684	0.642485	0.731563	1.07862	0.632027	1.05979	1.04251	0.6149	0.644908	0.773179	0.734335	0.856796	0.691054	0.749972	0.840699	0.880692	0.785373	0.239125	0.284154	0.36939	0.258285	0.404479	0.362417	0.205547	0.237328	0.0901217	0.0697929	0.0655458	0.0638817	0.0655901	0.000916563	0.0420337	-0.00632249	0	0	0	0	0	0	0	0	1.60088
2021-08-03 04:28:41	1.00283	0.846178	1.58057	1.00707	1.35512	1.2159	0.692067	0.945081	0.76488	0.605372	1.31547	0.680318	1.00715	0.95067	0.578202	0.75022	0.762694	0.714898	0.832352	0.675527	0.743263	0.782665	0.834262	0.794101	0.287886	0.240276	0.461037	0.283278	0.387265	0.350712	0.202016	0.273259	0.0703735	0.0566321	0.077297	0.0659014	0.0641973	0.0382366	0.0444134	0.0151018	0	0	0	0	0	0	0	0	1.60088
2021-08-03 04:33:41	1.00694	1.00097	1.17351	0.867662	1.38014	1.04614	0.797996	1.28239	0.791762	0.782208	1.01888	0.597946	1.03984	0.842894	0.662871	1.04126	0.786507	0.782814	0.861652	0.689214	0.753499	0.806324	0.830585	0.812355	0.290644	0.288592	0.345039	0.244847	0.395352	0.30332	0.232682	0.372329	0.0816928	0.0704664	0.089174	0.0719195	0.0692442	0.0158254	0.041604	0.0120338	0	0	0	0	0	0	0	0	1.60088
2021-08-03 04:38:41	0.857661	0.774791	0.977895	0.967115	1.25743	1.2318	0.693933	0.952749	0.63501	0.597247	0.772128	0.658608	0.903008	0.998192	0.5713	0.787262	0.740705	0.774102	0.789799	0.681265	0.71847	0.810604	0.823593	0.82702	0.244947	0.22284	0.282473	0.272389	0.357256	0.357512	0.201999	0.27753	0.0831718	0.0756981	0.0758767	0.0695018	0.0756711	0.0187682	0.0445737	0.0302755	0	0	0	0	0	0	0	0	1.60088
2021-08-03 04:43:41	1.01657	0.912678	1.15978	0.987996	1.17825	0.82026	1.27612	1.0172	0.774403	0.636433	0.900393	0.660003	0.833804	0.617008	1.04324	0.870228	0.762063	0.698022	0.775883	0.668119	0.708524	0.752511	0.817726	0.85524	0.291768	0.258086	0.333991	0.277419	0.333939	0.234903	0.370981	0.298276	0.0811834	0.0673685	0.0718215	0.0682422	0.076869	0.0158569	0.0497844	0.043763	0	0	0	0	0	0	0	0	1.60088
2021-08-03 04:48:41	0.900502	0.99882	1.13014	1.03899	1.1539	0.871198	0.696391	1.18235	0.685168	0.715512	0.916455	0.732526	0.794058	0.637162	0.565788	1.03073	0.761699	0.717525	0.811086	0.705154	0.688113	0.731464	0.812992	0.871822	0.258401	0.283662	0.32804	0.294291	0.325575	0.248286	0.202214	0.347977	0.0886946	0.0727196	0.0738586	0.0722909	0.0843926	0.0172402	0.0559583	0.0268007	0	0	0	0	0	0	0	0	1.60088
2021-08-03 04:53:41	0.916565	1.2125	1.14825	1.02607	1.14311	0.874303	0.668986	1.14819	0.679438	0.892699	0.881354	0.711271	0.777797	0.658967	0.540469	1.00135	0.741178	0.736418	0.767845	0.693294	0.68055	0.754339	0.80525	0.871953	0.261819	0.345947	0.330002	0.289824	0.321915	0.250467	0.193935	0.337951	0.0822689	0.067991	0.0643228	0.0635021	0.0782844	0.00743639	0.0552464	0.0232391	0	0	0	0	0	0	0	0	1.60088
2021-08-03 04:58:41	0.811182	1.06971	1.53054	1.02711	1.2106	1.21687	0.917274	1.47335	0.612424	0.754788	1.25488	0.695268	0.857603	0.981373	0.721856	1.22173	0.755049	0.707709	0.820201	0.676483	0.708284	0.806549	0.787934	0.830221	0.232455	0.303014	0.445067	0.289008	0.343262	0.352865	0.264796	0.429459	0.0794663	0.0691844	0.0668044	0.0649246	0.0769797	0.0127991	0.0549233	0.0298121	0	0	0	0	0	0	0	0	1.60088
2021-08-03 05:03:41	0.907996	0.856953	1.76615	1.11319	1.25923	0.903132	0.700467	1.1537	0.686063	0.619452	1.4153	0.754627	0.887414	0.680641	0.530021	0.979642	0.755393	0.722916	0.801613	0.676852	0.704784	0.753742	0.758709	0.848884	0.260232	0.243742	0.511542	0.313301	0.356646	0.258722	0.200805	0.337813	0.0836494	0.0649331	0.0682869	0.0593692	0.0654732	0.00306265	0.0493764	0.0168408	0	0	0	0	0	0	0	0	1.60088
2021-08-03 05:08:41	0.916554	0.837606	0.730932	1.11818	1.16477	1.02233	0.616848	1.35647	0.715454	0.610186	0.555471	0.808133	0.829607	0.771403	0.440022	1.10836	0.7807	0.728256	0.761391	0.724099	0.712271	0.75472	0.713192	0.817019	0.264206	0.238552	0.209697	0.318033	0.330449	0.292932	0.17506	0.394299	0.073828	0.0544507	0.0567241	0.0547584	0.0644096	-0.00110798	0.0432986	0.00950331	0	0	0	0	0	0	0	0	1.60088
2021-08-03 05:13:41	0.818184	0.874783	1.06906	1.33224	1.12201	1.0074	0.695986	1.06444	0.611392	0.644519	0.848905	0.965039	0.776454	0.761988	0.494511	0.952033	0.74758	0.73685	0.794125	0.724728	0.692435	0.756421	0.70956	0.886465	0.23404	0.249621	0.309122	0.379226	0.316836	0.288776	0.197389	0.314273	0.0726704	0.0505499	0.0493057	0.0560234	0.0615886	-0.000532834	0.0379832	0.00620411	0	0	0	0	0	0	0	0	1.60088
2021-08-03 05:18:41	0.814854	0.926813	1.03148	1.40344	1.246	1.12037	0.64916	0.733837	0.60963	0.679673	0.813507	1.10765	0.885124	0.820073	0.491797	0.604515	0.748384	0.733805	0.788864	0.78903	0.710338	0.731314	0.757738	0.826778	0.233135	0.264257	0.297889	0.405326	0.353366	0.319343	0.186136	0.213639	0.0624972	0.0429551	0.0406033	0.0543206	0.0546847	-0.00239575	0.032818	0.0136228	0	0	0	0	0	0	0	0	1.60088
2021-08-03 05:23:41	0.879004	1.16607	0.954087	1.31616	1.18673	0.846473	0.804823	0.76768	0.651633	0.94075	0.761828	1.08817	0.832263	0.614871	0.566863	0.545383	0.742047	0.804444	0.798788	0.826972	0.701245	0.72697	0.704536	0.711437	0.251092	0.338211	0.276158	0.383448	0.335843	0.240965	0.227925	0.217591	0.0612689	0.0513018	0.0433157	0.0611357	0.0604726	0.032024	0.0506742	0.0326857	0	0	0	0	0	0	0	0	1.60088
2021-08-03 05:28:41	0.901733	1.44622	1.3827	1.36987	1.19066	1.09049	0.695825	0.923375	0.65025	1.13235	1.13324	1.11835	0.828241	0.824687	0.497361	0.734218	0.720312	0.782863	0.820156	0.816113	0.695914	0.756257	0.711555	0.795228	0.256375	0.417116	0.402155	0.398132	0.336505	0.312584	0.197363	0.267064	0.069196	0.0596302	0.0567232	0.0612124	0.0626999	0.0102443	0.050866	0.0253491	0	0	0	0	0	0	0	0	1.60088
2021-08-03 05:33:41	0.946822	1.39829	0.976854	1.11237	1.07442	0.895827	0.48917	0.809955	0.657757	1.10518	0.801031	0.880679	0.731363	0.64874	0.339865	0.640489	0.696122	0.790796	0.821511	0.792219	0.680757	0.724296	0.695214	0.790752	0.267534	0.403988	0.284143	0.321474	0.30259	0.254878	0.138223	0.234028	0.0702612	0.0637477	0.0520215	0.07189	0.0699464	0.0143777	0.0530654	0.0311328	0	0	0	0	0	0	0	0	1.60088
2021-08-03 05:38:41	0.85334	1.30338	1.35652	1.03074	1.09671	1.065	0.528176	0.930451	0.585472	1.04962	1.02746	0.795204	0.751918	0.776104	0.364518	0.757681	0.686334	0.805718	0.757422	0.771906	0.686015	0.72784	0.690844	0.814643	0.240633	0.37785	0.388945	0.296321	0.309225	0.303331	0.149082	0.270294	0.0738992	0.0797305	0.0670191	0.0886321	0.0775595	0.0247403	0.0615847	0.0395802	0	0	0	0	0	0	0	0	1.60088
2021-08-03 05:43:41	0.921752	1.14718	1.23436	1.02174	1.21184	0.99554	0.576741	1.04176	0.646453	0.926793	1.01904	0.803788	0.84293	0.758694	0.39845	0.851133	0.701409	0.80822	0.828005	0.786782	0.695689	0.762448	0.691347	0.817167	0.260855	0.332764	0.3595	0.29494	0.342489	0.285743	0.162817	0.302815	0.0733421	0.0877378	0.0807834	0.0892718	0.0732933	0.0114382	0.0528319	0.0182663	0	0	0	0	0	0	0	0	1.60088
2021-08-03 05:48:41	0.862049	1.35256	1.50426	1.13718	1.26832	1.04174	0.866968	0.723653	0.587369	1.11772	1.24864	0.873586	0.875572	0.733955	0.616499	0.554556	0.68157	0.825786	0.831006	0.767544	0.690652	0.702598	0.708706	0.766355	0.242818	0.393993	0.438473	0.32687	0.358009	0.295035	0.245914	0.207915	0.0817626	0.0798745	0.0710271	0.0826738	0.0625575	0.00683307	0.0518282	0.0177218	0	0	0	0	0	0	0	0	1.60088
2021-08-03 05:53:41	0.916327	1.05699	1.65308	0.878104	1.37232	1.33572	0.862341	0.804936	0.640302	0.878412	1.40107	0.649994	1.00424	0.918243	0.679945	0.624816	0.699219	0.830803	0.847887	0.740389	0.732529	0.685684	0.791641	0.776685	0.259147	0.308226	0.483863	0.25077	0.391139	0.37678	0.249053	0.231722	0.083643	0.0888085	0.0956817	0.0969142	0.076426	0.0192338	0.0579021	0.0226976	0	0	0	0	0	0	0	0	1.60088
2021-08-03 05:58:41	0.826617	1.0464	1.49199	0.835626	1.14158	1.28191	0.877097	0.990424	0.587672	0.866685	1.22758	0.601278	0.812686	1.00014	0.729872	0.834398	0.711465	0.828561	0.823501	0.71896	0.712053	0.780113	0.832482	0.842753	0.23446	0.304943	0.434257	0.237493	0.323867	0.369344	0.255833	0.289565	0.0943707	0.0988131	0.103421	0.10053	0.0693174	0.0301428	0.0577373	0.0187714	0	0	0	0	0	0	0	0	1.60088
2021-08-03 06:03:41	0.823945	1.06832	0.921521	1.00756	1.19055	1.31914	0.723798	0.779913	0.576552	0.873046	0.67455	0.722849	0.829883	1.06166	0.582106	0.615798	0.699252	0.816886	0.732192	0.717176	0.697712	0.804978	0.804251	0.789657	0.23309	0.310551	0.262666	0.286217	0.33666	0.382376	0.209778	0.225283	0.091346	0.0911261	0.096728	0.0981781	0.0687939	0.018244	0.0567103	0.0134143	0	0	0	0	0	0	0	0	1.60088
2021-08-03 06:08:41	0.878358	1.26289	1.17473	0.894896	1.25988	1.53159	0.816383	0.873667	0.599711	1.02082	0.970454	0.655522	0.919358	1.30592	0.672869	0.684948	0.683546	0.808508	0.824251	0.732584	0.728079	0.852683	0.823857	0.784171	0.247493	0.366364	0.342177	0.255107	0.359389	0.448821	0.237693	0.25204	0.0858581	0.0923893	0.0853764	0.089496	0.0607564	0.0351426	0.0549162	0.0167544	0	0	0	0	0	0	0	0	1.60088
2021-08-03 06:13:41	1.21661	0.962409	1.18936	0.93956	1.33699	1.40228	0.69414	0.875322	0.919758	0.759859	0.953409	0.670143	0.944975	1.16404	0.541594	0.685982	0.756427	0.789591	0.802684	0.712982	0.706452	0.829268	0.780432	0.784017	0.348715	0.277996	0.34464	0.266653	0.378854	0.408829	0.200081	0.2525	0.0756835	0.0851279	0.0785647	0.0894914	0.0710504	0.0298127	0.058827	0.0272305	0	0	0	0	0	0	0	0	1.60088
2021-08-03 06:18:41	1.41616	0.90329	1.02375	1.11343	1.19143	1.34965	0.810224	0.65869	1.07499	0.702859	0.822498	0.789177	0.847874	1.19438	0.646174	0.499227	0.759079	0.777702	0.80393	0.708756	0.711318	0.885197	0.794211	0.757881	0.406202	0.260234	0.296656	0.315652	0.338016	0.398397	0.234466	0.188883	0.0834599	0.0848006	0.0777999	0.087147	0.074708	0.0427051	0.0670258	0.034472	0	0	0	0	0	0	0	0	1.60088
2021-08-03 06:23:41	1.306	1.05274	1.13026	0.839058	1.06235	1.19994	0.754014	0.784012	0.988081	0.809152	0.886823	0.619135	0.692416	0.988026	0.638302	0.594385	0.756432	0.769318	0.78486	0.737949	0.652365	0.823543	0.843804	0.758085	0.374386	0.302625	0.326111	0.239489	0.297152	0.349303	0.220545	0.224811	0.0898721	0.0849368	0.0799345	0.0880544	0.0786882	0.046767	0.0737652	0.0484362	0	0	0	0	0	0	0	0	1.68445
2021-08-03 06:28:41	1.39985	0.991486	1.10236	0.87185	1.29004	1.26375	0.718101	0.90929	1.07397	0.742923	0.853601	0.628708	0.94513	1.04954	0.551531	0.681425	0.76745	0.749364	0.774276	0.721233	0.732779	0.831081	0.767078	0.750303	0.402278	0.283747	0.317309	0.24789	0.367761	0.368475	0.206402	0.260346	0.0885057	0.0871206	0.0800279	0.0887007	0.0858968	0.0513719	0.0832445	0.0508002	0	0	0	0	0	0	0	0	1.78355
2021-08-03 06:33:41	1.36808	0.962362	0.921164	1.01522	1.1086	1.02711	0.834539	0.92543	1.06839	0.72334	0.73435	0.722452	0.778758	0.843016	0.684725	0.741576	0.780057	0.751714	0.795805	0.71137	0.703047	0.820827	0.820752	0.802388	0.394395	0.275565	0.266559	0.287997	0.313853	0.298813	0.242774	0.268038	0.0998066	0.0913778	0.0811254	0.0882004	0.0833876	0.0533599	0.0814384	0.038575	0	0	0	0	0	0	0	0	1.84036
2021-08-03 06:38:41	1.30184	1.00916	1.0354	0.867634	0.911837	1.28909	0.749982	0.78883	1.05275	0.741761	0.869224	0.639459	0.626266	1.05966	0.564501	0.621629	0.809642	0.734866	0.839483	0.736433	0.687006	0.821801	0.752827	0.787849	0.377693	0.287849	0.30248	0.247666	0.257184	0.375131	0.214801	0.227778	0.0896403	0.0813611	0.0693035	0.0764088	0.0670536	0.0405411	0.0715747	0.0206306	0	0	0	0	0	0	0	0	1.84636
2021-08-03 06:43:41	2.04208	0.920601	1.20261	0.788607	1.14431	0.963921	0.814266	0.859756	1.66046	0.682891	1.02457	0.567808	0.847257	0.822024	0.61502	0.679767	0.811851	0.741297	0.852026	0.719514	0.74066	0.854348	0.754959	0.790754	0.593057	0.263012	0.35236	0.224155	0.326807	0.282478	0.233343	0.248406	0.0827534	0.0750685	0.0638035	0.0749767	0.0677059	0.0400885	0.0504496	0.0214735	0	0	0	0	0	0	0	0	1.85275
2021-08-03 06:48:41	1.21096	0.844643	1.24993	0.919846	0.987344	1.10159	0.767447	0.793423	0.991189	0.647715	1.05784	0.659625	0.681783	0.843332	0.611312	0.634326	0.818093	0.76687	0.846492	0.718237	0.690557	0.765155	0.797748	0.799577	0.352118	0.242706	0.365756	0.26128	0.278711	0.31641	0.222037	0.229707	0.0843091	0.080166	0.0743986	0.0840423	0.0716108	0.0369018	0.059103	0.0267103	0	0	0	0	0	0	0	0	1.85275
2021-08-03 06:53:41	1.06323	0.891984	1.4827	0.927086	1.43749	1.05906	0.858172	0.865099	0.898671	0.675393	1.27614	0.626364	1.05123	0.788399	0.691056	0.682544	0.845477	0.758016	0.85827	0.675973	0.731347	0.744481	0.801034	0.790424	0.311047	0.255738	0.435036	0.260784	0.409669	0.302743	0.248782	0.249855	0.100458	0.0770285	0.0685112	0.0706523	0.0610374	0.0315125	0.0465663	0.00283004	0	0	0	0	0	0	0	0	1.86491
2021-08-03 06:58:41	1.20297	1.20729	1.90279	1.1331	1.59641	1.23828	0.691042	0.900931	0.956972	0.904509	1.4943	0.819418	1.16952	0.968505	0.488148	0.670755	0.795758	0.749186	0.7852	0.723903	0.732567	0.782104	0.706479	0.744564	0.34796	0.345499	0.549095	0.322289	0.455096	0.357073	0.195801	0.257526	0.0869141	0.0709599	0.0668722	0.070366	0.0600993	0.0141591	0.0486631	0.00448458	0	0	0	0	0	0	0	0	1.86549
2021-08-03 07:03:41	1.17948	0.8523	1.35231	0.825818	2.45478	1.25408	0.895865	0.854213	0.969368	0.640854	1.09872	0.59156	1.81146	0.942436	0.705689	0.689582	0.821901	0.752174	0.811486	0.716361	0.738644	0.751413	0.788137	0.809472	0.343224	0.244062	0.392537	0.234529	0.700666	0.359161	0.258666	0.247747	0.0875495	0.0673339	0.0677332	0.0692525	0.0620644	0.00490556	0.0376527	-0.004927	0	0	0	0	0	0	0	0	1.86549
2021-08-03 07:08:41	1.148	0.90973	1.08573	0.784368	2.03261	1.06757	0.55501	0.799582	0.956291	0.689022	0.874744	0.566649	1.5193	0.782991	0.398555	0.652599	0.833464	0.757468	0.804158	0.722127	0.747745	0.734101	0.718579	0.816507	0.334916	0.260838	0.314781	0.223077	0.581451	0.304429	0.157686	0.232376	0.085795	0.0570599	0.0609378	0.0587756	0.0636579	0.00216712	0.0386384	-0.00629502	0	0	0	0	0	0	0	0	1.86549
2021-08-03 07:13:41	1.02098	0.898021	1.77247	0.886045	1.91909	0.866404	0.689095	0.991836	0.818249	0.679333	1.40067	0.619959	1.43574	0.650215	0.485707	0.804674	0.805329	0.756552	0.790974	0.700158	0.748232	0.751667	0.704615	0.810957	0.296041	0.257427	0.511752	0.250679	0.549064	0.248018	0.195175	0.288042	0.0779554	0.0526212	0.0616045	0.0549446	0.0644116	-0.00408931	0.0268491	-0.00234641	0	0	0	0	0	0	0	0	1.86549
2021-08-03 07:18:41	0.791219	0.972009	2.154	0.969218	1.80384	1.28346	0.625719	1.15978	0.631493	0.753726	1.86121	0.677114	1.35499	0.977076	0.45642	0.910832	0.799305	0.77561	0.864442	0.698815	0.750522	0.761992	0.730356	0.784911	0.228997	0.279846	0.632845	0.274115	0.516452	0.368326	0.178246	0.334684	0.0747044	0.0499146	0.0591593	0.0485676	0.0672242	-0.00304407	0.0332438	0.0012828	0	0	0	0	0	0	0	0	1.86549
2021-08-03 07:23:41	0.872696	0.871403	1.0006	0.822896	1.68352	1.38169	0.926749	0.768436	0.664564	0.682022	0.793297	0.578464	1.27625	1.01572	0.67715	0.600631	0.761779	0.783785	0.794127	0.70257	0.757224	0.734581	0.731063	0.782167	0.250458	0.251311	0.289246	0.232969	0.482832	0.394116	0.264075	0.221565	0.0755699	0.0506431	0.0570148	0.049304	0.0711747	0.00294412	0.0367315	-0.00160652	0	0	0	0	0	0	0	0	1.86549
2021-08-03 07:28:41	0.907542	0.916259	0.945637	0.917657	1.71493	1.0004	0.672302	1.24345	0.688128	0.670464	0.796162	0.657853	1.39862	0.747391	0.481308	0.953354	0.758961	0.731013	0.84132	0.716955	0.815209	0.747078	0.7154	0.765845	0.260262	0.261151	0.276444	0.260644	0.498278	0.286152	0.190912	0.357291	0.0706906	0.053892	0.0578498	0.0517474	0.0713417	0.00663628	0.0409444	0.0151008	0	0	0	0	0	0	0	0	1.86549
2021-08-03 07:33:41	0.999042	0.838819	1.11093	0.898879	1.76763	1.238	0.801754	1.48234	0.769631	0.627118	0.882174	0.64884	1.45575	0.945288	0.611187	1.2063	0.770389	0.747826	0.798175	0.721024	0.823576	0.763794	0.762665	0.815487	0.287306	0.239963	0.319872	0.255566	0.514578	0.355467	0.230119	0.430563	0.0588605	0.0624363	0.0845938	0.0709061	0.0874369	0.0231818	0.0552222	0.0215732	0	0	0	0	0	0	0	0	1.86549
2021-08-03 07:38:41	0.937225	0.817669	1.38774	0.862905	1.52116	1.14239	0.633032	1.51971	0.722283	0.615997	1.16264	0.606363	1.26244	0.842357	0.498035	1.28533	0.770556	0.753398	0.837946	0.702495	0.829951	0.736899	0.787035	0.845765	0.269547	0.234224	0.405291	0.244281	0.443468	0.326028	0.182736	0.444644	0.0756346	0.0737158	0.100541	0.0840269	0.0986051	0.0347861	0.0572177	0.0262534	0	0	0	0	0	0	0	0	1.86549
2021-08-03 07:43:41	0.927938	0.865909	1.10261	1.02442	1.39185	1.08101	0.69222	1.48311	0.728225	0.642719	0.911936	0.728351	1.14592	0.898925	0.524579	1.28423	0.78504	0.74224	0.827558	0.71119	0.823523	0.832648	0.757803	0.866899	0.267745	0.247404	0.321238	0.290567	0.405161	0.315268	0.198453	0.435918	0.0779417	0.0739801	0.0975766	0.0850938	0.0916041	0.0235707	0.0545388	0.0248756	0	0	0	0	0	0	0	0	1.86549
2021-08-03 07:48:41	0.892744	0.994522	0.912484	0.845646	1.40148	0.813981	0.64469	1.33519	0.673179	0.701072	0.726823	0.584034	1.16539	0.591898	0.461307	1.14876	0.754429	0.704984	0.796933	0.691268	0.83149	0.72733	0.715608	0.860496	0.255771	0.281687	0.263998	0.238718	0.40873	0.231752	0.183056	0.39195	0.0763091	0.0739164	0.0992035	0.0859616	0.0975686	0.0272573	0.0492524	0.0305313	0	0	0	0	0	0	0	0	1.86549
2021-08-03 07:53:41	0.89982	0.881907	0.971578	0.812322	1.86768	0.834212	0.801019	1.1878	0.680227	0.644395	0.75239	0.541598	1.5943	0.605469	0.6169	1.03094	0.756149	0.730635	0.774899	0.666723	0.854514	0.726365	0.770632	0.868476	0.257911	0.251298	0.279668	0.228022	0.547429	0.237437	0.230325	0.34928	0.0757101	0.0797821	0.0758331	0.079976	0.0936503	0.0265249	0.0530521	0.0367681	0	0	0	0	0	0	0	0	1.86549
2021-08-03 07:58:41	0.907758	0.889092	0.984665	1.02761	1.58938	0.9995	0.635608	0.952253	0.678691	0.63881	0.747665	0.703406	1.37967	0.825952	0.502199	0.837341	0.748433	0.718713	0.760552	0.684353	0.868152	0.829006	0.790648	0.880008	0.259686	0.252624	0.282574	0.289666	0.467379	0.291152	0.183622	0.280741	0.0792844	0.0710437	0.0676409	0.0734707	0.0938907	0.0243924	0.0572508	0.0450288	0	0	0	0	0	0	0	0	1.86549
2021-08-03 08:03:41	1.1753	0.875974	1.03106	1.02182	1.41266	1.4942	0.718015	1.18318	0.938153	0.601003	0.824992	0.713318	1.20754	1.23109	0.536037	0.991328	0.798309	0.686712	0.802129	0.698149	0.854983	0.823826	0.747303	0.837859	0.340167	0.247015	0.298552	0.288956	0.414169	0.435014	0.205384	0.34556	0.0782877	0.0668352	0.0616996	0.0710813	0.0974231	0.0363133	0.0632796	0.0544009	0	0	0	0	0	0	0	0	1.86549
2021-08-03 08:08:41	0.987346	1.22459	1.31741	0.863031	1.7269	1.50152	0.794632	1.03588	0.779614	0.940842	1.09365	0.586737	1.49763	1.2571	0.590382	0.856189	0.790461	0.768747	0.830717	0.679956	0.867872	0.8381	0.743267	0.826666	0.285203	0.352001	0.384089	0.243008	0.507725	0.438569	0.227071	0.301761	0.0852504	0.0774834	0.0651816	0.07502	0.107024	0.0870489	0.0654658	0.0504072	0	0	0	0	0	0	0	0	1.86549
2021-08-03 08:13:41	1.09583	1.29325	1.2771	0.877977	1.38019	1.33236	0.715485	1.02831	0.84628	1.02933	0.999544	0.597653	1.18497	1.16532	0.518581	0.847049	0.772567	0.795956	0.780221	0.680865	0.858792	0.875073	0.725175	0.823853	0.315279	0.374108	0.368312	0.247267	0.404994	0.39238	0.203597	0.299433	0.0804823	0.0757235	0.0766886	0.0711562	0.103498	0.0568406	0.0694052	0.0397949	0	0	0	0	0	0	0	0	1.86549
2021-08-03 08:18:41	0.84044	1.34688	1.60904	0.808924	1.5058	0.937961	0.772491	1.03792	0.61465	1.12803	1.16611	0.545827	1.27649	0.699918	0.570388	0.92819	0.731588	0.837656	0.723575	0.674866	0.847969	0.746474	0.737367	0.892881	0.239519	0.393338	0.457857	0.227504	0.440769	0.268237	0.220541	0.307022	0.0891019	0.0825419	0.0820785	0.0677615	0.0858538	0.0282037	0.056723	0.0138564	0	0	0	0	0	0	0	0	1.86549
2021-08-03 08:23:41	0.876892	1.33935	1.02914	0.789099	1.51809	0.90056	0.800815	0.961448	0.637141	1.12833	0.75155	0.548665	1.29601	0.672967	0.636506	0.760066	0.726985	0.842365	0.730459	0.696577	0.854096	0.747569	0.794885	0.789658	0.249631	0.391578	0.293223	0.223	0.444971	0.257605	0.231599	0.277838	0.0768389	0.0683031	0.0673384	0.0532564	0.0801227	0.0287504	0.0487649	0.0119472	0	0	0	0	0	0	0	0	1.86549
2021-08-03 08:28:41	1.07428	1.40723	1.09741	1.18333	1.3683	0.881023	0.801528	1.08881	0.824697	1.18869	0.796356	0.84236	1.11945	0.655287	0.609765	0.896288	0.767774	0.844625	0.725854	0.710956	0.818244	0.74418	0.760783	0.823492	0.308752	0.411629	0.312341	0.335709	0.397835	0.251812	0.229993	0.316939	0.0675975	0.0632384	0.0590744	0.0499302	0.0740089	0.0110597	0.0405358	0.0123839	0	0	0	0	0	0	0	0	1.86549
2021-08-03 08:33:41	1.03624	1.30031	1.041	1.41547	1.24938	1.07102	0.857458	1.0907	0.818191	1.11449	0.746024	1.04102	1.04885	0.866442	0.681542	0.870707	0.789163	0.857388	0.716877	0.735801	0.839454	0.810563	0.794985	0.798969	0.299347	0.381429	0.295661	0.403784	0.365031	0.31075	0.247982	0.315735	0.0688115	0.0614427	0.0504105	0.0448601	0.061249	-0.0021478	0.0277307	-0.00610521	0	0	0	0	0	0	0	0	1.86549
2021-08-03 08:38:41	0.929405	1.40617	1.55172	1.48208	1.48084	1.16076	0.849546	0.988053	0.764747	1.16558	1.14712	1.04655	1.14806	0.846586	0.675511	0.842515	0.819582	0.828914	0.737124	0.706249	0.781607	0.729489	0.795482	0.855307	0.270668	0.40985	0.443043	0.419902	0.426708	0.330653	0.24571	0.289544	0.042277	0.0583786	0.0537672	0.0525265	0.0678973	0.000922144	0.0317683	-0.00155196	0	0	0	0	0	0	0	0	1.86549
2021-08-03 08:43:41	0.818854	1.16813	1.22561	1.77609	1.73745	1.12261	1.14434	1.38768	0.623614	1.02296	1.00284	1.39549	1.48389	0.836578	0.957621	1.22572	0.761709	0.87496	0.81597	0.786956	0.854722	0.745375	0.837183	0.88361	0.235009	0.344043	0.356437	0.512477	0.509275	0.320967	0.334137	0.409468	0.056025	0.0652048	0.0610853	0.0563825	0.0699371	0.00790204	0.0291134	0.00754889	0	0	0	0	0	0	0	0	1.86549
2021-08-03 08:48:41	0.826791	1.0868	0.903686	1.41501	1.33602	1.0673	0.953797	0.829751	0.640168	0.913786	0.627633	1.12848	1.08573	0.817307	0.797214	0.735341	0.77445	0.840571	0.695305	0.797485	0.813016	0.763097	0.837173	0.887901	0.237984	0.317623	0.255335	0.40948	0.387964	0.306612	0.278438	0.245	0.0589271	0.0556518	0.0353091	0.0595822	0.0701419	0.0491862	0.0432467	0.025665	0	0	0	0	0	0	0	0	1.86549
2021-08-03 08:53:41	0.844888	1.22026	1.19138	1.30481	1.09924	1.39852	0.905392	1.03146	0.624231	1.05362	0.907549	1.03496	0.840432	1.01409	0.716469	0.843962	0.739415	0.863704	0.760766	0.793147	0.764718	0.724957	0.789409	0.818149	0.241182	0.358554	0.341938	0.377214	0.315697	0.397989	0.261634	0.299903	0.056911	0.0661199	0.0604216	0.0833975	0.0927609	0.0354746	0.0663339	0.0573345	0	0	0	0	0	0	0	0	1.86549
2021-08-03 08:58:41	0.871929	1.32489	1.24236	1.17837	1.16033	1.14068	1.06145	0.9729	0.604734	1.16086	1.00405	0.971511	0.932117	0.893011	0.831417	0.806847	0.693785	0.876318	0.806212	0.824513	0.803478	0.779499	0.784444	0.82946	0.246306	0.390318	0.360252	0.343108	0.336227	0.328986	0.306164	0.283594	0.0743428	0.0862025	0.0703779	0.091833	0.103219	0.0848662	0.0703132	0.0636757	0	0	0	0	0	0	0	0	1.86549
2021-08-03 09:03:41	0.994315	0.970561	1.34638	1.25513	1.2223	1.37471	0.842974	0.952818	0.742422	0.831268	0.985754	1.0214	0.959643	1.0134	0.645037	0.773818	0.74681	0.85658	0.73223	0.813895	0.78425	0.738059	0.765556	0.812061	0.284317	0.284662	0.383778	0.364573	0.352707	0.392277	0.242134	0.276654	0.0700036	0.0907385	0.0894656	0.111036	0.126719	0.082646	0.105885	0.0967444	0	0	0	0	0	0	0	0	1.86549
2021-08-03 09:08:41	1.1549	0.963188	1.65528	1.23337	1.33452	1.03869	0.648771	0.664736	0.899282	0.825084	1.32278	0.991999	1.02983	0.645891	0.483046	0.535667	0.778805	0.856698	0.797777	0.804635	0.772159	0.622354	0.744853	0.804563	0.332763	0.282508	0.479258	0.357471	0.3839	0.28847	0.185464	0.19273	0.0984654	0.115186	0.119526	0.138942	0.134458	0.100559	0.104511	0.0928142	0	0	0	0	0	0	0	0	2.08791
2021-08-03 09:13:41	1.27318	1.09169	1.75453	0.955116	1.26945	0.80463	0.865675	0.821821	0.969655	0.946856	1.39047	0.706129	0.964121	0.552681	0.698025	0.701054	0.764123	0.867602	0.792601	0.73957	0.759739	0.683938	0.806466	0.853777	0.364488	0.320974	0.507148	0.272705	0.364153	0.226889	0.251018	0.24085	0.100473	0.124101	0.128226	0.146387	0.136614	0.0872974	0.102905	0.0880289	0	0	0	0	0	0	0	0	2.34444
2021-08-03 09:18:41	1.37165	0.916005	1.25321	0.903734	1.31404	0.706866	0.845687	0.859588	1.13775	0.779972	1.08201	0.689512	1.00182	0.467652	0.655392	0.692414	0.82971	0.850102	0.864977	0.763578	0.76258	0.66039	0.773351	0.805554	0.399733	0.268358	0.368137	0.259435	0.377198	0.198179	0.243463	0.249207	0.119882	0.127899	0.121942	0.13429	0.129263	0.079654	0.0967188	0.0903526	0	0	0	0	0	0	0	0	2.34444
2021-08-03 09:23:41	1.22687	0.860142	1.95209	0.931571	1.10556	1.03275	1.01238	1.03284	1.066	0.813039	1.63141	0.713273	0.84597	0.672543	0.75185	0.908269	0.870083	0.94522	0.835603	0.766582	0.765367	0.65084	0.744188	0.874534	0.360899	0.257312	0.569837	0.267642	0.317559	0.288833	0.289279	0.305215	0.100206	0.133462	0.145234	0.146792	0.124581	0.101162	0.0921552	0.0701905	0	0	0	0	0	0	0	0	2.34444
2021-08-03 09:28:41	1.37675	0.922632	1.07868	0.982028	1.2141	1.12437	1.01166	1.31829	1.2186	0.792189	0.826268	0.693797	0.938864	0.758419	0.719085	1.10188	0.885125	0.85642	0.767128	0.706579	0.772739	0.672535	0.711943	0.835825	0.406412	0.270628	0.309895	0.278293	0.34939	0.316084	0.286936	0.384843	0.102917	0.124039	0.13359	0.132802	0.12238	0.0672602	0.0831274	0.0734346	0	0	0	0	0	0	0	0	2.34734
2021-08-03 09:33:41	1.08242	0.873004	0.900228	0.898753	1.19278	0.979687	0.823145	1.36102	0.944194	0.734688	0.7277	0.672138	0.960254	0.737121	0.65186	1.17059	0.87234	0.841521	0.805077	0.748554	0.805994	0.74803	0.78847	0.858559	0.318605	0.255186	0.260968	0.257156	0.345767	0.280993	0.238594	0.399487	0.0930922	0.116543	0.116524	0.120662	0.116411	0.0624957	0.0900692	0.0635675	0	0	0	0	0	0	0	0	2.35069
2021-08-03 09:38:41	1.34376	0.912766	0.917263	0.92749	1.45265	0.917552	0.845691	0.984701	1.18288	0.786899	0.719776	0.714776	1.17454	1.05158	1.14055	1.11146	0.882727	0.862302	0.78436	0.770452	0.808953	1.13832	1.3437	1.11479	0.396242	0.268051	0.26466	0.266851	0.421437	0.286275	0.276602	0.306012	0.0816274	0.126056	0.119286	0.127422	0.126967	0.0766821	0.0922135	0.0682258	0	0	0	0	0	0	0	0	2.35069
2021-08-03 09:43:41	1.42849	1.13394	1.09184	0.994023	1.29603	1.28685	0.985393	0.786947	1.12702	0.961794	0.811836	0.765668	1.02433	0.966944	0.695801	0.630882	0.787766	0.848174	0.743553	0.770257	0.790722	0.752701	0.706069	0.802441	0.41257	0.331957	0.312051	0.285855	0.374434	0.367884	0.279179	0.227947	0.0854965	0.112428	0.0976092	0.110501	0.113139	0.0834941	0.0899288	0.0715897	0	0	0	0	0	0	0	0	2.35069
2021-08-03 09:48:41	1.064	0.956461	1.04467	0.909151	1.33309	1.5741	0.961944	0.871634	0.880275	0.832791	0.778793	0.691123	1.02347	1.2565	0.656153	0.667138	0.826611	0.870655	0.745618	0.761227	0.76695	0.798536	0.682179	0.765536	0.310008	0.281429	0.298704	0.260841	0.38314	0.455594	0.271004	0.250446	0.0881228	0.109897	0.1012	0.117647	0.12466	0.0880406	0.095167	0.0740885	0	0	0	0	0	0	0	0	2.35069
2021-08-03 09:53:41	1.05625	0.956959	1.11526	0.924429	1.09783	1.46692	0.82394	0.864273	0.941429	0.826603	0.819973	0.680444	0.832814	1.19402	0.567498	0.729909	0.89251	0.863848	0.735586	0.735793	0.759338	0.814077	0.689214	0.845496	0.312233	0.281136	0.318128	0.263707	0.314858	0.426082	0.232488	0.252803	0.101073	0.115911	0.109848	0.124131	0.129128	0.0898095	0.0935766	0.0688593	0	0	0	0	0	0	0	0	2.35069
2021-08-03 09:58:41	0.960884	0.858515	1.81312	1.01255	1.19333	1.32681	0.839631	0.758236	0.818047	0.718686	1.40477	0.752379	0.895273	1.08068	0.572321	0.60296	0.851396	0.8372	0.773991	0.743119	0.754132	0.813959	0.682124	0.795536	0.281496	0.250697	0.521951	0.289355	0.340213	0.385452	0.236621	0.219316	0.0897109	0.120752	0.11661	0.129216	0.126247	0.110245	0.111359	0.0935688	0	0	0	0	0	0	0	0	2.35069
2021-08-03 10:03:41	0.926419	0.951329	1.46137	0.928875	1.44027	1.3052	0.818476	0.867092	0.829398	0.784923	1.08625	0.702455	1.14555	1.09286	0.637503	0.772324	0.895182	0.828051	0.747305	0.75461	0.795782	0.838071	0.780627	0.891267	0.274159	0.276876	0.417326	0.265866	0.416585	0.38115	0.235826	0.256249	0.105755	0.160147	0.170688	0.174735	0.165048	0.150443	0.126552	0.106124	0	0	0	0	0	0	0	0	2.35069
2021-08-03 10:08:41	0.953814	0.984347	1.4851	0.936006	1.48601	1.00879	0.76614	0.861383	0.696764	0.596891	0.728248	0.325247	1.08195	0.844698	0.573336	0.850761	0.730898	0.607313	0.493391	0.347617	0.729283	0.837583	0.750295	0.988155	0.271845	0.272139	0.399797	0.242747	0.423445	0.294604	0.2192	0.260139	0.127378	0.146823	0.157996	0.156861	0.141962	0.115818	0.106962	0.0859994	0	0	0	0	0	0	0	0	2.35069
2021-08-03 10:13:41	0.948495	0.887301	1.17382	0.968063	1.31579	1.38207	0.739089	0.672155	0.702898	0.763403	0.861596	0.733315	0.972496	1.10847	0.465812	0.495457	0.74151	0.860539	0.737848	0.757366	0.738757	0.801418	0.629065	0.736253	0.270925	0.260785	0.335421	0.277719	0.375668	0.400326	0.205676	0.191973	0.124291	0.127347	0.113807	0.112745	0.102335	0.0780354	0.0706984	0.0516287	0	0	0	0	0	0	0	0	2.35069
2021-08-03 10:18:41	0.967446	0.855203	0.902675	0.981861	1.36861	1.06377	0.91141	0.940932	0.860643	0.749874	0.646711	0.783123	1.06346	0.804371	0.639934	0.738009	0.889468	0.877026	0.716027	0.797749	0.778334	0.754004	0.702318	0.784289	0.285737	0.252044	0.256362	0.284174	0.394192	0.304918	0.257978	0.271467	0.0637233	0.104366	0.0894442	0.115627	0.122696	0.0969335	0.0957021	0.0725675	0	0	0	0	0	0	0	0	2.35069
2021-08-03 10:23:41	0.915686	0.905915	1.52173	0.947884	1.09321	1.21768	0.961732	0.990659	0.783841	0.72119	1.09725	0.679564	0.879814	1.08658	0.616289	0.750236	0.856258	0.795798	0.721417	0.716997	0.807136	0.89314	0.641728	0.757361	0.268509	0.262071	0.432638	0.269232	0.316885	0.360014	0.268308	0.283998	0.070908	0.118875	0.121794	0.145458	0.142351	0.11645	0.112675	0.093335	0	0	0	0	0	0	0	0	2.35069
2021-08-03 10:28:41	0.908614	1.01877	0.914219	0.968252	1.16763	0.999796	0.809576	0.993971	0.767104	0.874396	0.68099	0.72992	0.795118	0.591318	0.37141	0.5134	0.84352	0.858484	0.73968	0.754765	0.681274	0.589885	0.458844	0.518764	0.265756	0.298917	0.261367	0.27739	0.328717	0.275934	0.21608	0.269045	0.110857	0.146163	0.141475	0.155327	0.150391	0.130672	0.131094	0.119286	0	0	0	0	0	0	0	0	2.35069
2021-08-03 10:33:41	0.839672	0.911401	0.995121	1.38048	1.3294	1.38721	1.03428	0.838816	1.24028	0.807604	0.908685	1.02959	0.951015	0.987098	0.736901	0.628146	1.4769	0.88567	0.913643	0.744062	0.715113	0.711737	0.712284	0.749499	0.280895	0.269039	0.295606	0.394752	0.377459	0.393479	0.293399	0.240166	0.111133	0.152982	0.148388	0.168924	0.161746	0.126885	0.132999	0.113425	0	0	0	0	0	0	0	0	2.35069
2021-08-03 10:38:41	0.907338	0.879811	0.987994	1.35683	1.18246	0.937743	1.24302	0.817776	0.663072	0.731704	0.754317	1.12378	0.927926	0.695823	0.973137	0.611318	0.730822	0.830659	0.760377	0.831295	0.781326	0.74212	0.780924	0.746845	0.258551	0.256618	0.283678	0.395409	0.340874	0.267914	0.358502	0.233938	0.112768	0.135509	0.124898	0.150788	0.144242	0.118276	0.132085	0.120215	0	0	0	0	0	0	0	0	2.35069
2021-08-03 10:43:41	0.874332	0.96822	1.36397	1.45213	1.08459	0.815987	1.06796	1.15013	0.746598	0.805809	1.06	1.24225	0.763229	0.575903	0.880722	0.829166	0.854803	0.832408	0.777454	0.855447	0.703888	0.705911	0.825731	0.720896	0.256632	0.282362	0.392859	0.425806	0.307109	0.231165	0.310974	0.327111	0.112342	0.137904	0.129691	0.158468	0.152234	0.115781	0.140479	0.114375	0	0	0	0	0	0	0	0	2.35069
2021-08-03 10:48:41	0.80234	1.07236	0.959194	1.40871	1.13743	0.892085	1.41074	1.20557	0.690665	0.924942	0.765665	1.21138	0.825508	0.655175	1.1566	0.991766	0.86092	0.862618	0.799067	0.85956	0.72794	0.73493	0.820262	0.823786	0.235554	0.314949	0.27762	0.413491	0.323739	0.25442	0.410334	0.350709	0.0959803	0.131487	0.124681	0.163929	0.155289	0.116786	0.146984	0.118439	0	0	0	0	0	0	0	0	2.35069
2021-08-03 10:53:41	0.978181	1.00163	1.72606	1.15639	1.44374	1.29415	1.03942	1.09647	0.844816	0.846477	1.43023	0.987607	1.15464	0.946686	0.875097	0.936239	0.863925	0.845306	0.82853	0.855126	0.7962	0.731165	0.842016	0.853877	0.287363	0.293018	0.503054	0.338979	0.417958	0.368838	0.303854	0.321399	0.092823	0.129524	0.101611	0.158042	0.150432	0.103257	0.12371	0.0956386	0	0	0	0	0	0	0	0	2.35069
2021-08-03 10:58:41	0.879409	1.2005	1.81668	1.35093	1.82266	1.23612	1.3398	1.5401	0.749681	1.09462	1.52804	1.10998	1.39115	0.935479	1.10597	1.25983	0.853282	0.912196	0.841002	0.821674	0.769484	0.757159	0.824898	0.817757	0.257694	0.356509	0.53094	0.3931	0.524119	0.354371	0.390202	0.447761	0.0636533	0.12657	0.121598	0.173368	0.178208	0.131178	0.133002	0.111019	0	0	0	0	0	0	0	0	2.35069
2021-08-03 11:03:41	0.806484	1.32372	1.57546	1.37158	1.98542	0.962668	1.18197	1.18649	0.672186	1.1361	1.27461	1.11821	1.64642	0.68078	0.972297	0.95911	0.833744	0.857032	0.808338	0.815513	0.8309	0.707172	0.822561	0.808291	0.235307	0.388281	0.457117	0.398529	0.578637	0.272809	0.34401	0.344205	0.0891273	0.144679	0.110656	0.128753	0.1522	0.0988525	0.121678	0.079377	0	0	0	0	0	0	0	0	2.35069
2021-08-03 11:08:41	0.82734	1.21572	2.20618	1.15506	1.66055	0.813509	0.873399	0.772691	0.706177	1.01432	1.7997	0.932966	1.42239	0.638525	0.731619	0.665915	0.854139	0.834486	0.814574	0.80718	0.856566	0.786764	0.836697	0.862707	0.242489	0.354779	0.641076	0.335036	0.487043	0.234735	0.254949	0.226901	0.0763592	0.120073	0.0920107	0.145419	0.132511	0.0790594	0.0908582	0.0851269	0	0	0	0	0	0	0	0	2.35069
2021-08-03 11:13:41	0.786591	1.09202	1.49998	1.13584	1.63795	0.995276	0.58266	1.26841	0.662963	0.930701	1.31326	0.960636	1.36394	0.750576	0.416773	1.0568	0.843194	0.850497	0.875228	0.846324	0.831768	0.75451	0.713539	0.836849	0.229991	0.320334	0.441832	0.332329	0.477821	0.285151	0.165445	0.370058	0.0595928	0.124573	0.117865	0.146066	0.139811	0.108371	0.0982665	0.136534	0	0	0	0	0	0	0	0	2.35069
2021-08-03 11:18:41	1.00271	0.94275	1.62058	1.38732	1.62911	1.50387	1.04868	1.13617	0.878962	0.798986	1.36852	1.15203	1.33373	1.17049	0.817877	0.803083	0.877185	0.848904	0.843829	0.830866	0.819044	0.77898	0.778084	0.707209	0.295428	0.275943	0.473925	0.404494	0.473764	0.433279	0.302245	0.321951	0.106445	0.12863	0.160962	0.196193	0.191717	0.173952	0.140234	0.149453	0	0	0	0	0	0	0	0	2.3597
2021-08-03 11:23:41	1.15577	0.90915	1.52956	0.960894	1.54515	0.991958	0.892899	1.11527	0.986917	0.734045	1.23321	0.738646	1.33949	0.721706	0.783815	0.821786	0.855048	0.805815	0.80543	0.768555	0.866391	0.727752	0.874484	0.738042	0.338784	0.263689	0.443516	0.27623	0.455208	0.282451	0.26296	0.31825	0.117137	0.141772	0.131939	0.148727	0.13439	0.06666	0.0778101	0.0722455	0	0	0	0	0	0	0	0	2.39625
2021-08-03 11:28:41	1.50796	0.821762	1.04598	0.816804	1.44386	0.958478	0.811984	0.907372	1.35707	0.647728	0.823243	0.700401	1.2816	0.746002	0.634431	0.673819	0.900235	0.788417	0.787836	0.85649	0.88689	0.778666	0.784806	0.743885	0.446628	0.237297	0.301963	0.23955	0.426562	0.276102	0.234212	0.259272	0.0847436	0.0666444	0.0511475	0.0676957	0.0818545	0.011181	0.0491978	0.0417685	0	0	0	0	0	0	0	0	2.40503
2021-08-03 11:33:41	0.994944	0.863534	1.73939	0.80446	1.36136	0.959464	0.693111	0.966419	0.853598	0.680137	1.47783	0.692325	1.19799	0.73939	0.554526	0.665932	0.858276	0.78775	0.848654	0.860869	0.879744	0.770888	0.800155	0.687522	0.291909	0.249325	0.509365	0.236165	0.401406	0.275941	0.200691	0.272711	0.061385	0.0358226	0.0448946	0.0487313	0.0733482	0.00621241	0.0471945	0.0426783	0	0	0	0	0	0	0	0	2.40503
2021-08-03 11:38:41	0.717171	0.776427	0.959927	0.796577	1.45938	1.21583	0.757437	0.744991	0.632151	0.601511	0.777087	0.686354	1.28888	0.968549	0.597822	0.506769	0.881706	0.774235	0.810026	0.861806	0.88325	0.797025	0.78859	0.681384	0.211532	0.22351	0.278552	0.233905	0.430614	0.351761	0.218775	0.20979	0.0595222	0.0340642	0.042127	0.0468654	0.0868453	0.00801757	0.051195	0.0398169	0	0	0	0	0	0	0	0	2.40503
2021-08-03 11:43:41	0.730111	0.810881	1.00185	0.82849	1.11703	0.851855	0.779847	0.708309	0.648295	0.658902	0.783719	0.734067	0.954608	0.680516	0.606627	0.45927	0.888642	0.812748	0.782606	0.886336	0.855913	0.798892	0.777975	0.648682	0.215661	0.235466	0.288925	0.244617	0.32748	0.246598	0.224658	0.197964	0.0548335	0.0327363	0.0400092	0.0486998	0.0915059	0.0385765	0.0676688	0.0551006	0	0	0	0	0	0	0	0	2.40503
2021-08-03 11:48:41	0.723331	0.792137	1.20916	0.78181	1.1919	1.25382	0.674902	0.866095	0.623499	0.634282	0.95605	0.63171	1.02007	1.05115	0.521348	0.597376	0.860881	0.801228	0.79144	0.806422	0.856019	0.838563	0.773655	0.68992	0.212414	0.22936	0.349361	0.226799	0.349528	0.366232	0.194226	0.244439	0.0677359	0.0524552	0.0632886	0.066513	0.116886	0.0743786	0.0960236	0.0808933	0	0	0	0	0	0	0	0	2.40503
2021-08-03 11:53:41	0.837881	0.792889	1.11671	0.919205	1.38488	1.35916	0.843878	0.853707	0.703519	0.608227	0.833321	0.752863	1.18561	1.15989	0.596201	0.569648	0.841188	0.767585	0.747529	0.821405	0.857982	0.853489	0.706571	0.667166	0.244811	0.227815	0.319436	0.267308	0.406118	0.398357	0.239107	0.23967	0.055241	0.0858575	0.165701	0.18001	0.228033	0.173623	0.198509	0.164583	0	0	0	0	0	0	0	0	2.40503
2021-08-03 11:58:41	0.893956	0.803984	1.2471	0.900891	1.24257	1.27632	0.821114	1.18229	0.72602	0.577876	0.84959	0.643589	0.972564	1.0772	0.588785	0.806102	0.811828	0.719014	0.680678	0.714524	0.784469	0.842245	0.716505	0.681889	0.259564	0.228458	0.35128	0.255698	0.358358	0.373781	0.233041	0.333058	0.152133	0.216438	0.265231	0.262881	0.276611	0.204527	0.185196	0.144659	0	0	0	0	0	0	0	0	2.40503
2021-08-03 12:03:41	0.782126	0.986608	1.11598	0.874306	1.16429	1.2514	0.820218	1.08468	0.632742	0.762558	0.891064	0.728368	0.813469	0.80594	0.475489	0.724548	0.812281	0.773102	0.797355	0.833476	0.697367	0.644167	0.5804	0.666853	0.22693	0.283897	0.322939	0.25507	0.329294	0.349392	0.225502	0.304841	0.174149	0.186514	0.209492	0.20059	0.198566	0.129508	0.131474	0.108703	0	0	0	0	0	0	0	0	2.40503
2021-08-03 12:08:41	1.0802	1.08081	1.0836	0.88472	1.144	1.3246	0.887796	0.98209	1.14244	0.850684	0.794311	0.736417	0.987823	1.18374	0.704346	0.646048	1.07172	0.786316	0.734622	0.832351	0.864155	0.893651	0.793412	0.659713	0.331236	0.311999	0.309079	0.25807	0.336063	0.391769	0.256669	0.275243	0.103453	0.155548	0.170476	0.176422	0.181493	0.127404	0.117742	0.0829727	0	0	0	0	0	0	0	0	2.40503
2021-08-03 12:13:41	0.72672	0.879036	1.03758	0.74425	1.07277	1.01373	0.906777	0.788679	0.531947	0.763757	0.810825	0.69809	0.708581	0.552998	0.723405	0.640679	0.733983	0.867329	0.781372	0.938926	0.660851	0.545787	0.796519	0.810832	0.20714	0.258342	0.299152	0.222311	0.300689	0.276402	0.262422	0.229056	0.107663	0.151663	0.1549	0.16481	0.174752	0.113314	0.12252	0.0884451	0	0	0	0	0	0	0	0	2.40503
2021-08-03 12:18:41	0.869276	0.86334	1.49829	0.842833	1.09323	1.20612	0.879592	0.744826	0.757622	0.601621	1.05855	0.684841	0.843805	1.07563	0.649469	0.450786	0.872454	0.698285	0.706255	0.809973	0.773449	0.891663	0.737469	0.603092	0.255825	0.243821	0.424527	0.244613	0.314441	0.356577	0.251087	0.206036	0.109122	0.147582	0.174814	0.17423	0.166638	0.111165	0.106379	0.0633869	0	0	0	0	0	0	0	0	2.40503
2021-08-03 12:23:41	0.846529	0.821821	1.07444	0.751469	0.964009	1.10513	0.609746	1.08406	0.673005	0.624611	0.80188	0.595272	0.700581	0.968474	0.464269	0.758331	0.795441	0.760129	0.746273	0.792793	0.726782	0.876316	0.762399	0.699844	0.244804	0.235733	0.307274	0.217195	0.27444	0.325589	0.174989	0.306659	0.101125	0.111986	0.114594	0.120568	0.122346	0.06337	0.0745791	0.0573521	0	0	0	0	0	0	0	0	2.40503
2021-08-03 12:28:41	0.806191	0.866116	1.01597	0.755423	0.984299	1.261	1.10242	0.802606	0.680928	0.637481	0.751026	0.594008	0.789068	1.12969	0.878783	0.566127	0.845992	0.73694	0.739008	0.786551	0.797925	0.895803	0.797305	0.704513	0.235811	0.247142	0.290073	0.218046	0.284779	0.373141	0.318995	0.227295	0.0826124	0.0991548	0.098626	0.108093	0.109412	0.0628486	0.0699487	0.0606695	0	0	0	0	0	0	0	0	2.40503
2021-08-03 12:33:41	0.878962	0.9154	1.23298	0.869463	1.15586	1.08732	0.623769	0.726105	0.737228	0.68036	0.904581	0.689194	0.890225	0.94658	0.467962	0.50064	0.839279	0.743228	0.73176	0.79273	0.770421	0.870216	0.75054	0.689453	0.256762	0.261604	0.351579	0.251328	0.33239	0.31969	0.17855	0.204917	0.0900243	0.0885739	0.0837824	0.0953032	0.103265	0.0837108	0.0749778	0.0823605	0	0	0	0	0	0	0	0	2.40503
2021-08-03 12:38:41	0.876201	0.773055	1.03509	0.807372	1.14212	0.993474	0.875656	0.981539	0.708564	0.61334	0.816501	0.643556	0.887102	0.782392	0.682883	0.674118	0.809228	0.79283	0.792794	0.797324	0.776584	0.787832	0.779825	0.686988	0.254207	0.223452	0.29894	0.233618	0.328933	0.286836	0.252374	0.276829	0.092539	0.0966106	0.099794	0.111483	0.116392	0.0820054	0.0808531	0.080585	0	0	0	0	0	0	0	0	2.40503
2021-08-03 12:43:41	0.960699	0.821245	1.58009	0.81724	1.07765	0.927549	0.88226	1.43169	0.814563	0.60641	1.34909	0.642258	0.872898	0.766654	0.706938	1.03981	0.848241	0.738247	0.853789	0.785856	0.810009	0.826952	0.800605	0.724469	0.281221	0.234433	0.463155	0.235859	0.312746	0.270203	0.255532	0.407535	0.0898771	0.0959252	0.102234	0.116397	0.113732	0.0995205	0.105191	0.104465	0	0	0	0	0	0	0	0	2.40503
2021-08-03 12:48:41	0.750157	1.11064	1.59532	0.862821	1.18853	0.705923	1.05965	1.03921	0.602887	0.862325	1.37832	0.650191	0.915445	0.550514	0.775946	0.815234	0.803972	0.776244	0.863786	0.753861	0.770526	0.780588	0.730582	0.786393	0.21739	0.319898	0.468688	0.247126	0.341723	0.203459	0.302013	0.299894	0.111549	0.12907	0.134444	0.139764	0.164962	0.112188	0.129806	0.123531	0	0	0	0	0	0	0	0	2.40503
2021-08-03 12:53:41	0.91749	1.27184	1.51858	0.8538	1.14636	0.952444	0.839745	1.32543	0.716799	1.0768	1.2946	0.616063	0.81729	0.768016	0.596981	1.0774	0.782269	0.846756	0.85471	0.722242	0.713204	0.807598	0.711695	0.812031	0.264516	0.372196	0.444993	0.242772	0.325302	0.276245	0.23786	0.384894	0.120322	0.149332	0.156526	0.160559	0.177792	0.120139	0.134702	0.11952	0	0	0	0	0	0	0	0	2.40503
2021-08-03 12:58:41	0.867652	1.25675	1.47639	1.31122	1.2923	1.31776	0.620555	0.90649	0.666447	1.06765	1.21988	1.0217	1.05428	1.12835	0.490374	0.767858	0.768408	0.849626	0.826996	0.779515	0.815566	0.856571	0.790385	0.846725	0.24939	0.36802	0.430059	0.377933	0.375539	0.386473	0.17928	0.265304	0.118985	0.160956	0.168479	0.174923	0.186602	0.119606	0.134997	0.12647	0	0	0	0	0	0	0	0	2.40503
2021-08-03 13:03:41	1.03152	1.23192	1.05199	1.58963	1.15714	0.837081	0.755069	1.01529	0.835211	1.0389	0.882522	1.37684	0.898732	0.682576	0.602879	0.829775	0.809736	0.843361	0.839524	0.866205	0.776502	0.815617	0.798701	0.81708	0.299338	0.360242	0.307318	0.467251	0.333267	0.243232	0.218551	0.29514	0.13546	0.172728	0.164297	0.179344	0.181492	0.116751	0.127083	0.116769	0	0	0	0	0	0	0	0	2.40503
2021-08-03 13:08:41	0.874714	1.34817	0.97963	1.4057	1.37915	0.875613	0.772936	0.971603	0.712911	1.14507	0.785681	1.17127	1.1113	0.702115	0.605551	0.782853	0.815544	0.849628	0.80139	0.833723	0.80606	0.80194	0.783597	0.806253	0.254116	0.394776	0.283781	0.410169	0.399858	0.253649	0.222979	0.281676	0.12102	0.166152	0.16335	0.18623	0.184855	0.126032	0.137341	0.131845	0	0	0	0	0	0	0	0	2.40503
2021-08-03 13:13:41	0.771408	1.28682	1.29909	1.11136	1.10769	0.933962	0.716231	0.893917	0.591886	1.07148	1.06141	0.912603	0.852388	0.758841	0.562525	0.745991	0.767433	0.833799	0.816968	0.821165	0.770123	0.812299	0.786082	0.832847	0.221685	0.375516	0.377618	0.323352	0.318489	0.271293	0.206689	0.260841	0.131261	0.177221	0.165502	0.19327	0.180486	0.135782	0.142984	0.132163	0	0	0	0	0	0	0	0	2.40503
2021-08-03 13:18:41	0.855242	1.09331	1.20063	1.25357	1.17536	0.943629	0.917252	0.823276	0.643095	0.909454	0.996153	1.05191	0.912837	0.725421	0.744548	0.649153	0.751907	0.831516	0.829563	0.838806	0.777151	0.768691	0.81193	0.787134	0.244906	0.318876	0.349984	0.366272	0.338502	0.271269	0.266302	0.23775	0.130098	0.170161	0.167448	0.189552	0.170149	0.125525	0.118157	0.12119	0	0	0	0	0	0	0	0	2.40503
2021-08-03 13:23:41	0.875864	1.23657	1.06947	1.27108	0.983808	0.702075	0.481596	1.01017	0.699563	1.05161	0.863924	1.11464	0.775567	0.598726	0.429656	0.777796	0.799139	0.850967	0.80796	0.87767	0.788363	0.852662	0.891666	0.770782	0.25353	0.362185	0.310216	0.374527	0.284098	0.205744	0.142394	0.29048	0.105039	0.155003	0.132356	0.158214	0.160876	0.106114	0.112755	0.10451	0	0	0	0	0	0	0	0	2.40503
2021-08-03 13:28:41	1.05338	0.802113	1.30335	0.828704	1.05636	0.714225	0.775411	0.697463	0.835996	0.678946	1.14432	0.717885	0.871023	0.649776	0.710391	0.563833	0.799115	0.84761	0.878379	0.868726	0.822973	0.910201	0.917511	0.80843	0.304825	0.234723	0.384123	0.243594	0.307924	0.212005	0.230495	0.202338	0.121167	0.125665	0.0825311	0.10793	0.103138	0.0346269	0.0717517	0.060118	0	0	0	0	0	0	0	0	2.61033
2021-08-03 13:33:41	1.25055	0.655258	0.918579	0.711016	1.21657	0.764306	0.806609	0.704806	1.08767	0.529325	0.725685	0.558938	0.939313	0.650021	0.674414	0.561486	0.869844	0.806892	0.790539	0.7841	0.772648	0.849735	0.834058	0.796899	0.367883	0.190088	0.265364	0.205219	0.350048	0.223863	0.235486	0.203919	0.065395	0.101754	0.0877504	0.138592	0.146075	0.0934477	0.104381	0.113114	0	0	0	0	0	0	0	0	2.63598
2021-08-03 13:38:41	1.10948	0.903497	0.949566	0.946812	1.24924	1.21818	0.869084	1.08793	0.924149	0.678837	0.772755	0.763365	0.973788	1.06299	0.708094	0.883508	0.833095	0.751293	0.813953	0.806749	0.779976	0.872825	0.81397	0.811946	0.323674	0.258689	0.275814	0.27454	0.360016	0.35859	0.252493	0.315881	0.114442	0.1594	0.146187	0.182619	0.181149	0.131706	0.130488	0.113228	0	0	0	0	0	0	0	0	2.63598
2021-08-03 13:43:41	1.13671	0.896313	0.884928	0.891844	0.982282	1.16885	0.697954	0.643686	0.961919	0.690784	0.672503	0.682824	0.706158	1.02475	0.569659	0.529024	0.846163	0.770319	0.759397	0.765755	0.7195	0.877546	0.81818	0.822942	0.332632	0.257814	0.253916	0.256198	0.279131	0.344388	0.202841	0.187312	0.140494	0.178293	0.173631	0.197889	0.177751	0.129135	0.127141	0.101023	0	0	0	0	0	0	0	0	2.63598
2021-08-03 13:48:41	1.17687	0.816427	0.951837	0.840915	1.00785	1.17007	0.740443	0.917798	1.02711	0.623907	0.703967	0.645339	0.707776	0.965553	0.551804	0.703812	0.873065	0.764357	0.740114	0.767477	0.702662	0.825326	0.747079	0.764668	0.346441	0.234455	0.271787	0.241701	0.2853	0.340749	0.211792	0.263728	0.148936	0.176316	0.160939	0.193273	0.167355	0.141464	0.116905	0.0974597	0	0	0	0	0	0	0	0	2.6412
2021-08-03 13:53:41	1.14942	0.791907	1.37198	0.787331	1.06063	0.742523	0.744409	0.72914	1.00713	0.604579	1.07503	0.616572	0.771072	0.670242	0.667905	0.664338	0.876949	0.763382	0.783957	0.783333	0.727309	0.902627	0.897724	0.908512	0.338692	0.227374	0.395749	0.227088	0.301931	0.220054	0.220344	0.216383	0.139263	0.171173	0.158889	0.185246	0.162424	0.109021	0.108402	0.0944854	0	0	0	0	0	0	0	0	2.66703
2021-08-03 13:58:41	1.28925	0.881941	0.960934	0.876074	1.16553	0.992212	0.706236	0.749202	0.992921	0.594977	0.66376	0.676424	0.858318	0.827648	0.542233	0.586492	0.765969	0.676178	0.691024	0.772026	0.736881	0.834444	0.768003	0.784025	0.370735	0.248117	0.271269	0.252044	0.332559	0.289541	0.202979	0.216253	0.132273	0.166056	0.139215	0.17487	0.157693	0.0982416	0.108372	0.0945487	0	0	0	0	0	0	0	0	2.66703
2021-08-03 14:03:41	1.10806	0.897207	0.681988	0.826872	0.962968	1.00817	0.717867	0.680188	0.765782	0.662771	0.541011	0.654859	0.712812	0.851504	0.560677	0.561717	0.691792	0.739099	0.795538	0.792662	0.740738	0.845244	0.779125	0.824677	0.312683	0.25603	0.197243	0.238979	0.275006	0.294898	0.206852	0.198069	0.131105	0.154222	0.129026	0.159972	0.156772	0.117455	0.108964	0.100972	0	0	0	0	0	0	0	0	2.66703
2021-08-03 14:08:41	0.925783	0.863716	0.942717	0.907265	1.39462	1.13746	0.799376	0.638087	0.625529	0.659632	0.734549	0.719215	1.09518	0.952852	0.61359	0.514355	0.677343	0.76388	0.779118	0.792784	0.785042	0.838063	0.769005	0.807819	0.260421	0.248047	0.27166	0.262256	0.402447	0.332172	0.229812	0.185015	0.126174	0.137121	0.117159	0.157845	0.167639	0.101153	0.112758	0.1067	0	0	0	0	0	0	0	0	2.66703
2021-08-03 14:13:41	0.989561	0.780637	0.857588	0.793097	1.55596	1.00984	0.906836	0.678245	0.620368	0.591655	0.695544	0.643517	1.31298	0.805253	0.7283	0.512884	0.628331	0.757808	0.811101	0.811961	0.843205	0.798381	0.804017	0.757013	0.275184	0.223852	0.248942	0.23024	0.455052	0.292158	0.26276	0.194495	0.119246	0.137714	0.119457	0.167718	0.184622	0.121701	0.14027	0.128713	0	0	0	0	0	0	0	0	2.66703
2021-08-03 14:18:41	1.08952	0.904735	0.841826	1.2118	1.51576	0.828881	0.697335	0.67082	0.696487	0.680868	0.686936	0.981169	1.30226	0.691906	0.559172	0.561314	0.637707	0.753035	0.816095	0.808932	0.85856	0.835121	0.801175	0.835662	0.303823	0.259134	0.244695	0.351653	0.444944	0.241912	0.201999	0.195806	0.127673	0.144961	0.126801	0.179243	0.189067	0.122799	0.139042	0.119463	0	0	0	0	0	0	0	0	2.66703
2021-08-03 14:23:41	0.967386	0.983769	0.878181	1.31393	1.4608	1.24886	0.851443	0.719832	0.676149	0.744337	0.638389	1.12621	1.22942	0.998717	0.714021	0.549326	0.69853	0.756735	0.726957	0.858628	0.841849	0.800742	0.839185	0.7639	0.273617	0.282016	0.250018	0.385428	0.427005	0.361556	0.248715	0.206551	0.126456	0.156316	0.130895	0.195785	0.198337	0.148211	0.146631	0.124764	0	0	0	0	0	0	0	0	2.66703
2021-08-03 14:28:41	0.884661	0.869479	1.02872	1.51559	1.45482	0.772325	0.878141	0.758729	0.683003	0.617899	0.83008	1.30713	1.2322	0.544142	0.704904	0.601598	0.772857	0.711049	0.810593	0.862522	0.846968	0.704784	0.803147	0.793158	0.254555	0.246615	0.298336	0.445118	0.425777	0.218733	0.254423	0.219314	0.126837	0.160214	0.145526	0.205689	0.203847	0.136119	0.1483	0.123339	0	0	0	0	0	0	0	0	2.66703
2021-08-03 14:33:41	0.854256	0.785943	1.57587	1.29813	1.62144	0.859361	1.15844	0.696427	0.712351	0.595532	1.34716	1.10784	1.41844	0.677767	0.985626	0.557435	0.833576	0.758144	0.854987	0.853596	0.875995	0.788841	0.850899	0.800573	0.249207	0.225381	0.462027	0.380473	0.477521	0.248135	0.33933	0.201669	0.120654	0.167366	0.151558	0.210921	0.191853	0.130284	0.140344	0.109431	0	0	0	0	0	0	0	0	2.66703
2021-08-03 14:38:41	0.927832	0.872966	1.68524	1.36376	1.47874	1.12576	1.02663	0.945262	0.732728	0.638776	1.41973	1.16697	1.22217	0.948565	0.814947	0.783387	0.78916	0.731985	0.841684	0.855895	0.82687	0.842719	0.796465	0.829519	0.267958	0.248811	0.492704	0.399916	0.430766	0.329143	0.297167	0.275502	0.115096	0.167054	0.169262	0.22301	0.230162	0.14246	0.151719	0.11247	0	0	0	0	0	0	0	0	2.66703
2021-08-03 14:43:41	0.922679	0.890816	1.41904	1.11022	1.50353	1.11861	0.641007	1.03732	0.668468	0.636403	1.16045	0.893973	1.26738	0.913216	0.492582	0.881777	0.7263	0.713958	0.819356	0.807098	0.844933	0.816402	0.768805	0.850097	0.26263	0.252867	0.412555	0.321848	0.439628	0.325107	0.184263	0.303799	0.12753	0.154922	0.170597	0.213736	0.184821	0.15268	0.136551	0.152503	0	0	0	0	0	0	0	0	2.66703
2021-08-03 14:48:41	0.847327	0.876243	1.31682	0.931491	1.29624	1.11902	0.941087	1.47772	0.630147	0.657713	1.02416	0.694687	1.06892	0.898762	0.769366	1.22755	0.743994	0.750915	0.779082	0.744869	0.824571	0.803486	0.818601	0.830457	0.242175	0.250842	0.379562	0.26636	0.377442	0.324246	0.273577	0.430883	0.146119	0.184809	0.215895	0.245061	0.224045	0.181295	0.167811	0.177629	0	0	0	0	0	0	0	0	2.66703
2021-08-03 14:53:41	0.886722	1.0079	1.15834	0.477086	0.665283	0.361317	0.542245	0.195351	0.642918	0.85331	1.03392	0.395349	0.572522	0.282508	0.451432	0.163118	0.727335	0.846769	0.892657	0.828707	0.859888	0.78246	0.831976	0.84369	0.252445	0.294955	0.342517	0.139063	0.195305	0.104184	0.158178	0.0570172	0.145889	0.181266	0.189344	0.184504	0.178952	0.128084	0.108515	0.110649	0	0	0	0	0	0	0	0	2.66703
2021-08-03 14:58:41	0.916224	0.924567	1.23471	0.79832	1.18399	0.634507	0.893099	0.8497	0.749133	0.721249	1.03297	0.661419	0.993477	0.510814	0.752126	0.665893	0.819048	0.780948	0.833793	0.828643	0.838521	0.806486	0.843549	0.783972	0.266283	0.266561	0.360507	0.232662	0.345892	0.183933	0.261093	0.245109	0.124131	0.135069	0.166481	0.149795	0.14875	0.110838	0.100534	0.124817	0	0	0	0	0	0	0	0	2.66703
2021-08-03 15:03:41	0.831959	0.818466	0.785045	0.80538	1.18392	0.932626	0.708713	0.858764	0.675928	0.631216	0.609951	0.656951	0.999247	0.757851	0.548889	0.711331	0.812241	0.771407	0.777077	0.815809	0.84462	0.811462	0.774914	0.829941	0.24158	0.235422	0.226108	0.234036	0.34626	0.27082	0.204007	0.250267	0.128304	0.1364	0.147792	0.152951	0.151731	0.111222	0.102165	0.114082	0	0	0	0	0	0	0	0	2.66703
2021-08-03 15:08:41	0.797882	1.13813	0.880394	0.881453	1.25786	0.710019	0.699595	1.11854	0.665301	0.882518	0.69064	0.73134	1.14572	0.602349	0.581797	0.975508	0.834285	0.774485	0.78462	0.829718	0.910752	0.84833	0.830305	0.87225	0.232817	0.327685	0.254009	0.25696	0.373463	0.207863	0.203976	0.329224	0.124578	0.127399	0.122338	0.133511	0.120166	0.0898689	0.0885891	0.106828	0	0	0	0	0	0	0	0	2.66703
2021-08-03 15:13:41	0.755821	1.198	1.11561	0.880762	1.25485	0.659567	0.884884	1.17712	0.616602	0.961255	0.889094	0.738341	1.13677	0.534578	0.677192	0.982562	0.815472	0.803022	0.796942	0.838423	0.906499	0.808578	0.767339	0.833564	0.219649	0.347069	0.322797	0.257261	0.372158	0.191436	0.254178	0.343545	0.102317	0.115296	0.108582	0.123924	0.13336	0.0800277	0.0874545	0.0954098	0	0	0	0	0	0	0	0	2.66703
2021-08-03 15:18:41	0.823119	1.72414	0.971701	1.04591	1.18164	1.28874	0.931585	0.933902	0.66755	1.50212	0.761555	0.855022	1.01893	1.00971	0.664486	0.710853	0.811426	0.871239	0.784014	0.817598	0.860491	0.785235	0.713578	0.765924	0.238933	0.507371	0.280305	0.304054	0.346735	0.371729	0.264395	0.267863	0.0970801	0.111145	0.100353	0.119346	0.14228	0.0858472	0.0920957	0.0868086	0	0	0	0	0	0	0	0	2.66703
2021-08-03 15:23:41	0.821991	1.23591	0.885823	0.9058	1.12367	0.738507	0.846681	0.737383	0.661674	1.03518	0.693616	0.750574	0.898817	0.528189	0.669402	0.590624	0.805103	0.838207	0.783243	0.828976	0.800492	0.715977	0.790516	0.801054	0.238277	0.360937	0.25549	0.264011	0.32535	0.209678	0.244628	0.213556	0.096738	0.10855	0.0964347	0.119819	0.152414	0.10391	0.0949299	0.0864062	0	0	0	0	0	0	0	0	2.66703
2021-08-03 15:28:41	0.83787	1.09022	1.01716	1.10759	1.12554	1.06247	0.911882	0.951527	0.733378	0.941707	0.831822	0.967344	0.927064	0.760618	0.675365	0.72401	0.877246	0.864625	0.816458	0.873505	0.823058	0.716632	0.740763	0.760786	0.24679	0.320286	0.295701	0.326092	0.327906	0.301706	0.260448	0.27304	0.0971367	0.128256	0.120801	0.135024	0.168578	0.103634	0.104349	0.0984924	0	0	0	0	0	0	0	0	2.66703
2021-08-03 15:33:41	1.12531	1.39671	1.10747	0.928833	1.16463	1.08934	0.925816	0.838353	0.977892	1.21121	0.841596	0.763257	0.937725	0.737305	0.676713	0.625726	0.869285	0.867916	0.758717	0.821839	0.805155	0.676795	0.731147	0.748052	0.330983	0.410642	0.31772	0.270282	0.337598	0.306513	0.263769	0.239761	0.114968	0.133639	0.110108	0.137133	0.165106	0.0991565	0.104008	0.090208	0	0	0	0	0	0	0	0	2.66703
2021-08-03 15:38:41	1.20699	1.18909	0.875776	0.833051	1.12429	1.25223	0.918594	0.928974	1.03097	0.993808	0.669394	0.665446	0.908884	0.893071	0.630029	0.655564	0.854424	0.83601	0.763509	0.79857	0.808361	0.714527	0.68643	0.707077	0.353819	0.34712	0.251507	0.241146	0.326162	0.355367	0.259019	0.263168	0.116135	0.132916	0.103555	0.136481	0.163096	0.0945525	0.105056	0.0922304	0	0	0	0	0	0	0	0	2.66852
2021-08-03 15:43:41	1.30463	1.18635	0.866274	0.961467	1.21449	0.863591	1.21168	0.994081	1.08734	0.996113	0.692829	0.778741	0.982134	0.637007	0.96471	0.738665	0.833579	0.839588	0.799422	0.808244	0.808546	0.734894	0.79636	0.7432	0.38065	0.346657	0.250849	0.279026	0.352351	0.246476	0.350502	0.284078	0.122136	0.135413	0.110372	0.139921	0.165922	0.0985809	0.109486	0.0943365	0	0	0	0	0	0	0	0	2.69835
2021-08-03 15:48:41	1.23711	1.21449	0.956412	1.00363	1.12217	0.898476	0.8766	0.884698	1.03426	1.08787	0.755121	0.868682	0.925473	0.725252	0.705049	0.619045	0.835494	0.895791	0.789706	0.866813	0.824862	0.807934	0.803608	0.700496	0.36116	0.35937	0.276263	0.294965	0.326764	0.260547	0.254022	0.250275	0.12337	0.124464	0.0952386	0.127054	0.162197	0.0949026	0.114004	0.104441	0	0	0	0	0	0	0	0	2.72818
2021-08-03 15:53:41	1.15326	1.15931	1.03273	1.19793	1.23981	1.2103	0.687757	1.46269	1.00113	0.971898	0.80561	1.02644	0.991745	0.953541	0.542426	1.17624	0.866103	0.838505	0.780431	0.857312	0.799386	0.787759	0.78913	0.802634	0.339094	0.338624	0.297661	0.351378	0.358979	0.349465	0.198622	0.423924	0.11045	0.125008	0.127109	0.160302	0.191296	0.139592	0.132604	0.136004	0	0	0	0	0	0	0	0	2.74239
2021-08-03 15:58:41	1.09824	1.16499	1.38416	1.27086	1.05037	1.01292	0.806011	0.961832	0.91363	0.97502	1.16381	1.05741	0.807596	0.827545	0.648359	0.77771	0.832294	0.837033	0.841058	0.83215	0.769042	0.816588	0.80359	0.80707	0.320319	0.340175	0.404529	0.370677	0.301961	0.294404	0.233614	0.279044	0.142281	0.165739	0.161391	0.167722	0.194024	0.139474	0.132194	0.134005	0	0	0	0	0	0	0	0	2.74239
2021-08-03 16:03:41	1.14007	0.969699	1.25805	1.48463	1.06147	0.847593	0.767083	0.939034	0.943663	0.789983	1.02808	1.27782	0.861318	0.713709	0.641293	0.82247	0.827456	0.814717	0.817411	0.860795	0.811418	0.841715	0.835716	0.874337	0.332202	0.281718	0.365591	0.43585	0.308219	0.247765	0.223941	0.276613	0.117715	0.167066	0.159772	0.187193	0.189298	0.141972	0.12633	0.123514	0	0	0	0	0	0	0	0	2.74239
2021-08-03 16:08:41	0.830195	0.855115	0.989091	1.23771	1.12856	0.858356	1.13841	1.13789	0.676473	0.689004	0.800443	1.02901	0.873334	0.735923	0.875665	0.913208	0.816988	0.805268	0.809653	0.83146	0.77365	0.858164	0.768767	0.800786	0.241199	0.247878	0.286998	0.360954	0.324814	0.251803	0.327259	0.329666	0.144825	0.170317	0.161633	0.193435	0.185399	0.128031	0.120752	0.114591	0	0	0	0	0	0	0	0	2.74239
2021-08-03 16:13:41	0.80755	0.85809	1.15171	1.18726	1.2834	1.30976	0.834147	0.781545	0.601583	0.687079	0.923367	0.977604	1.01777	1.13701	0.610828	0.623625	0.74511	0.801109	0.805184	0.823615	0.793421	0.866645	0.730684	0.798575	0.230876	0.248499	0.333657	0.345614	0.371011	0.385159	0.237777	0.226191	0.147208	0.156943	0.150557	0.177787	0.162207	0.112104	0.102593	0.100826	0	0	0	0	0	0	0	0	2.74239
2021-08-03 16:18:41	0.889002	1.09824	1.47701	0.924358	1.19355	0.944139	0.902976	1.13949	0.693984	0.974692	1.24386	0.741265	0.963023	0.876019	0.762177	0.998646	0.780794	0.88837	0.842055	0.803002	0.806658	0.923405	0.84761	0.873792	0.256266	0.324338	0.431796	0.267764	0.346134	0.280975	0.264096	0.335778	0.138244	0.151951	0.140884	0.168902	0.15371	0.130739	0.102031	0.0978114	0	0	0	0	0	0	0	0	2.74239
2021-08-03 16:23:41	0.850592	0.756779	1.42124	0.728146	1.21349	0.860167	0.691387	1.37636	0.65505	0.663425	1.18827	0.56394	0.988616	0.677161	0.593891	1.14639	0.76918	0.877461	0.837218	0.774647	0.815132	0.785829	0.862478	0.833639	0.2446	0.222973	0.414921	0.2096	0.352498	0.248332	0.202922	0.401438	0.136922	0.143978	0.131489	0.156866	0.147951	0.109731	0.106366	0.119455	0	0	0	0	0	0	0	0	2.74239
2021-08-03 16:28:41	1.06589	0.879908	0.744069	0.815793	1.20872	1.14407	0.859066	1.21101	0.792094	0.730251	0.506249	0.623603	0.923311	1.01262	0.652609	0.923266	0.744431	0.829854	0.681541	0.764381	0.764335	0.885226	0.760135	0.763129	0.30458	0.256522	0.209537	0.234285	0.347146	0.337724	0.246442	0.347625	0.13138	0.171611	0.179617	0.202922	0.201583	0.166014	0.140631	0.164264	0	0	0	0	0	0	0	0	2.74239
2021-08-03 16:33:41	0.868198	0.851633	0.905602	0.932375	1.1844	1.40493	0.735728	1.39734	0.614794	0.687959	0.68994	0.728021	0.895618	1.18697	0.599144	1.14938	0.709227	0.807401	0.761908	0.779018	0.757015	0.850418	0.816356	0.823288	0.246094	0.247047	0.259923	0.268781	0.339497	0.411272	0.213729	0.406647	0.176653	0.197438	0.191314	0.206106	0.192413	0.153589	0.125769	0.140597	0	0	0	0	0	0	0	0	2.74239
2021-08-03 16:38:41	1.13594	0.870368	0.986945	0.872263	1.31727	1.59149	1.05422	1.52589	0.870743	0.754507	0.788292	0.734044	1.11541	1.40413	0.867081	1.28496	0.766755	0.868256	0.799804	0.844155	0.849048	0.882077	0.823207	0.842248	0.326386	0.255827	0.285684	0.254966	0.3855	0.4695	0.30682	0.446082	0.151925	0.146365	0.126619	0.141867	0.147871	0.113934	0.103692	0.11784	0	0	0	0	0	0	0	0	2.74239
2021-08-03 16:43:41	0.944889	0.806036	1.54874	1.01476	1.92049	1.41121	0.898789	1.27474	0.710583	0.716612	1.37866	0.887191	1.62229	1.22055	0.70119	1.04292	0.752694	0.889669	0.889564	0.874968	0.844111	0.864697	0.780286	0.818455	0.270583	0.238149	0.457603	0.298825	0.561775	0.414689	0.259059	0.370504	0.132538	0.121731	0.119178	0.133085	0.164014	0.118017	0.104877	0.131219	0	0	0	0	0	0	0	0	2.74239
2021-08-03 16:48:41	1.10928	0.938534	1.9462	1.42801	1.41492	1.22797	0.889597	1.11779	0.823125	0.826675	1.69659	1.23947	1.19624	1.04688	0.685622	0.975581	0.74297	0.880904	0.871399	0.86741	0.847016	0.852519	0.770867	0.873703	0.317049	0.276784	0.572783	0.419918	0.413954	0.359838	0.255852	0.329112	0.129717	0.116659	0.127272	0.134053	0.158206	0.118448	0.108732	0.129998	0	0	0	0	0	0	0	0	2.86001
2021-08-03 16:53:41	1.25113	0.943012	1.49684	1.43714	1.03784	1.41831	1.04244	1.2245	0.998811	0.830178	1.32509	1.29536	0.851513	1.23464	0.820864	1.08082	0.797942	0.88174	0.885548	0.90186	0.820875	0.870723	0.786805	0.882652	0.362123	0.27811	0.441875	0.425789	0.301914	0.417305	0.30095	0.361308	0.124587	0.113488	0.126987	0.136618	0.153072	0.116401	0.108155	0.117731	0	0	0	0	0	0	0	0	2.8946
2021-08-03 16:58:41	1.30401	0.94917	1.44878	1.4616	1.39743	1.12331	0.846123	1.32372	1.12248	0.8037	1.25818	1.29133	1.19094	0.956809	0.695547	1.10902	0.858407	0.845522	0.867945	0.883805	0.852521	0.85186	0.819307	0.839404	0.382522	0.277774	0.426055	0.431348	0.409468	0.329112	0.246231	0.386736	0.118805	0.112258	0.130406	0.142119	0.157559	0.102118	0.0843245	0.100267	0	0	0	0	0	0	0	0	2.90112
2021-08-03 17:03:41	1.43509	0.739514	1.49748	1.52322	1.06339	1.32578	0.796758	1.30015	1.21312	0.61507	1.30009	1.33558	0.925782	1.14957	0.726851	1.164	0.845452	0.83114	0.868431	0.877554	0.870914	0.86712	0.911622	0.896119	0.419844	0.215682	0.440368	0.44881	0.312883	0.389798	0.236549	0.384677	0.118974	0.0854771	0.104793	0.110353	0.118249	0.0922823	0.0621952	0.108601	0	0	0	0	0	0	0	0	2.91242
2021-08-03 17:08:41	1.34167	0.706319	1.6157	1.37329	1.37765	1.29857	0.883365	1.4199	1.15377	0.618455	1.41288	1.17646	1.19035	1.13928	0.742914	1.2211	0.85997	0.87689	0.874441	0.856709	0.864039	0.877763	0.839247	0.859815	0.393815	0.208057	0.475806	0.402799	0.404752	0.382663	0.25818	0.416782	0.109837	0.0884313	0.123149	0.133807	0.145146	0.0947831	0.0868236	0.133095	0	0	0	0	0	0	0	0	2.91393
2021-08-03 17:13:41	1.62154	0.937126	1.85384	1.32454	1.20481	0.798028	0.586514	1.00417	1.35147	0.802701	1.66085	1.15412	1.05303	0.66073	0.491477	0.901608	0.83396	0.860098	0.896022	0.871549	0.873657	0.827813	0.838652	0.897965	0.47311	0.274714	0.548574	0.389788	0.354673	0.232548	0.171301	0.297277	0.147289	0.127293	0.158511	0.158185	0.144274	0.100039	0.0749079	0.0974227	0	0	0	0	0	0	0	0	2.91393
2021-08-03 17:18:41	1.29288	1.0989	1.64333	1.26864	0.923354	1.5263	1.06088	1.10561	1.09139	0.990721	1.47991	1.09342	0.76063	1.32034	0.906793	0.947952	0.844612	0.901615	0.900918	0.862697	0.823937	0.864963	0.854799	0.856844	0.378139	0.325589	0.486789	0.372541	0.268812	0.448526	0.311031	0.324295	0.162225	0.127272	0.151301	0.144379	0.11179	0.0584233	0.0487723	0.089911	0	0	0	0	0	0	0	0	2.91393
2021-08-03 17:23:41	1.1763	1.12631	1.64904	1.21391	1.1485	0.773433	0.989784	1.00835	0.954615	1.01154	1.45579	1.02116	0.949603	0.660542	0.846172	0.84124	0.811509	0.898007	0.881946	0.840569	0.826915	0.856412	0.855376	0.834612	0.341533	0.333452	0.486538	0.354804	0.33459	0.22672	0.290196	0.294258	0.150241	0.1206	0.151977	0.146741	0.113861	0.0566782	0.0487792	0.0831387	0	0	0	0	0	0	0	0	2.94366
2021-08-03 17:28:41	1.32677	0.950622	2.07175	1.1538	1.08502	1.03526	1.24877	1.38512	1.08391	0.854155	1.79383	0.941754	0.88641	0.832838	1.10084	1.23868	0.817219	0.899802	0.865041	0.815696	0.817375	0.806469	0.882512	0.893356	0.385657	0.281466	0.608924	0.335324	0.315387	0.300237	0.368337	0.409724	0.157989	0.119608	0.16089	0.147198	0.107641	0.0559142	0.0541893	0.0858272	0	0	0	0	0	0	0	0	2.97463
2021-08-03 17:33:41	1.3739	0.968835	1.55385	0.827857	1.21642	1.33253	1.19753	1.32765	1.13762	0.818886	1.37462	0.681148	1.02938	1.17097	1.02274	1.25753	0.827994	0.845238	0.884699	0.82144	0.846524	0.877261	0.854053	0.946019	0.400365	0.283432	0.458643	0.240956	0.355944	0.393131	0.351094	0.397286	0.172274	0.117841	0.136812	0.0995289	0.0517527	0.00817875	0.00832332	0.0582196	0	0	0	0	0	0	0	0	2.97793
2021-08-03 17:38:41	1.19544	0.795081	1.55906	0.915555	0.886481	1.51829	1.03038	1.17892	1.03374	0.743951	1.36688	0.795079	0.713226	1.30163	0.844028	1.04761	0.864886	0.930177	0.877122	0.868907	0.804443	0.857315	0.820498	0.888255	0.351273	0.237079	0.459387	0.269254	0.256948	0.445392	0.299653	0.348288	0.12161	0.0628992	0.118231	0.0804899	0.0548899	0.0361206	0.0191234	0.0892163	0	0	0	0	0	0	0	0	2.97793
2021-08-03 17:43:41	1.22544	0.726469	1.67369	0.909323	1.25321	1.30151	0.812502	1.73505	1.03929	0.641661	1.48828	0.769792	1.08491	1.15719	0.621321	1.61223	0.847475	0.883585	0.888851	0.846717	0.865823	0.88907	0.764723	0.929302	0.358699	0.214362	0.494472	0.266102	0.368328	0.384547	0.233364	0.517258	0.121612	0.0570514	0.124534	0.0744544	0.0557412	0.0478742	0.0210288	0.0901252	0	0	0	0	0	0	0	0	2.97793
2021-08-03 17:48:41	1.19237	0.72783	1.80062	1.04602	1.40394	1.24214	1.03728	1.6238	0.985787	0.654471	1.59514	0.940431	1.23209	1.09674	0.815296	1.48046	0.826809	0.898136	0.88566	0.893781	0.877656	0.882543	0.785374	0.911846	0.347364	0.215454	0.531629	0.309346	0.413736	0.366495	0.299665	0.482249	0.114997	0.0555753	0.128115	0.079032	0.0713225	0.0495085	0.0309516	0.102552	0	0	0	0	0	0	0	0	2.97793
2021-08-03 17:53:41	1.18338	0.780138	1.65664	1.29995	1.64676	0.968357	1.07035	1.39234	1.00862	0.692375	1.48108	1.12795	1.44607	0.849889	0.834738	1.24685	0.852824	0.887123	0.894249	0.867641	0.878131	0.878626	0.779486	0.895635	0.346753	0.230417	0.490014	0.382237	0.485354	0.285376	0.308488	0.411975	0.122297	0.0558779	0.135263	0.0982269	0.100279	0.0710142	0.0606302	0.124903	0	0	0	0	0	0	0	0	2.97829
2021-08-03 17:58:41	1.31614	0.877505	1.77959	1.15139	2.02956	1.2281	0.709875	1.48955	1.10859	0.773481	1.55667	0.973577	1.78613	1.04689	0.545874	1.35739	0.84261	0.881577	0.874552	0.845717	0.880614	0.851791	0.768701	0.911671	0.384781	0.258823	0.524103	0.336865	0.598436	0.359868	0.204081	0.442295	0.150049	0.0960701	0.178931	0.137895	0.116903	0.088163	0.0689686	0.122821	0	0	0	0	0	0	0	0	3.05757
2021-08-03 18:03:41	1.25984	0.937209	1.80373	1.14438	1.51563	0.853669	0.941318	1.18922	1.03827	0.820158	1.57975	0.96	1.35173	0.750598	0.750136	1.05439	0.823987	0.875438	0.875954	0.838974	0.891054	0.879735	0.797149	0.886531	0.366802	0.276038	0.531342	0.334306	0.448087	0.251668	0.272363	0.351173	0.161235	0.107078	0.192019	0.145204	0.120682	0.0806137	0.0674947	0.109041	0	0	0	0	0	0	0	0	3.0585
2021-08-03 18:08:41	0.952947	1.15608	1.56764	1.38461	1.4172	0.881593	0.757024	1.21439	0.791694	1.07922	1.34356	1.20108	1.29936	0.79294	0.603171	1.12194	0.83116	0.933599	0.857119	0.86779	0.917047	0.898984	0.796766	0.923967	0.277871	0.344984	0.459844	0.407108	0.421337	0.261081	0.219032	0.361608	0.161382	0.107498	0.18076	0.163191	0.104101	0.0544777	0.0504592	0.092576	0	0	0	0	0	0	0	0	3.0585
2021-08-03 18:13:41	0.804058	1.20737	1.58979	1.42821	1.82895	1.27277	1.04767	1.71979	0.673117	1.096	1.36917	1.21987	1.64396	1.11031	0.821381	1.53166	0.837579	0.907034	0.862302	0.854218	0.898886	0.872301	0.784044	0.890577	0.234799	0.358224	0.466828	0.418665	0.541566	0.37464	0.30224	0.508302	0.139817	0.108684	0.180335	0.155881	0.121093	0.0879913	0.0673596	0.121162	0	0	0	0	0	0	0	0	3.0585
2021-08-03 18:18:41	0.966645	1.31632	1.71094	1.48495	1.53791	1.32822	0.685737	1.41155	0.78752	1.19366	1.53559	1.3254	1.36719	1.18472	0.554258	1.28158	0.815094	0.907066	0.897019	0.892569	0.88953	0.892661	0.808771	0.907994	0.280833	0.390469	0.50683	0.439085	0.45438	0.392688	0.19893	0.418821	0.194565	0.116931	0.163784	0.0983306	0.0538676	0.0105714	-0.00231104	0.0736518	0	0	0	0	0	0	0	0	3.0585
2021-08-03 18:23:41	1.05365	1.12478	1.77206	1.49699	1.3213	1.40788	0.788716	1.56925	0.865817	0.96435	1.5173	1.27661	1.16309	1.25842	0.602603	1.38646	0.822037	0.857075	0.856311	0.851557	0.88015	0.894311	0.765379	0.884524	0.306602	0.330018	0.519762	0.438703	0.389618	0.416416	0.226468	0.46307	0.100394	0.0538069	0.162157	0.116858	0.12012	0.112959	0.0935007	0.205442	0	0	0	0	0	0	0	0	3.0585
2021-08-03 18:28:41	0.856778	1.37978	1.70906	1.58394	1.30178	1.00066	0.75532	0.895334	0.701049	1.14716	1.47859	1.32882	1.16139	0.816406	0.525972	0.688089	0.818345	0.831551	0.863423	0.840106	0.892163	0.815874	0.696703	0.769249	0.249115	0.402445	0.502108	0.462718	0.38489	0.290793	0.213503	0.257372	0.192872	0.171321	0.25659	0.217039	0.153793	0.157452	0.129632	0.206215	0	0	0	0	0	0	0	0	3.06835
2021-08-03 18:33:41	1.19267	1.76744	1.61725	1.59482	1.09133	0.669323	0.749544	1.1917	0.977049	1.46269	1.32369	1.28418	0.922029	0.540147	0.553915	0.956494	0.819274	0.828297	0.818598	0.805324	0.844705	0.80863	0.742384	0.802734	0.346921	0.514992	0.470255	0.462328	0.319241	0.194112	0.213995	0.345262	0.177861	0.198847	0.292189	0.250111	0.193089	0.165128	0.154921	0.22553	0	0	0	0	0	0	0	0	3.11598
2021-08-03 18:38:41	1.50024	1.60786	1.52772	1.63207	1.02106	0.709354	1.38927	1.01821	1.28983	1.29154	1.24841	1.39767	0.859707	0.543768	1.13181	0.819677	0.859862	0.803386	0.81729	0.8549	0.842199	0.767121	0.814727	0.804899	0.44034	0.4659	0.444089	0.479218	0.298489	0.203835	0.403615	0.295165	0.200948	0.233277	0.300409	0.268679	0.18978	0.140367	0.158824	0.195737	0	0	0	0	0	0	0	0	3.12297
2021-08-03 18:43:41	1.5151	1.53851	1.3569	1.71239	1.20611	0.784213	1.25114	1.2136	1.29124	1.26931	1.07086	1.3883	1.01448	0.610874	1.02697	1.0013	0.851701	0.825534	0.789296	0.811021	0.842006	0.776492	0.820867	0.825366	0.443949	0.448027	0.391915	0.497069	0.352604	0.225972	0.363994	0.353463	0.194928	0.213834	0.268932	0.269005	0.181297	0.124213	0.145656	0.179737	0	0	0	0	0	0	0	0	3.12622
2021-08-03 18:48:41	1.56772	1.60712	1.60475	1.71534	1.44917	0.755646	0.728698	1.46332	1.30732	1.34102	1.36755	1.41581	1.25558	0.620451	0.587963	1.25903	0.833318	0.834757	0.851919	0.825626	0.866889	0.822287	0.806736	0.861173	0.457458	0.469047	0.470432	0.499561	0.42599	0.219853	0.211326	0.429566	0.215994	0.256649	0.271375	0.271297	0.160406	0.107338	0.107827	0.163999	0	0	0	0	0	0	0	0	3.12972
2021-08-03 18:53:41	1.67979	1.66873	2.1221	1.89129	0.915877	0.608529	1.16261	0.735213	1.38873	1.33317	1.80326	1.54807	0.789065	0.502899	0.966957	0.575458	0.827555	0.797607	0.850129	0.818481	0.862863	0.827431	0.832125	0.782435	0.489353	0.483058	0.621456	0.549944	0.268931	0.177247	0.339077	0.212036	0.193315	0.242989	0.278973	0.279663	0.176062	0.118511	0.145146	0.187113	0	0	0	0	0	0	0	0	3.13323
2021-08-03 18:58:41	1.59459	1.44744	1.70605	1.57003	0.946187	0.576791	1.05768	1.0981	1.29948	1.13261	1.39908	1.18379	0.788013	0.450332	0.855364	0.868013	0.816243	0.782552	0.820623	0.754087	0.832964	0.780927	0.808616	0.790011	0.463291	0.417421	0.496256	0.449806	0.276028	0.166272	0.306862	0.317257	0.209919	0.261721	0.287958	0.296374	0.181907	0.125555	0.156689	0.185208	0	0	0	0	0	0	0	0	3.13323
2021-08-03 19:03:41	1.67562	1.58164	1.77199	1.3238	0.97909	0.92874	1.25444	1.1528	1.31319	1.25001	1.40595	0.94089	0.832379	0.758243	1.03585	0.943307	0.783478	0.790396	0.792844	0.711163	0.850873	0.816914	0.826085	0.818672	0.483315	0.456946	0.512304	0.375464	0.286752	0.269619	0.365364	0.335189	0.214046	0.280919	0.298006	0.315119	0.175599	0.136347	0.167588	0.194725	0	0	0	0	0	0	0	0	3.13323
2021-08-03 19:08:41	1.62684	1.4242	1.65728	1.75465	1.06902	1.01965	1.81659	0.818603	1.26754	1.10941	1.32189	1.39752	0.921916	0.881669	1.48884	0.606886	0.778856	0.779088	0.797764	0.796875	0.862534	0.863971	0.820083	0.741491	0.468982	0.410388	0.479602	0.507643	0.313951	0.299615	0.52835	0.23384	0.215234	0.261948	0.295584	0.303886	0.176392	0.165033	0.176051	0.182348	0	0	0	0	0	0	0	0	3.16379
2021-08-03 19:13:41	1.52049	1.7027	2.16974	1.86721	1.00074	0.58294	1.57083	0.938181	1.15179	1.36696	1.79	1.52915	0.829143	0.472131	1.2539	0.732635	0.757741	0.80305	0.825755	0.819608	0.828209	0.811152	0.798228	0.78088	0.435967	0.493332	0.631842	0.542996	0.291665	0.169173	0.454647	0.27046	0.208932	0.279894	0.28936	0.302988	0.193534	0.129061	0.170266	0.183558	0	0	0	0	0	0	0	0	3.19519
2021-08-03 19:18:41	1.53581	1.12098	1.41149	2.03927	1.14128	0.413694	1.54831	0.829453	1.19252	0.874843	1.11423	1.67593	0.953926	0.320337	1.26376	0.641678	0.778006	0.780478	0.789812	0.821675	0.835788	0.775273	0.816813	0.77404	0.442294	0.32312	0.407703	0.59342	0.33317	0.11908	0.449976	0.238651	0.199898	0.262813	0.286198	0.302572	0.178278	0.126604	0.178835	0.183457	0	0	0	0	0	0	0	0	3.22659
2021-08-03 19:23:41	1.99026	1.23183	1.51287	2.007	1.07283	0.630373	1.36153	0.737406	1.60421	0.9986	1.21556	1.64761	0.924485	0.541388	1.12219	0.573775	0.806102	0.81078	0.803946	0.820941	0.861304	0.858581	0.824737	0.779262	0.577072	0.357543	0.438398	0.583909	0.314981	0.184984	0.396415	0.212443	0.19826	0.255096	0.265753	0.287479	0.194408	0.113415	0.177536	0.183598	0	0	0	0	0	0	0	0	3.25799
2021-08-03 19:28:41	1.78598	1.08428	2.24634	1.76842	1.03151	0.525129	1.28294	0.812302	1.47104	0.859006	1.90565	1.39711	0.866364	0.393035	1.01363	0.596173	0.823793	0.792237	0.848718	0.790108	0.839486	0.74852	0.789805	0.733592	0.519931	0.313403	0.657628	0.510872	0.301403	0.150269	0.370647	0.231639	0.194022	0.244726	0.270201	0.300747	0.187018	0.115039	0.185999	0.185092	0	0	0	0	0	0	0	0	3.28939
2021-08-03 19:33:41	1.71226	1.24937	1.54055	1.73871	1.06793	0.691666	1.2431	1.08157	1.37892	0.973703	1.21592	1.35081	0.910415	0.565527	0.963359	0.888877	0.806543	0.787073	0.78999	0.776864	0.852248	0.821266	0.774732	0.821264	0.49586	0.36074	0.444966	0.500776	0.312938	0.201057	0.357872	0.314716	0.206303	0.258089	0.282984	0.316603	0.196929	0.137749	0.184405	0.184547	0	0	0	0	0	0	0	0	3.32079
2021-08-03 19:38:41	1.69976	1.54534	1.51926	1.70693	0.798492	0.459121	1.90565	0.745079	1.36668	1.27786	1.22037	1.3441	0.663327	0.393123	1.48353	0.584374	0.804593	0.826933	0.803331	0.787929	0.830879	0.85689	0.776985	0.782728	0.492618	0.450277	0.440228	0.492816	0.23283	0.134652	0.549057	0.21496	0.202414	0.252274	0.269329	0.316069	0.13839	0.111298	0.163668	0.17822	0	0	0	0	0	0	0	0	3.35219
2021-08-03 19:43:41	1.49716	1.78357	1.37318	1.93659	1.01286	0.43414	1.45828	0.801471	1.22151	1.57876	1.12922	1.54046	0.869477	0.353921	1.19294	0.58918	0.815891	0.885177	0.822083	0.795222	0.858122	0.81608	0.81783	0.735005	0.435078	0.52651	0.399637	0.560143	0.2972	0.126137	0.423989	0.228614	0.184553	0.250873	0.26508	0.289867	0.158679	0.0884114	0.152615	0.156276	0	0	0	0	0	0	0	0	3.38359
2021-08-03 19:48:41	1.60893	1.89073	1.69018	1.67164	1.01571	0.456276	1.29092	0.551646	1.31323	1.61958	1.29494	1.34991	0.91279	0.375722	1.06732	0.42404	0.81637	0.855434	0.766597	0.806471	0.898245	0.822342	0.826933	0.769797	0.467593	0.554558	0.485593	0.484906	0.300748	0.132824	0.376079	0.158581	0.173175	0.230311	0.246239	0.276954	0.148243	0.0719338	0.138956	0.137128	0	0	0	0	0	0	0	0	3.41499
2021-08-03 19:53:41	1.40708	1.6238	1.6136	1.41347	1.05161	0.347104	1.1624	0.506423	1.16911	1.30626	1.28043	1.06469	0.912453	0.314953	0.978532	0.35281	0.831089	0.804495	0.793967	0.753193	0.869431	0.906009	0.842326	0.696949	0.410301	0.470648	0.466575	0.404882	0.308914	0.102985	0.339796	0.143161	0.169403	0.220264	0.244674	0.260389	0.140309	0.0634539	0.128676	0.122731	0	0	0	0	0	0	0	0	3.41875
2021-08-03 19:58:41	1.38923	1.71433	1.63085	1.38667	1.07203	0.487515	0.568686	0.54311	1.1229	1.45343	1.33964	1.13725	1.01094	0.423898	0.476765	0.395724	0.808758	0.848529	0.819652	0.820152	0.939331	0.869528	0.840399	0.729078	0.403056	0.501819	0.475103	0.403359	0.32034	0.143408	0.16611	0.154684	0.164656	0.21485	0.235456	0.260573	0.1364	0.0752503	0.127031	0.132356	0	0	0	0	0	0	0	0	3.42202
2021-08-03 20:03:41	1.36233	2.31169	1.74992	1.41003	1.24946	0.404277	1.04973	0.572647	1.14228	1.93061	1.38858	1.07569	1.0752	0.333154	0.852622	0.407198	0.838517	0.834617	0.793386	0.762571	0.856752	0.828158	0.813775	0.712742	0.397898	0.674737	0.505931	0.404798	0.366797	0.117717	0.304799	0.16243	0.16942	0.226385	0.257105	0.274975	0.15036	0.0860383	0.134529	0.139796	0	0	0	0	0	0	0	0	3.45795
2021-08-03 20:08:41	1.43026	1.24382	2.00077	1.74335	0.974697	0.416215	0.780204	1.12585	1.17455	1.00873	1.63264	1.40629	0.820017	0.302171	0.637942	0.890911	0.821191	0.811156	0.816734	0.806778	0.841984	0.730901	0.817228	0.791552	0.416142	0.361053	0.581444	0.505555	0.284893	0.11847	0.226821	0.32534	0.177024	0.215117	0.255111	0.268073	0.153819	0.0857504	0.129397	0.145804	0	0	0	0	0	0	0	0	3.52533
2021-08-03 20:13:41	1.40394	1.46389	1.29832	1.52418	1.18115	0.68281	1.12005	0.953673	1.20232	1.20936	1.07779	1.23653	0.987477	0.534297	0.919649	0.68493	0.856473	0.826191	0.829867	0.810795	0.83574	0.78438	0.820912	0.718451	0.411748	0.426405	0.37853	0.442468	0.344825	0.196909	0.325875	0.270957	0.177984	0.22994	0.260049	0.264225	0.163532	0.0880451	0.128395	0.151181	0	0	0	0	0	0	0	0	3.59271
2021-08-03 20:18:41	1.43658	1.68578	2.05649	1.69505	0.994477	0.293648	0.808664	0.863129	1.1886	1.40133	1.73043	1.41492	0.874257	0.225014	0.668822	0.67509	0.827038	0.830807	0.841393	0.834762	0.87916	0.767227	0.827705	0.783076	0.418569	0.491611	0.60111	0.494707	0.293174	0.0843688	0.2356	0.248894	0.156194	0.198313	0.229919	0.247409	0.1518	0.0723268	0.134545	0.140668	0	0	0	0	0	0	0	0	3.61179
2021-08-03 20:23:41	1.70845	1.63009	1.58033	1.60317	1.13277	0.659776	0.911919	0.707168	1.4346	1.36824	1.30021	1.3174	0.991581	0.503344	0.739234	0.513402	0.840059	0.83889	0.822796	0.82188	0.87595	0.761967	0.810712	0.726153	0.499171	0.476247	0.459967	0.466509	0.333655	0.189412	0.264688	0.201297	0.149713	0.204806	0.220385	0.23088	0.14378	0.0558445	0.114886	0.131412	0	0	0	0	0	0	0	0	3.61179
2021-08-03 20:28:41	1.4285	1.48168	2.25513	1.59139	0.828483	0.293912	0.931702	0.851669	1.21667	1.25716	1.90447	1.27896	0.729603	0.212588	0.76575	0.703436	0.851535	0.848648	0.844564	0.803612	0.881161	0.719129	0.82242	0.82783	0.41852	0.433782	0.659624	0.461171	0.244321	0.0836057	0.271126	0.248165	0.146477	0.187296	0.217372	0.224048	0.131194	0.0522497	0.129831	0.133193	0	0	0	0	0	0	0	0	3.61179
2021-08-03 20:33:41	1.34011	1.82919	1.48399	1.80785	1.24469	0.428036	0.820321	1.08453	1.15891	1.58979	1.27022	1.51699	1.10792	0.433183	0.676072	0.944879	0.865741	0.869255	0.856984	0.839604	0.890246	1.01279	0.821133	0.87265	0.393787	0.538028	0.435195	0.528151	0.368181	0.129959	0.238704	0.31915	0.148854	0.174653	0.251866	0.215943	0.130062	0.0377393	0.103753	0.0884799	0	0	0	0	0	0	0	0	3.61179
2021-08-03 20:38:41	1.49811	1.7675	1.6481	1.7682	1.67621	0.60349	0.708823	0.569817	1.29786	1.50865	1.37313	1.42673	1.41235	0.479027	0.511558	0.402735	0.866252	0.853747	0.833576	0.808056	0.842075	0.797623	0.721721	0.709193	0.440368	0.518058	0.480832	0.512602	0.49008	0.174537	0.201555	0.161465	0.106036	0.147007	0.173971	0.200946	0.147428	0.0753162	0.0994018	0.118223	0	0	0	0	0	0	0	0	3.61582
2021-08-03 20:43:41	1.5799	1.75644	1.65385	1.67664	1.55694	0.721155	0.867061	0.480131	1.3842	1.52648	1.33516	1.3853	1.27371	0.577013	0.699125	0.351731	0.876324	0.869607	0.806793	0.826362	0.818058	0.800659	0.805461	0.733878	0.465438	0.516625	0.479671	0.488387	0.452695	0.208815	0.251394	0.136873	0.163191	0.191111	0.233536	0.230231	0.162242	0.0830649	0.110543	0.11933	0	0	0	0	0	0	0	0	3.6204
2021-08-03 20:48:41	1.46209	1.89734	1.28781	1.87349	1.71517	0.504032	0.913595	0.429615	1.23541	1.64726	1.01331	1.50335	1.50917	0.427056	0.754332	0.280052	0.845257	0.868865	0.786904	0.802397	0.880219	0.854235	0.825466	0.653546	0.427708	0.557957	0.371759	0.542767	0.505718	0.147523	0.266086	0.120171	0.168712	0.18745	0.217411	0.223181	0.162741	0.0839958	0.123413	0.122483	0	0	0	0	0	0	0	0	3.6249
2021-08-03 20:53:41	1.54437	1.85738	1.31688	1.80648	1.69228	0.550704	0.659625	0.629216	1.25368	1.57664	1.04529	1.4688	1.5287	0.424395	0.558864	0.501776	0.810935	0.848339	0.794023	0.813158	0.903414	0.774503	0.846991	0.796484	0.448375	0.543822	0.380735	0.524631	0.50161	0.1585	0.193061	0.182072	0.171173	0.187418	0.204483	0.219417	0.162283	0.0935976	0.103133	0.117628	0	0	0	0	0	0	0	0	3.6249
2021-08-03 20:58:41	1.18046	1.45802	1.2943	1.46043	1.68838	0.638906	0.724948	0.467474	0.964449	1.19284	0.984739	1.15838	1.52176	0.522657	0.615353	0.370337	0.817074	0.818124	0.760136	0.79322	0.901434	0.820005	0.850346	0.792108	0.343133	0.42392	0.371399	0.422203	0.500219	0.185759	0.212256	0.135116	0.163817	0.184987	0.199157	0.207564	0.169026	0.0851721	0.117926	0.113407	0	0	0	0	0	0	0	0	3.67343
2021-08-03 21:03:41	1.26952	1.7678	1.41713	1.30984	1.68049	0.620328	0.770801	0.666653	1.04743	1.51132	1.09129	1.0296	1.41679	0.51492	0.607942	0.517993	0.825211	0.855189	0.770241	0.786252	0.840768	0.830775	0.789804	0.779063	0.369698	0.518306	0.407513	0.378048	0.491386	0.180853	0.222149	0.192139	0.162728	0.184404	0.198724	0.204482	0.193274	0.08641	0.114194	0.110926	0	0	0	0	0	0	0	0	3.69432
2021-08-03 21:08:41	1.24408	1.82981	1.39567	0.946736	1.49392	0.479721	0.800741	0.871725	1.02558	1.54987	1.0473	0.695192	1.25496	0.333871	0.650438	0.753673	0.824275	0.846658	0.749749	0.734324	0.839299	0.709776	0.81113	0.861485	0.362233	0.535526	0.399543	0.269998	0.436532	0.136111	0.23252	0.256737	0.162335	0.18485	0.191913	0.1949	0.170782	0.0885895	0.109129	0.126985	0	0	0	0	0	0	0	0	3.69432
2021-08-03 21:13:41	1.12556	1.40631	1.37749	1.13428	1.47265	0.19095	0.825942	0.960114	0.945634	1.21857	1.1217	0.856157	1.28296	0.155048	0.654002	0.792334	0.84051	0.866409	0.816378	0.754895	0.872494	0.819825	0.791417	0.822215	0.328903	0.413399	0.400158	0.325026	0.433361	0.055441	0.238694	0.279608	0.164427	0.180306	0.184402	0.180224	0.171877	0.0633189	0.0967644	0.103859	0	0	0	0	0	0	0	0	3.69432
2021-08-03 21:18:41	0.881909	1.52618	1.1839	1.25035	1.64805	0.237619	0.794769	0.79584	0.68654	1.31222	0.990618	0.956048	1.46874	0.170975	0.619723	0.680164	0.779061	0.860375	0.836885	0.761408	0.891219	0.72252	0.780241	0.854754	0.254095	0.447951	0.345684	0.360097	0.487165	0.0675333	0.229056	0.23332	0.155933	0.160486	0.165886	0.159801	0.147299	0.0462408	0.0881474	0.100502	0	0	0	0	0	0	0	0	3.69432
2021-08-03 21:23:41	1.06635	1.44036	1.38332	1.42716	1.68914	0.249372	1.04972	0.95113	0.813728	1.19457	1.11438	1.0795	1.4694	0.16549	0.910761	0.789535	0.763629	0.829596	0.805901	0.757485	0.869497	0.667521	0.868357	0.829498	0.306148	0.41986	0.40105	0.409284	0.496924	0.0699485	0.308656	0.277448	0.143891	0.157641	0.160468	0.154382	0.151521	0.0412006	0.0989076	0.109294	0	0	0	0	0	0	0	0	3.69432
2021-08-03 21:28:41	1.03985	1.61095	1.83182	1.49255	1.32449	0.653887	0.563465	1.171	0.801829	1.46808	1.57507	1.192	1.15972	0.51401	0.440262	0.922551	0.771256	0.910862	0.860012	0.798655	0.876349	0.788656	0.781288	0.787287	0.299098	0.478268	0.537673	0.432029	0.390101	0.188728	0.162453	0.338116	0.143565	0.164813	0.175996	0.158222	0.144117	0.0503037	0.0973435	0.123178	0	0	0	0	0	0	0	0	3.69432
2021-08-03 21:33:41	0.981174	1.73919	1.62103	1.4367	1.2582	0.474399	1.00041	0.848616	0.770836	1.56257	1.3564	1.09912	1.02753	0.355317	0.895548	0.67309	0.785656	0.898728	0.839784	0.765277	0.816517	0.74812	0.89533	0.791568	0.283121	0.514896	0.473319	0.412659	0.365701	0.135755	0.295986	0.24533	0.142512	0.177826	0.20328	0.181289	0.158458	0.0618988	0.103244	0.128005	0	0	0	0	0	0	0	0	3.69432
2021-08-03 21:38:41	0.977082	1.59553	1.68841	1.80986	1.92321	0.470626	0.678552	1.00557	0.731407	1.3256	1.25831	1.47758	1.6534	0.400612	0.580021	0.842518	0.74726	0.83086	0.744339	0.816555	0.86007	0.851496	0.855078	0.837739	0.279577	0.465246	0.482824	0.526011	0.564482	0.137861	0.19894	0.293687	0.152915	0.181175	0.21466	0.197212	0.162584	0.0674256	0.111882	0.122437	0	0	0	0	0	0	0	0	3.69432
2021-08-03 21:43:41	1.0838	1.56069	1.63259	1.872	1.43121	0.467083	0.740899	0.858224	0.796455	1.33435	1.26146	1.55222	1.17881	0.378142	0.622448	0.678124	0.734963	0.856273	0.773451	0.82932	0.82416	0.809571	0.840126	0.790654	0.309129	0.457588	0.469752	0.545659	0.41665	0.13554	0.216496	0.247837	0.152388	0.181014	0.198882	0.196724	0.171096	0.0710702	0.113883	0.118983	0	0	0	0	0	0	0	0	3.69432
2021-08-03 21:48:41	1.05463	1.92906	1.28711	1.64498	1.49213	0.548333	0.622385	0.681339	0.78218	1.68404	1.00163	1.33802	1.16664	0.447517	0.507437	0.552971	0.741576	0.872942	0.777558	0.813334	0.78224	0.815871	0.81588	0.812747	0.301282	0.567898	0.370845	0.477762	0.430249	0.159356	0.180843	0.197805	0.150647	0.18237	0.204164	0.195429	0.179635	0.0743361	0.110701	0.11998	0	0	0	0	0	0	0	0	3.69432
2021-08-03 21:53:41	1.23975	1.5634	1.62453	1.4358	1.53965	0.526071	0.856168	1.18045	0.910948	1.3555	1.32787	1.15089	1.19402	0.452066	0.745876	0.973963	0.734472	0.867464	0.817378	0.801544	0.775744	0.858966	0.871167	0.824434	0.353602	0.459632	0.472255	0.415904	0.443301	0.154394	0.251946	0.343762	0.148886	0.172576	0.191584	0.194229	0.179762	0.0850435	0.11814	0.132381	0	0	0	0	0	0	0	0	3.69432
2021-08-03 21:58:41	1.24802	1.54933	1.59019	1.59621	1.4236	0.6467	0.897493	1.17067	0.945502	1.31068	1.32076	1.34993	1.11318	0.571419	0.765203	0.985325	0.757837	0.845553	0.830452	0.846252	0.782152	0.88283	0.853469	0.84246	0.35785	0.453332	0.46361	0.467018	0.410494	0.190838	0.263042	0.342202	0.151233	0.177836	0.191771	0.197314	0.179474	0.087916	0.132013	0.13993	0	0	0	0	0	0	0	0	3.69432
2021-08-03 22:03:41	1.11028	1.76622	1.50413	1.41116	1.443	0.98227	0.867481	1.11762	0.817331	1.49588	1.17857	1.17041	1.11182	0.828614	0.705582	0.898687	0.736485	0.846926	0.783638	0.82946	0.771117	0.836936	0.812209	0.803012	0.316786	0.516906	0.433877	0.411352	0.415121	0.287254	0.251971	0.32391	0.149648	0.183693	0.188993	0.199449	0.180386	0.0931644	0.110541	0.14601	0	0	0	0	0	0	0	0	3.69432
2021-08-03 22:08:41	1.28763	1.94741	1.60436	1.42493	1.44108	0.441346	0.686757	0.697337	1.05547	1.65994	1.35612	1.17578	1.19295	0.386858	0.551619	0.535478	0.811551	0.85277	0.84616	0.825322	0.827523	0.878753	0.803224	0.766487	0.37661	0.570638	0.469359	0.414963	0.420067	0.130032	0.198996	0.200427	0.154205	0.191768	0.19307	0.202372	0.174577	0.0798538	0.131124	0.130116	0	0	0	0	0	0	0	0	3.70757
2021-08-03 22:13:41	1.63467	1.20481	1.30949	1.1203	1.4676	0.376701	0.727317	0.930632	1.27324	0.950455	1.07587	0.896355	1.21131	0.283211	0.597827	0.791313	0.778944	0.788835	0.821542	0.800288	0.825255	0.754606	0.822705	0.845981	0.471027	0.347962	0.381038	0.324387	0.427411	0.107869	0.211653	0.272268	0.151401	0.161972	0.161593	0.169045	0.147963	0.0565694	0.108195	0.106235	0	0	0	0	0	0	0	0	3.76514
2021-08-03 22:18:41	1.47879	1.55441	2.13543	1.29231	1.64773	0.639046	0.944037	1.08207	1.18372	1.30852	1.79559	1.03194	1.28385	0.550397	0.784335	0.878575	0.800695	0.841862	0.840535	0.798162	0.7819	0.862522	0.829526	0.811721	0.428236	0.45439	0.624099	0.374059	0.475167	0.187633	0.275276	0.314167	0.136759	0.165871	0.159855	0.159009	0.149002	0.0494992	0.101089	0.100343	0	0	0	0	0	0	0	0	3.82272
2021-08-03 22:23:41	1.56125	1.27945	1.81881	1.16476	1.64877	0.661314	0.764878	0.8388	1.29618	1.04688	1.57521	0.952852	1.42845	0.536018	0.672694	0.693605	0.831373	0.817954	0.865073	0.818123	0.865528	0.809115	0.880501	0.824944	0.455188	0.372018	0.534444	0.33865	0.485099	0.191945	0.225503	0.24437	0.135428	0.157792	0.177401	0.163139	0.100721	0.0571478	0.0866784	0.099487	0	0	0	0	0	0	0	0	3.8803
2021-08-03 22:28:41	1.81987	1.58506	1.31149	1.25347	1.71827	0.270747	0.834148	0.75179	1.53733	1.2939	1.06897	1.01205	1.48311	0.205275	0.725837	0.664179	0.844877	0.81666	0.815323	0.808843	0.863428	0.767807	0.869907	0.883277	0.532344	0.460529	0.381051	0.363557	0.504722	0.0776429	0.245382	0.221843	0.131709	0.159428	0.177251	0.160813	0.149485	0.0554806	0.100731	0.0958638	0	0	0	0	0	0	0	0	3.92233
2021-08-03 22:33:41	1.7095	1.74639	1.44224	1.36543	1.925	1.00086	0.945484	0.912717	1.45319	1.48826	1.16257	1.04455	1.70223	0.852131	0.796906	0.746511	0.849767	0.852538	0.805778	0.765381	0.882232	0.851242	0.842513	0.820405	0.500662	0.511713	0.418181	0.392186	0.568978	0.293212	0.276443	0.2654	0.139058	0.156517	0.164678	0.15253	0.163423	0.0647742	0.116499	0.106438	0	0	0	0	0	0	0	0	3.92233
2021-08-03 22:38:41	1.57926	1.40874	1.53522	1.71506	2.16772	0.646738	0.80076	1.0027	1.36515	1.16574	1.25375	1.41765	1.90989	0.557187	0.670676	0.873605	0.865585	0.827612	0.815182	0.827008	0.880868	0.8607	0.837517	0.871671	0.464022	0.41047	0.446149	0.499619	0.63931	0.189903	0.233854	0.295071	0.141419	0.164179	0.1881	0.184734	0.182379	0.0741821	0.120508	0.12077	0	0	0	0	0	0	0	0	3.92233
2021-08-03 22:43:41	1.33461	1.28252	1.43223	1.57281	1.87734	0.40242	0.769307	0.842738	1.17379	1.05541	1.27438	1.34922	1.69755	0.333286	0.653707	0.694356	0.879816	0.822964	0.89072	0.858332	0.903793	0.828255	0.849308	0.824125	0.393475	0.373302	0.423234	0.46144	0.556566	0.117279	0.225291	0.245351	0.147568	0.181424	0.191535	0.191996	0.190279	0.0777533	0.12871	0.125102	0	0	0	0	0	0	0	0	3.92233
2021-08-03 22:48:41	1.35075	1.36977	1.62804	1.82008	2.20578	0.693276	0.698236	0.785354	1.15195	1.13228	1.36298	1.54314	1.926	0.569791	0.581484	0.635909	0.852448	0.8265	0.839504	0.848012	0.873003	0.821413	0.834165	0.8099	0.395807	0.399035	0.475509	0.532779	0.64937	0.201743	0.20375	0.227904	0.150326	0.182977	0.18499	0.19341	0.200447	0.0875859	0.131786	0.135276	0	0	0	0	0	0	0	0	3.98489
2021-08-03 22:53:41	1.35583	1.76324	1.83237	1.66596	1.7266	0.81997	0.647892	0.64266	1.1456	1.41096	1.51181	1.39759	1.49209	0.725245	0.488347	0.511603	0.845094	0.800121	0.825276	0.838608	0.864307	0.883724	0.754032	0.796913	0.396627	0.510566	0.533606	0.486677	0.507286	0.242017	0.185607	0.185913	0.15806	0.194097	0.200842	0.205129	0.214739	0.0955741	0.142132	0.137029	0	0	0	0	0	0	0	0	4.36026
2021-08-03 22:58:41	1.3357	1.55306	1.54514	1.61589	1.55851	0.711804	0.673963	1.01876	1.14981	1.26626	1.29103	1.38953	1.34658	0.575131	0.532219	0.872157	0.861275	0.814985	0.835572	0.859568	0.864068	0.80409	0.787427	0.856399	0.39214	0.451235	0.451036	0.474271	0.457883	0.206513	0.195167	0.298773	0.161701	0.183633	0.191409	0.199006	0.19789	0.0840801	0.125473	0.133827	0	0	0	0	0	0	0	0	4.46036
2021-08-03 23:03:41	1.41352	1.4117	1.68777	1.6303	1.78785	1.0301	0.770781	1.2017	1.24487	1.13822	1.39881	1.38249	1.55442	0.75441	0.607239	1.02887	0.881171	0.806099	0.829086	0.847506	0.869499	0.732161	0.787795	0.857832	0.416836	0.409345	0.491897	0.477242	0.525907	0.29364	0.222555	0.352429	0.15678	0.184742	0.198306	0.196602	0.185219	0.0836287	0.131333	0.147958	0	0	0	0	0	0	0	0	4.46036
2021-08-03 23:08:41	1.30955	1.60249	1.81446	1.71861	1.62383	0.851896	0.911315	0.906211	1.1596	1.28868	1.45534	1.43046	1.40301	0.698974	0.711619	0.734645	0.886114	0.804716	0.802587	0.834619	0.864851	0.818851	0.780761	0.810986	0.386607	0.464441	0.525623	0.501567	0.477075	0.247874	0.262713	0.263034	0.154877	0.187861	0.218297	0.2094	0.211616	0.101466	0.134204	0.143971	0	0	0	0	0	0	0	0	4.46036
2021-08-03 23:13:41	1.27116	1.5476	1.07487	1.82681	1.75003	0.483929	0.830995	0.860026	1.10366	1.21751	0.814978	1.53902	1.47222	0.365246	0.692756	0.696105	0.868503	0.787656	0.757846	0.841878	0.840842	0.758961	0.833649	0.80973	0.373817	0.446418	0.308245	0.534119	0.511507	0.138668	0.242453	0.249555	0.161803	0.194018	0.210492	0.208366	0.194985	0.07681	0.133499	0.146644	0	0	0	0	0	0	0	0	4.46036
2021-08-03 23:18:41	1.33371	1.37853	1.45067	1.76263	1.53394	0.838964	0.827218	1.10425	1.18223	1.11714	1.20038	1.52906	1.32007	0.70065	0.667547	0.957984	0.886373	0.810418	0.82831	0.867264	0.860289	0.835116	0.807075	0.862802	0.393821	0.4001	0.422683	0.518442	0.450322	0.244876	0.239902	0.324683	0.156196	0.185954	0.185356	0.19422	0.192827	0.070929	0.0889854	0.140774	0	0	0	0	0	0	0	0	4.46036
2021-08-03 23:23:41	1.31668	1.47016	1.92318	1.59357	1.69995	0.834659	0.918423	0.694335	1.15302	1.18439	1.5469	1.32372	1.49753	0.708079	0.756996	0.552935	0.876	0.805733	0.803668	0.830709	0.880981	0.848557	0.825362	0.797032	0.387856	0.42621	0.557409	0.464658	0.501346	0.244352	0.267404	0.200875	0.148173	0.169415	0.182125	0.182731	0.162437	0.0554098	0.0980308	0.115565	0	0	0	0	0	0	0	0	4.46036
2021-08-03 23:28:41	1.34237	1.50111	1.81444	1.49442	1.62831	1.02113	0.723387	0.701452	1.19633	1.24292	1.49907	1.22511	1.43128	0.864335	0.604604	0.580378	0.891605	0.827073	0.822983	0.819549	0.878916	0.843511	0.836794	0.827031	0.396789	0.437433	0.528237	0.434669	0.480009	0.298813	0.211174	0.204379	0.136634	0.165241	0.171929	0.169356	0.16702	0.058183	0.0984026	0.108104	0	0	0	0	0	0	0	0	4.46036
2021-08-03 23:33:41	1.32433	1.2507	1.50897	1.48091	1.90954	0.671609	1.29239	0.830199	1.12422	0.986569	1.21478	1.24093	1.66626	0.538518	1.11616	0.741021	0.849033	0.788857	0.805689	0.838673	0.872484	0.802991	0.863267	0.891838	0.387754	0.36121	0.437423	0.432525	0.562101	0.194545	0.379666	0.245541	0.136008	0.155776	0.164997	0.160827	0.175673	0.0585794	0.100779	0.102514	0	0	0	0	0	0	0	0	4.46036
2021-08-03 23:38:41	1.52063	1.31725	1.63386	1.51399	1.51205	0.617417	0.788558	0.909278	1.34234	1.06234	1.3395	1.28421	1.31657	0.49806	0.693789	0.79464	0.883774	0.806324	0.81959	0.848245	0.870812	0.808896	0.88073	0.872842	0.448623	0.381973	0.475225	0.443219	0.444907	0.179046	0.232502	0.26774	0.134056	0.150251	0.16775	0.169262	0.17368	0.0609075	0.109268	0.110906	0	0	0	0	0	0	0	0	4.46036
2021-08-03 23:43:41	1.20492	1.2891	1.49307	1.4122	1.73393	0.822572	0.830959	0.748926	1.06769	1.06611	1.24314	1.17868	1.51048	0.668764	0.684513	0.614611	0.887358	0.827166	0.831645	0.834703	0.870835	0.813683	0.823975	0.821313	0.355768	0.375567	0.435545	0.412145	0.510241	0.238881	0.241932	0.217877	0.136209	0.150828	0.163809	0.163936	0.16799	0.0607632	0.0927289	0.102916	0	0	0	0	0	0	0	0	4.46036
2021-08-03 23:48:41	1.01882	1.03166	1.49975	1.76494	1.51841	0.61389	0.812034	0.94142	0.850788	0.795754	1.28485	1.49763	1.34217	0.514272	0.72446	0.832395	0.835261	0.771478	0.856835	0.848569	0.883684	0.837502	0.891426	0.884883	0.297368	0.296752	0.439893	0.516721	0.448113	0.179287	0.239997	0.277846	0.13584	0.145356	0.166016	0.16131	0.170397	0.0419021	0.088088	0.0916905	0	0	0	0	0	0	0	0	4.46036
2021-08-03 23:53:41	1.00948	1.05647	1.27963	1.38042	1.70937	0.557699	0.86357	0.862529	0.821285	0.832055	1.04977	1.13967	1.52903	0.446369	0.738764	0.722432	0.813864	0.78766	0.820468	0.825712	0.89389	0.800955	0.854189	0.838174	0.293203	0.305027	0.372245	0.402042	0.505663	0.161495	0.253224	0.251894	0.12986	0.115706	0.117528	0.126811	0.132441	0.0200556	0.0686582	0.077754	0	0	0	0	0	0	0	0	4.46036
2021-08-03 23:58:41	1.12524	1.03995	1.59673	1.40791	1.86612	0.81475	0.827532	1.55051	0.956201	0.80901	1.39707	1.19609	1.70405	0.74309	0.765111	1.40622	0.851635	0.779063	0.873953	0.850032	0.912397	0.912619	0.926704	0.907154	0.329527	0.299672	0.470272	0.412288	0.554344	0.241967	0.246451	0.459951	0.107049	0.0951271	0.0981719	0.100122	0.0952955	-0.0235945	0.0251764	0.00888107	0	0	0	0	0	0	0	0	4.46036
2021-08-04 00:03:41	1.70667	0.957874	1.50761	1.24345	1.86531	0.826433	1.15208	1.14221	1.48892	0.78382	1.38827	1.08532	1.74469	0.783317	1.06209	1.00208	0.871508	0.818402	0.921421	0.87296	0.9354	0.947538	0.924122	0.878468	0.502364	0.278513	0.448626	0.366048	0.556849	0.247393	0.342901	0.336653	0.0882289	0.0196125	0.010503	0.00979801	0.0145147	-0.0875416	-0.0295097	-0.0430076	0	0	0	0	0	0	0	0	4.47614
2021-08-04 00:08:41	1.45855	0.94127	1.61536	1.27191	1.712	0.735654	1.15673	0.857238	1.32049	0.76129	1.43106	1.0725	1.54013	0.653571	1.00065	0.786112	0.905445	0.809903	0.884569	0.843832	0.900997	0.889024	0.870839	0.917287	0.432516	0.273161	0.476932	0.372018	0.507055	0.217324	0.340173	0.254941	0.0450245	-0.0260549	-0.026515	-0.0236999	-0.00279718	-0.104794	-0.0448815	-0.058877	0	0	0	0	0	0	0	0	4.47614
2021-08-04 00:13:41	1.34979	0.903841	1.88219	1.27314	1.42798	0.645055	0.88345	1.12864	1.20554	0.743508	1.68449	1.1495	1.29533	0.594668	0.836353	1.09712	0.893054	0.823217	0.893926	0.90459	0.907026	0.923445	0.947956	0.972415	0.399171	0.263062	0.556824	0.377328	0.423619	0.191992	0.264464	0.339682	0.0327933	-0.0442904	-0.0469827	-0.0412624	-0.00573294	-0.10482	-0.0502241	-0.0580298	0	0	0	0	0	0	0	0	4.47614
2021-08-04 00:18:41	1.31909	0.789041	1.47989	1.10741	1.50487	0.513771	1.12913	1.00529	1.21146	0.651848	1.37462	1.00838	1.36204	0.473441	1.07434	0.909928	0.919242	0.825805	0.928741	0.911008	0.905667	0.92315	0.951544	0.90419	0.392304	0.229833	0.441156	0.328773	0.446279	0.152904	0.338285	0.298108	0.0249803	-0.0492065	-0.0502788	-0.0411509	0.000616347	-0.0932121	-0.0399393	-0.0485077	0	0	0	0	0	0	0	0	4.47614
2021-08-04 00:23:41	1.28341	0.800516	1.71159	0.879146	1.66233	0.73509	0.898448	1.23679	1.16498	0.668895	1.56547	0.774585	1.52554	0.668878	0.820466	1.15606	0.90913	0.83678	0.914732	0.881203	0.918147	0.909219	0.913513	0.935249	0.380385	0.233772	0.508608	0.259284	0.494301	0.218158	0.266893	0.369167	0.0327768	-0.0350301	-0.0226501	-0.0181144	0.0252426	-0.069676	-0.011691	-0.0186901	0	0	0	0	0	0	0	0	4.47614
2021-08-04 00:28:41	1.22053	0.832963	1.66575	0.999326	1.50979	1.04221	0.967896	1.05774	1.16343	0.752631	1.49782	0.872591	1.33403	0.902856	0.851788	0.92258	0.953717	0.903934	0.899623	0.874715	0.883521	0.86622	0.880186	0.874475	0.36581	0.246984	0.493277	0.294206	0.445532	0.306352	0.285401	0.311365	0.0453636	-0.0192294	0.00230351	0.00449944	0.0537614	-0.0419011	0.00724576	0.00935167	0	0	0	0	0	0	0	0	4.47614
2021-08-04 00:33:41	1.33188	0.85047	1.8935	1.00309	1.47533	0.606912	0.980539	0.958994	1.17174	0.680684	1.65905	0.821303	1.32875	0.537594	0.88806	0.833638	0.878833	0.80223	0.875412	0.818182	0.901565	0.886173	0.906632	0.869458	0.392643	0.246419	0.557821	0.291693	0.437032	0.179185	0.29079	0.282084	0.0633468	0.0150288	0.0515583	0.0203251	0.0613431	-0.0354328	0.0126636	0.0156631	0	0	0	0	0	0	0	0	4.47614
2021-08-04 00:38:41	1.25051	0.800948	1.75622	1.25728	1.69918	0.667029	0.836612	1.11793	1.13128	0.665614	1.50418	1.06949	1.55271	0.589657	0.77686	1.0098	0.905418	0.831352	0.856689	0.850722	0.914946	0.888422	0.92856	0.903266	0.370766	0.233571	0.515093	0.368265	0.504826	0.196885	0.249378	0.331356	0.0749697	0.000627504	0.0450058	0.0189645	0.0605679	-0.0400106	0.0109326	0.0127731	0	0	0	0	0	0	0	0	4.47776
2021-08-04 00:43:41	1.44709	0.878378	1.32437	1.03055	1.56849	0.880659	0.87819	1.10094	1.2777	0.675365	1.04896	0.866794	1.41661	0.798752	0.788833	0.986553	0.882861	0.769069	0.792371	0.841297	0.904013	0.907064	0.897794	0.896413	0.426967	0.252519	0.382769	0.301204	0.46486	0.261243	0.260004	0.325795	0.0715433	-0.00250748	0.049602	0.0214989	0.0640093	-0.0384595	0.0103865	0.0105827	0	0	0	0	0	0	0	0	4.4806
2021-08-04 00:48:41	1.40607	0.840326	1.38994	1.04456	1.46092	0.635008	0.795314	1.38842	1.1988	0.669112	1.11303	0.871422	1.27282	0.581654	0.726978	1.26163	0.854918	0.795047	0.800662	0.834492	0.871286	0.917308	0.91431	0.908689	0.41235	0.243133	0.402492	0.304825	0.429912	0.188752	0.236302	0.412027	0.0758827	0.000591488	0.0506292	0.0192332	0.0549187	-0.0424929	-0.00363105	-0.00101727	0	0	0	0	0	0	0	0	4.4806
2021-08-04 00:53:41	1.22879	0.774337	1.64776	1.09281	1.73179	0.851976	0.946554	1.25165	1.02627	0.594891	1.34463	0.919647	1.55972	0.717831	0.8348	1.12541	0.835281	0.768302	0.817025	0.841656	0.900667	0.843479	0.883345	0.90002	0.358663	0.222577	0.478859	0.319434	0.513	0.249086	0.27922	0.370647	0.070611	-0.00311098	0.0493304	0.0164342	0.0512672	-0.0387496	-3.43414e-05	0.00112949	0	0	0	0	0	0	0	0	4.4806
2021-08-04 00:58:41	0.913155	1.04366	1.60651	0.951446	1.4546	0.618166	1.04279	0.998532	0.738959	0.826682	1.13671	0.767896	1.24517	0.537206	0.92369	0.889475	0.80946	0.790176	0.712356	0.807121	0.856118	0.868422	0.886904	0.891115	0.264962	0.301643	0.455961	0.27595	0.426583	0.181821	0.307874	0.295138	0.0690419	0.00547806	0.0587259	0.0287568	0.0526852	-0.0260577	0.00627869	0.00914317	0	0	0	0	0	0	0	0	4.4806
2021-08-04 01:03:41	0.895349	1.00609	1.07708	1.10931	1.62424	1.10203	0.714216	1.54078	0.746263	0.850395	0.909542	0.888447	1.44314	0.919745	0.647252	1.30294	0.833836	0.84666	0.84689	0.801464	0.888724	0.834774	0.907425	0.845872	0.261252	0.294332	0.315239	0.32126	0.479834	0.321613	0.211835	0.450795	0.0772336	0.013191	0.0525538	0.0323413	0.0554738	-0.0232729	0.0100962	0.0273197	0	0	0	0	0	0	0	0	4.4806
2021-08-04 01:08:41	0.948035	0.756885	1.44796	0.960391	1.42821	0.510937	0.677981	1.49354	0.7866	0.629137	1.28428	0.74953	1.2177	0.397703	0.573119	1.2511	0.830602	0.833406	0.886864	0.781021	0.852856	0.77875	0.845164	0.837667	0.276371	0.220723	0.42761	0.276833	0.418522	0.147208	0.198338	0.436194	0.0762737	0.0193763	0.0578122	0.0420037	0.0700127	-0.0161676	0.0189823	0.0462786	0	0	0	0	0	0	0	0	4.4806
2021-08-04 01:13:41	0.968823	0.808981	1.49048	1.03334	1.45456	0.879647	0.716772	1.73774	0.786201	0.618024	1.32217	0.783559	1.24736	0.695858	0.598104	1.3151	0.810828	0.765306	0.886825	0.758976	0.857681	0.791863	0.835029	0.754427	0.28126	0.232369	0.440179	0.296341	0.426719	0.254178	0.209178	0.498149	0.0863828	0.0306354	0.0657146	0.0537048	0.0749568	0.00323168	0.0209663	0.0650292	0	0	0	0	0	0	0	0	4.4806
2021-08-04 01:18:41	1.01931	0.909579	1.31372	1.28187	1.98692	0.979848	1.00491	1.46432	0.813555	0.704121	1.19095	1.06252	1.70349	0.740758	0.840931	1.09597	0.798486	0.774304	0.907158	0.831151	0.857462	0.755942	0.837308	0.748501	0.295013	0.261804	0.389673	0.373619	0.582871	0.280852	0.293426	0.418982	0.0964813	0.0328097	0.0745497	0.0637293	0.0853651	-0.00582845	0.0285278	0.0724804	0	0	0	0	0	0	0	0	4.4806
2021-08-04 01:23:41	1.08068	0.948403	1.47756	1.83624	1.58367	0.577538	0.95975	0.3157	0.849049	0.743279	1.27967	1.66264	1.35864	0.425333	0.784487	0.245764	0.786107	0.782239	0.865769	0.90632	0.858206	0.736046	0.817762	0.773838	0.311881	0.273502	0.434302	0.544515	0.464635	0.16479	0.279001	0.0909592	0.0980699	0.0329502	0.0845546	0.0720279	0.0905622	0.00103334	0.0333096	0.0667098	0	0	0	0	0	0	0	0	4.4806
2021-08-04 01:28:41	1.06083	1.01838	1.98517	1.26777	1.67177	0.636984	0.891173	0.994876	0.841578	0.751946	1.7235	1.12504	1.41948	0.506664	0.705693	0.89033	0.793775	0.738655	0.868251	0.887426	0.849374	0.795746	0.795405	0.896177	0.306692	0.290689	0.583784	0.374436	0.489504	0.184243	0.257769	0.294331	0.0962855	0.0322518	0.0755082	0.0625931	0.0863138	-0.00394186	0.033938	0.0437853	0	0	0	0	0	0	0	0	4.4806
2021-08-04 01:33:41	0.900442	1.08966	1.26115	1.22966	1.07579	0.670982	0.745302	0.947568	0.72122	0.811155	1.10805	1.07693	0.876802	0.57114	0.627431	0.807468	0.801297	0.743394	0.878691	0.876357	0.815159	0.850375	0.840807	0.854881	0.260779	0.311429	0.371743	0.362231	0.312566	0.196561	0.217802	0.277675	0.0957922	0.0497386	0.0762258	0.0730043	0.0858893	-0.00424835	0.0358207	0.0348793	0	0	0	0	0	0	0	0	4.4806
2021-08-04 01:38:41	0.914735	1.00559	1.34216	1.20594	1.15924	0.830076	0.651112	0.96187	0.715243	0.801328	1.17687	1.02395	0.958207	0.706612	0.550656	0.832061	0.78258	0.796516	0.877193	0.849921	0.826464	0.850266	0.846612	0.865362	0.263762	0.290929	0.395464	0.353179	0.337723	0.243168	0.190504	0.282659	0.0954026	0.0451133	0.0607044	0.0694099	0.0775782	-0.00425996	0.0331566	0.0261538	0	0	0	0	0	0	0	0	4.4806
2021-08-04 01:43:41	1.19172	0.962316	1.39149	1.18149	1.26161	0.634131	0.860997	1.20588	0.973495	0.777023	1.22472	1.01466	1.08308	0.561737	0.774077	1.0934	0.816627	0.80773	0.880082	0.858962	0.858441	0.884999	0.897002	0.906937	0.346394	0.27912	0.410304	0.346709	0.370193	0.187223	0.254808	0.3577	0.0918126	0.0354514	0.0676951	0.0646385	0.0708341	-0.00185579	0.0199875	0.0199474	0	0	0	0	0	0	0	0	4.4806
2021-08-04 01:48:41	1.00358	1.01458	1.73469	1.26139	1.20848	0.60504	1.0055	1.18156	0.85162	0.792118	1.50719	1.06842	1.0185	0.519186	0.840076	1.0503	0.848116	0.781121	0.868778	0.846826	0.843318	0.857584	0.834696	0.888692	0.293873	0.292473	0.510203	0.369168	0.353345	0.177521	0.293507	0.349111	0.0840129	0.0407933	0.0644444	0.0622224	0.0666412	-0.0102688	0.033403	0.0165634	0	0	0	0	0	0	0	0	4.4806
2021-08-04 01:53:41	0.90183	1.25624	1.51752	1.12439	1.20155	0.708865	0.768371	1.22065	0.696924	1.07258	1.30623	0.925781	0.970299	0.618637	0.670419	1.0629	0.771363	0.853963	0.861215	0.82347	0.807647	0.874192	0.872915	0.871123	0.259495	0.368226	0.445521	0.327307	0.348585	0.208663	0.226153	0.359169	0.0888823	0.0430253	0.0710581	0.0702078	0.0707981	-0.0104103	0.00465315	0.0325406	0	0	0	0	0	0	0	0	4.4806
2021-08-04 01:58:41	1.27225	1.30769	1.78912	1.11311	1.1774	0.557632	0.694771	0.956467	1.01918	1.08078	1.52087	0.941463	0.945053	0.500365	0.612868	0.744999	0.800901	0.826455	0.849884	0.846444	0.802852	0.900784	0.882096	0.778154	0.368469	0.380937	0.523981	0.325681	0.341121	0.165062	0.204956	0.275639	0.0985662	0.0618047	0.0843606	0.0691878	0.0603166	-0.0176742	0.00924432	0.019307	0	0	0	0	0	0	0	0	4.4806
2021-08-04 02:03:41	1.00456	1.35031	1.47743	0.844147	1.48194	0.606675	1.09172	1.31134	0.800751	1.14871	1.27446	0.715	1.19449	0.46153	0.918084	1.04349	0.797276	0.85078	0.862191	0.84938	0.806068	0.761708	0.84068	0.79594	0.290677	0.395464	0.433865	0.247055	0.429685	0.174126	0.319062	0.379324	0.0892552	0.0420422	0.0678962	0.0600826	0.0570875	-0.0203544	0.0116451	0.0159094	0	0	0	0	0	0	0	0	4.4806
2021-08-04 02:08:41	0.792222	1.41067	1.16857	0.870291	1.15174	0.6952	0.707139	0.906684	0.634057	1.21488	0.972701	0.661493	0.919712	0.524962	0.577275	0.707852	0.800554	0.861351	0.832432	0.75771	0.798491	0.755889	0.816339	0.780779	0.229405	0.414185	0.340869	0.249686	0.333372	0.199223	0.205518	0.261367	0.0930143	0.0495479	0.0841347	0.0630417	0.0652629	-0.0154459	0.0204511	0.0220137	0	0	0	0	0	0	0	0	4.4806
2021-08-04 02:13:41	0.768652	1.03982	1.19001	1.11481	1.24226	1.02472	0.812343	1.02035	0.615229	0.853022	0.98241	0.841363	1.01792	0.786061	0.691724	0.81824	0.800466	0.820747	0.827002	0.754817	0.819567	0.765368	0.851584	0.80241	0.222582	0.302482	0.34658	0.31944	0.361293	0.294449	0.237989	0.295569	0.0935771	0.0484138	0.0761304	0.0686346	0.0697297	-0.0116554	0.0217906	0.0270861	0	0	0	0	0	0	0	0	4.4806
2021-08-04 02:18:41	0.975684	1.08988	1.25106	1.2168	1.273	0.605926	0.715414	1.27992	0.7367	0.886965	0.981768	0.923751	1.0195	0.517377	0.611469	1.05344	0.755606	0.813808	0.784592	0.758883	0.800397	0.85403	0.855335	0.823277	0.279598	0.316572	0.360976	0.34901	0.368684	0.177611	0.209745	0.372557	0.0971785	0.0456896	0.0863498	0.0686666	0.0667932	-0.0121587	0.0201499	0.0315261	0	0	0	0	0	0	0	0	4.4806
2021-08-04 02:23:41	0.908288	1.03114	1.57001	1.05306	1.1804	0.763633	0.803487	1.12287	0.705911	0.853703	1.28271	0.851182	0.934632	0.603743	0.67319	0.88988	0.777274	0.827366	0.816083	0.804529	0.792605	0.790742	0.837923	0.792015	0.261618	0.300396	0.456365	0.305189	0.341139	0.220633	0.234665	0.324567	0.0966581	0.0515537	0.0852207	0.0677737	0.0666287	-0.00672254	0.029447	0.0260358	0	0	0	0	0	0	0	0	4.4806
2021-08-04 02:28:41	0.941025	0.923927	1.5537	0.806196	1.253	0.650639	0.823797	1.49121	0.726498	0.765937	1.33499	0.645202	0.942834	0.561749	0.68266	1.19077	0.771838	0.829048	0.859563	0.801839	0.752556	0.862162	0.82891	0.798965	0.270725	0.269299	0.455977	0.233456	0.358851	0.191066	0.240079	0.43163	0.0968289	0.0427113	0.0923364	0.0642032	0.0621828	-0.0176195	0.0236688	0.00783194	0	0	0	0	0	0	0	0	4.4806
2021-08-04 02:33:41	1.13388	1.13808	1.30495	1.05501	1.31407	0.579172	0.812918	0.813955	0.855988	0.951358	1.01084	0.789733	0.958689	0.492131	0.641467	0.667058	0.761344	0.83597	0.77835	0.748569	0.729873	0.85005	0.791526	0.819411	0.325125	0.332243	0.376284	0.301874	0.374342	0.169612	0.234922	0.236734	0.092226	0.0513663	0.0873411	0.0564364	0.0528903	-0.0235033	0.0189607	0.0115456	0	0	0	0	0	0	0	0	4.4806
2021-08-04 02:38:41	1.30029	1.01661	0.720441	0.999403	1.40007	0.672326	0.678635	0.810749	1.06928	0.81984	0.514014	0.744026	1.12358	0.601782	0.574652	0.649991	0.822595	0.807533	0.709649	0.744618	0.802612	0.895487	0.846742	0.802866	0.378424	0.294724	0.204465	0.285699	0.405662	0.198998	0.198604	0.23483	0.0898864	0.0395257	0.0979548	0.057888	0.0496813	-0.0173608	0.0133549	0.0104005	0	0	0	0	0	0	0	0	4.4806
2021-08-04 02:43:41	1.33552	0.880785	1.20369	1.10856	1.37589	0.793376	0.755349	0.872401	1.07883	0.646657	0.876452	0.805378	1.12328	0.712136	0.62952	0.668875	0.807891	0.734331	0.72827	0.726125	0.8166	0.899063	0.835847	0.766602	0.387388	0.251183	0.342786	0.315576	0.399884	0.234859	0.220448	0.250674	0.0954067	0.0408353	0.0796033	0.0608386	0.055119	-0.0120424	-0.00340662	0.0104823	0	0	0	0	0	0	0	0	4.58882
2021-08-04 02:48:41	1.473	0.878831	1.11385	1.03571	1.11294	0.846246	0.890625	1.53277	1.22347	0.650602	0.845421	0.787823	0.852769	0.721763	0.836846	1.20225	0.82891	0.74103	0.760548	0.761509	0.767326	0.852908	0.935497	0.78485	0.429495	0.250982	0.319483	0.297184	0.319756	0.248	0.265836	0.442221	0.102354	0.0435626	0.0702043	0.0611443	0.0569898	-0.0137107	0.0163079	0.0110285	0	0	0	0	0	0	0	0	4.78322
2021-08-04 02:53:41	1.37725	0.785054	1.39296	1.20864	1.07454	1.19484	1.15871	1.74447	1.2105	0.593191	1.09197	0.985287	0.760878	1.05679	1.00812	1.29957	0.878996	0.754752	0.784079	0.815281	0.707754	0.89076	0.869202	0.744814	0.40598	0.224998	0.401842	0.351179	0.304578	0.352661	0.340888	0.498737	0.0982668	0.0425166	0.0797489	0.062286	0.0587255	-0.0134456	0.00444496	0.0155406	0	0	0	0	0	0	0	0	4.87394
2021-08-04 02:58:41	1.3639	0.80875	1.79293	1.21472	1.20151	1.04357	0.84315	1.32496	1.1839	0.626508	1.40597	0.950306	0.908693	0.917075	0.76421	1.04975	0.868221	0.774845	0.784124	0.782462	0.75642	0.878652	0.906506	0.791296	0.401072	0.232812	0.517256	0.350294	0.344409	0.30762	0.250084	0.382827	0.100859	0.0417761	0.0800017	0.0772947	0.0724483	0.00380422	0.0267156	0.0448641	0	0	0	0	0	0	0	0	4.87394
2021-08-04 03:03:41	1.47622	0.810742	1.49979	1.57427	1.16769	0.445787	1.22656	0.893161	1.31091	0.639617	1.15932	1.32823	0.871705	0.392261	1.06791	0.702336	0.888285	0.788763	0.773597	0.843392	0.746593	0.882243	0.870038	0.786281	0.436058	0.234137	0.431572	0.460393	0.33395	0.131441	0.360897	0.257804	0.108775	0.045933	0.083548	0.0822155	0.0800289	0.00776611	0.0375972	0.0574441	0	0	0	0	0	0	0	0	4.87394
2021-08-04 03:08:41	1.30732	0.877944	0.602725	1.24849	1.1561	0.596693	0.695806	1.21915	1.11115	0.634517	0.414211	1.05461	0.834878	0.492974	0.608598	0.979804	0.850078	0.722817	0.687799	0.845426	0.722309	0.826617	0.874749	0.802194	0.382864	0.249701	0.170007	0.365203	0.328774	0.173808	0.204917	0.353301	0.114003	0.0529228	0.0914248	0.0877116	0.0875516	0.0106139	0.0468838	0.0679054	0	0	0	0	0	0	0	0	4.87394
2021-08-04 03:13:41	1.33154	0.875276	0.983804	1.03504	1.23872	0.687843	0.876549	1.35431	1.16657	0.619095	0.749406	0.85038	0.93617	0.572819	0.770294	1.14981	0.876913	0.707456	0.761943	0.822022	0.755365	0.83302	0.87868	0.848157	0.392269	0.248046	0.282361	0.301177	0.354951	0.20066	0.258386	0.396521	0.113134	0.0555631	0.0897618	0.0896252	0.0922323	0.00922092	0.0384607	0.0609625	0	0	0	0	0	0	0	0	4.87394
2021-08-04 03:18:41	1.03149	0.863741	1.31963	0.986348	1.33184	0.636137	0.770457	1.22596	0.887437	0.633309	1.05645	0.77893	1.0174	0.532601	0.707944	1.08773	0.860437	0.733213	0.800938	0.789814	0.764486	0.837538	0.919316	0.887848	0.302797	0.246266	0.382145	0.284922	0.38244	0.185764	0.229117	0.362074	0.104116	0.0644515	0.0933493	0.0906528	0.0844538	0.0103477	0.0469742	0.0467486	0	0	0	0	0	0	0	0	4.87394
2021-08-04 03:23:41	0.870686	1.04424	2.173	0.837411	1.30064	0.474001	0.741139	0.845829	0.750834	0.723915	1.84009	0.627656	0.960534	0.401091	0.636491	0.692457	0.859958	0.693307	0.847582	0.749805	0.738748	0.846499	0.860429	0.818889	0.255514	0.294959	0.635926	0.239665	0.37129	0.138699	0.217629	0.245956	0.114397	0.061088	0.0930005	0.0880386	0.0808122	0.00597603	0.0413119	0.024499	0	0	0	0	0	0	0	0	4.87394
2021-08-04 03:28:41	0.769845	0.839395	1.12782	1.03206	1.26487	0.819747	0.722259	1.07958	0.631843	0.629261	0.957195	0.814728	0.95911	0.676713	0.626625	0.831057	0.821822	0.745419	0.849956	0.789561	0.758493	0.82614	0.867693	0.77013	0.223967	0.240192	0.330205	0.298105	0.362738	0.238744	0.212368	0.310428	0.111561	0.0587475	0.0785969	0.0818184	0.0719699	-0.00151098	0.0167956	0.00807603	0	0	0	0	0	0	0	0	4.87394
2021-08-04 03:33:41	0.84558	0.64897	1.43579	1.01663	1.16549	0.530926	0.80804	0.946161	0.695196	0.459301	1.17801	0.795764	0.842004	0.423161	0.676593	0.710341	0.82244	0.708194	0.82052	0.782914	0.722338	0.796837	0.837025	0.751112	0.246079	0.183935	0.41768	0.293198	0.331466	0.153624	0.235968	0.270867	0.10773	0.0574127	0.0996826	0.0846167	0.0683003	0.00157692	0.0366455	0.0128063	0	0	0	0	0	0	0	0	4.87394
2021-08-04 03:38:41	0.880389	0.663651	1.39712	0.810903	1.33852	0.596058	0.637859	1.53228	0.733578	0.463426	1.13573	0.644481	1.01623	0.494174	0.543572	1.22957	0.833353	0.698404	0.811497	0.79519	0.760217	0.830342	0.853052	0.802542	0.256857	0.18768	0.40573	0.234514	0.383886	0.173737	0.186899	0.443917	0.105801	0.0576297	0.10424	0.0816411	0.0657018	-0.00313411	0.0292873	0.00812896	0	0	0	0	0	0	0	0	4.87394
2021-08-04 03:43:41	0.994641	0.92463	1.07502	1.00214	1.7555	0.454683	0.661533	1.14979	0.808678	0.644774	0.830065	0.773816	1.37075	0.374023	0.544688	0.955137	0.813068	0.69764	0.772218	0.772769	0.779192	0.823705	0.822306	0.831373	0.288857	0.261425	0.309283	0.288317	0.506069	0.13234	0.192572	0.335262	0.108109	0.0550094	0.0952556	0.0766109	0.0639405	-0.0130932	0.0243784	0.0155858	0	0	0	0	0	0	0	0	4.87394
2021-08-04 03:48:41	0.90601	0.762313	1.46276	0.983115	1.65748	0.626646	0.809166	1.0725	0.777263	0.52639	1.21335	0.727678	1.37561	0.496049	0.650947	0.905064	0.858764	0.690449	0.829727	0.740262	0.830023	0.792786	0.804667	0.84389	0.265818	0.215188	0.426394	0.280756	0.483214	0.181119	0.234532	0.313664	0.105471	0.0514885	0.0935604	0.0768494	0.0639727	-0.00758822	0.0278889	0.0225532	0	0	0	0	0	0	0	0	4.87394
2021-08-04 03:53:41	0.966443	0.831852	1.01954	0.994384	1.64552	0.719815	0.791798	1.04434	0.813599	0.586979	0.829203	0.732378	1.38193	0.590374	0.64509	0.897451	0.842003	0.705528	0.812857	0.736538	0.839794	0.820705	0.814525	0.859791	0.282516	0.235631	0.296106	0.283733	0.480804	0.209366	0.230028	0.3065	0.107316	0.0542	0.0919322	0.0746611	0.0765919	0.00621312	0.0401866	0.036125	0	0	0	0	0	0	0	0	4.87394
2021-08-04 03:58:41	0.942626	0.992238	1.36978	0.844138	1.47812	0.628299	0.770919	0.816742	0.792287	0.703928	1.16775	0.644501	1.30477	0.529761	0.614583	0.715003	0.840311	0.708271	0.852472	0.765096	0.884738	0.844381	0.797454	0.875579	0.27547	0.281329	0.401391	0.242374	0.436101	0.183723	0.223093	0.240574	0.10929	0.0563882	0.0997775	0.0775052	0.0910788	0.00997491	0.0494731	0.044066	0	0	0	0	0	0	0	0	4.87394
2021-08-04 04:03:41	0.92618	0.828847	1.48735	1.11028	2.34727	0.385528	0.753463	1.1583	0.791555	0.629254	1.27054	0.873775	2.11546	0.32991	0.61278	0.999951	0.854753	0.759144	0.85323	0.787054	0.901191	0.859677	0.812495	0.864778	0.271532	0.237747	0.436013	0.320521	0.695417	0.113055	0.218828	0.340249	0.113089	0.0575988	0.0992816	0.0813463	0.0977515	0.0172787	0.0497667	0.0563776	0	0	0	0	0	0	0	0	4.87394
2021-08-04 04:08:41	0.981876	0.806513	1.73175	0.880703	1.45236	0.46758	1.07351	1.11551	0.812784	0.569644	1.50019	0.671697	1.26095	0.358401	0.847685	0.909104	0.826607	0.704879	0.867311	0.763755	0.868355	0.766978	0.791905	0.815052	0.286111	0.22851	0.509043	0.252825	0.427102	0.134347	0.310092	0.32413	0.11729	0.0629854	0.109275	0.0869771	0.116537	0.0175183	0.065082	0.0581194	0	0	0	0	0	0	0	0	4.87394
2021-08-04 04:13:41	1.21781	0.947799	1.17539	1.08596	1.44369	0.438802	0.824307	0.941144	0.978562	0.662762	0.918207	0.779178	1.23351	0.371794	0.594993	0.744474	0.803401	0.699736	0.781488	0.717586	0.854413	0.848206	0.722108	0.79125	0.352902	0.268097	0.338864	0.308492	0.423218	0.128431	0.234399	0.271946	0.114856	0.0627454	0.108727	0.0915527	0.117225	0.0232087	0.0697179	0.0667387	0	0	0	0	0	0	0	0	4.87394
2021-08-04 04:18:41	1.08154	0.934797	1.00898	1.07405	1.4124	0.427258	0.650869	1.3698	0.901493	0.649152	0.794875	0.770056	1.18762	0.366326	0.463701	1.15833	0.835171	0.69473	0.787998	0.716993	0.841165	0.85821	0.711314	0.845686	0.31557	0.26412	0.291331	0.305072	0.412786	0.125339	0.184676	0.400769	0.114487	0.0700654	0.095191	0.0991962	0.119941	0.0240112	0.0643645	0.0635331	0	0	0	0	0	0	0	0	4.87394
2021-08-04 04:23:41	1.29888	1.09668	1.33202	0.864358	1.5323	0.49532	0.621953	0.697915	1.12055	0.822839	0.984404	0.610652	1.30888	0.398041	0.480919	0.522831	0.862965	0.750417	0.744214	0.705777	0.854665	0.805744	0.77629	0.749713	0.381488	0.313925	0.380747	0.244909	0.449166	0.143561	0.178981	0.199724	0.119004	0.0747547	0.117708	0.099196	0.121285	0.0231145	0.0608003	0.06943	0	0	0	0	0	0	0	0	4.87394
2021-08-04 04:28:41	1.031	1.05704	1.7998	0.984714	1.34007	0.490857	0.735877	1.05879	0.885119	0.809494	1.40159	0.740236	1.16545	0.43543	0.596969	0.845006	0.85866	0.766046	0.778767	0.751846	0.87032	0.88936	0.81091	0.797308	0.302526	0.303667	0.518589	0.281967	0.394213	0.145052	0.21362	0.30667	0.119207	0.0919702	0.121101	0.101326	0.0921404	0.023481	0.0518307	0.0584751	0	0	0	0	0	0	0	0	4.94355
2021-08-04 04:33:41	1.33252	1.23848	1.14286	1.13004	1.68586	0.440588	0.671911	1.27154	1.15518	0.939632	0.842064	0.819941	1.47799	0.390458	0.553074	1.00481	0.866994	0.758976	0.735385	0.730081	0.87719	0.886723	0.82487	0.790578	0.391744	0.355237	0.326119	0.321977	0.496717	0.130092	0.195582	0.367347	0.121578	0.0792075	0.0987818	0.0992804	0.090259	0.00366389	0.0382425	0.0406381	0	0	0	0	0	0	0	0	5.07729
2021-08-04 04:38:41	1.41745	1.42273	1.27182	1.22714	1.60134	0.849462	0.694068	0.77523	1.24045	1.11397	1.0512	1.04621	1.3577	0.732008	0.520387	0.557867	0.875196	0.783484	0.830315	0.849332	0.848053	0.861627	0.749782	0.718917	0.417475	0.410342	0.370493	0.359053	0.46875	0.24944	0.198652	0.220354	0.117047	0.0896966	0.0768917	0.0875017	0.0892543	0.000723682	0.033042	0.0377034	0	0	0	0	0	0	0	0	5.07729
2021-08-04 04:43:41	1.42632	0.931401	2.16127	1.34809	1.61965	0.729103	0.700947	1.33749	1.24513	0.711515	1.9099	1.16291	1.33934	0.657563	0.551671	0.973001	0.873153	0.763759	0.884529	0.862004	0.826024	0.900195	0.787466	0.727061	0.419894	0.267455	0.637786	0.39594	0.47186	0.216091	0.202342	0.380831	0.11506	0.0706104	0.0869727	0.100257	0.102032	0.0170965	0.0443627	0.0452689	0	0	0	0	0	0	0	0	5.07729
2021-08-04 04:48:41	1.50613	0.963878	1.16856	1.25107	1.55469	0.589064	0.680892	1.27644	1.33803	0.771246	1.03034	1.06431	1.26103	0.489277	0.521126	0.968794	0.888463	0.799942	0.881823	0.850774	0.810722	0.832231	0.765679	0.758783	0.444931	0.279161	0.344691	0.366455	0.451305	0.171759	0.195592	0.366097	0.123327	0.0751335	0.111198	0.110169	0.102868	0.0451844	0.0480393	0.046293	0	0	0	0	0	0	0	0	5.07729
2021-08-04 04:53:41	1.28455	1.1405	1.5703	1.29813	1.27377	0.632884	0.660859	0.994074	1.12204	0.911949	1.40283	1.11866	1.02369	0.525947	0.532078	0.796518	0.873915	0.799125	0.890176	0.861737	0.804322	0.831284	0.807413	0.801634	0.378203	0.330199	0.464404	0.381189	0.369032	0.184554	0.191575	0.287937	0.125318	0.0857076	0.0966748	0.109198	0.103073	0.0231087	0.0471384	0.0527517	0	0	0	0	0	0	0	0	5.07729
2021-08-04 04:58:41	1.24673	1.03475	1.54732	1.11629	1.11109	0.651275	1.01882	1.18863	1.07748	0.804624	1.36932	0.94477	0.822121	0.536706	0.850342	0.992354	0.865	0.778767	0.884665	0.846436	0.740343	0.824297	0.833472	0.835132	0.366304	0.298071	0.456748	0.326652	0.317284	0.189616	0.297334	0.346696	0.129966	0.0811615	0.117122	0.111604	0.104778	0.0252644	0.0515973	0.0553235	0	0	0	0	0	0	0	0	5.07729
2021-08-04 05:03:41	1.27392	1.0435	2.04669	1.13476	1.12926	0.500193	0.643069	1.54544	1.06639	0.778878	1.80384	0.960496	0.884247	0.419678	0.552322	1.35297	0.837098	0.747861	0.879712	0.846549	0.78099	0.840031	0.860646	0.875615	0.371998	0.298582	0.603663	0.332064	0.325448	0.146125	0.188712	0.455217	0.130639	0.0993374	0.104734	0.102544	0.0873659	0.00871021	0.0334266	0.0425572	0	0	0	0	0	0	0	0	5.07729
2021-08-04 05:08:41	1.3407	0.970327	1.46022	1.08673	1.38468	0.546609	0.689681	0.829834	1.15863	0.716481	1.2219	0.926971	1.07749	0.444257	0.537802	0.686533	0.864399	0.738489	0.837532	0.853167	0.778668	0.811965	0.783586	0.827898	0.393908	0.277086	0.42637	0.318481	0.398953	0.158732	0.198861	0.241781	0.116703	0.072827	0.109406	0.104476	0.0890573	0.0122735	0.0555743	0.0446261	0	0	0	0	0	0	0	0	5.07729
2021-08-04 05:13:41	1.04133	0.779408	1.76988	0.905663	1.48334	0.376176	0.7912	0.847007	0.851153	0.525131	1.48483	0.730088	1.14892	0.307793	0.673183	0.707281	0.818993	0.673916	0.836572	0.806337	0.774976	0.82308	0.850894	0.834632	0.302549	0.219147	0.51704	0.262602	0.426992	0.109376	0.23176	0.247187	0.123922	0.0791694	0.115889	0.106177	0.0891719	0.019669	0.0599637	0.0419505	0	0	0	0	0	0	0	0	5.07729
2021-08-04 05:18:41	0.781035	0.786597	1.33268	0.929794	1.10319	0.46759	0.804903	1.15606	0.647629	0.536367	1.12559	0.752994	0.788274	0.366985	0.655577	0.974589	0.830322	0.682451	0.845103	0.807958	0.714628	0.786606	0.815663	0.842642	0.227666	0.221578	0.389821	0.269701	0.313171	0.134919	0.233938	0.338035	0.121298	0.0845416	0.108541	0.0998538	0.0972862	0.019052	0.0586351	0.0370001	0	0	0	0	0	0	0	0	5.07729
2021-08-04 05:23:41	1.10733	0.909822	1.15549	1.11046	1.27879	0.417569	0.697707	1.20965	0.932419	0.645535	0.940317	0.876386	0.964795	0.334303	0.566404	1.0336	0.842322	0.708636	0.813525	0.790023	0.754483	0.803625	0.813132	0.854534	0.323715	0.257974	0.335627	0.320736	0.366405	0.120923	0.202588	0.354623	0.117478	0.077706	0.118681	0.116597	0.0953656	0.0128036	0.0526224	0.0399243	0	0	0	0	0	0	0	0	5.07729
2021-08-04 05:28:41	0.915076	0.840364	1.90344	1.1396	1.08652	0.613012	0.81378	1.01667	0.755067	0.624977	1.57024	0.867978	0.78383	0.509995	0.618421	0.825968	0.825256	0.743791	0.826055	0.761958	0.721509	0.832605	0.760023	0.812441	0.266485	0.240186	0.554288	0.327018	0.308935	0.178796	0.233465	0.295213	0.0948179	0.0748233	0.130143	0.0969651	0.0943957	0.013154	0.053101	0.0482333	0	0	0	0	0	0	0	0	5.07729
2021-08-04 05:33:41	0.856673	0.928346	1.33405	1.0954	1.21332	1.33598	0.805239	0.950353	0.700229	0.657145	1.00986	0.822026	0.89495	1.10469	0.589616	0.774835	0.817807	0.707714	0.757078	0.750408	0.737908	0.825441	0.732075	0.815279	0.249036	0.263081	0.382464	0.313567	0.346292	0.389213	0.229545	0.276139	0.111493	0.0693162	0.132266	0.0948664	0.0935824	0.0269712	0.0607856	0.0547142	0	0	0	0	0	0	0	0	5.07729
2021-08-04 05:38:41	1.03524	0.859712	1.37131	0.907559	1.19819	0.853082	0.695301	0.954241	0.825404	0.585416	0.974042	0.701804	0.859662	0.746111	0.515829	0.778456	0.798912	0.680759	0.708928	0.772766	0.717746	0.87463	0.742248	0.815958	0.299567	0.242136	0.388896	0.261102	0.340371	0.251232	0.198674	0.277298	0.117795	0.0706619	0.120146	0.0927335	0.0953512	0.0316873	0.0654172	0.0574865	0	0	0	0	0	0	0	0	5.07729
2021-08-04 05:43:41	1.01619	0.895469	1.11336	0.63949	1.16376	0.821236	0.830958	1.00344	0.783684	0.634697	0.770769	0.487582	0.831244	0.747636	0.697586	0.81563	0.770669	0.708797	0.692784	0.763879	0.714362	0.910468	0.840773	0.813292	0.292295	0.253861	0.314413	0.18357	0.330345	0.243784	0.242774	0.291398	0.106036	0.0682648	0.125061	0.0932827	0.0976134	0.0417394	0.0625849	0.064251	0	0	0	0	0	0	0	0	5.07729
2021-08-04 05:48:41	1.17431	0.786492	1.77717	0.668538	1.10619	0.790913	0.624784	0.922383	0.910607	0.521615	1.30349	0.488536	0.79508	0.751064	0.494396	0.743415	0.775775	0.663104	0.73344	0.729398	0.718083	0.949883	0.792254	0.806411	0.338105	0.220588	0.506729	0.190502	0.31426	0.23686	0.180544	0.26744	0.118653	0.0686813	0.118075	0.0922362	0.0857902	0.036121	0.0579334	0.0510009	0	0	0	0	0	0	0	0	5.07729
2021-08-04 05:53:41	0.891791	0.821259	1.94539	1.02918	1.07167	0.726787	0.791472	1.39786	0.690228	0.593136	1.46226	0.708182	0.758222	0.593768	0.598513	1.18413	0.774546	0.722281	0.751741	0.688015	0.707802	0.822097	0.756477	0.847137	0.256676	0.233555	0.557042	0.290355	0.303723	0.210805	0.226869	0.409116	0.11629	0.0692893	0.124488	0.0959014	0.0918928	0.0345912	0.0410412	0.0442506	0	0	0	0	0	0	0	0	5.07729
2021-08-04 05:58:41	0.981215	0.77959	1.15978	1.01396	1.1539	0.615381	0.67803	0.99329	0.749575	0.517217	0.798203	0.75414	0.882575	0.540088	0.524425	0.850329	0.764277	0.663791	0.688662	0.744606	0.763705	0.871658	0.773527	0.856198	0.28176	0.218597	0.327289	0.289807	0.331551	0.181285	0.195128	0.291301	0.11829	0.0716044	0.0896759	0.092689	0.0689615	0.0306737	0.0341024	0.031994	0	0	0	0	0	0	0	0	5.07729
2021-08-04 06:03:41	0.930644	0.779359	0.943066	0.776973	1.32752	0.528139	0.831511	1.04237	0.714728	0.515388	0.701186	0.545459	0.97578	0.426545	0.626728	0.889901	0.768095	0.661665	0.746713	0.702047	0.735326	0.808048	0.753332	0.853037	0.267489	0.218488	0.269528	0.21992	0.378658	0.153189	0.238204	0.305532	0.111164	0.0580952	0.115885	0.0881783	0.0691377	0.0116464	0.0309795	0.0259123	0	0	0	0	0	0	0	0	5.07729
2021-08-04 06:08:41	1.05145	0.935837	2.33626	0.825616	1.26004	0.530596	0.715579	1.01509	0.830305	0.686187	1.8967	0.597726	0.900501	0.417146	0.574453	0.884317	0.789663	0.733549	0.812089	0.724469	0.714788	0.787237	0.804854	0.871537	0.303725	0.266815	0.678297	0.23489	0.357705	0.153163	0.207326	0.29872	0.108625	0.0596058	0.10227	0.0856435	0.0658733	0.00495983	0.0263527	0.0194775	0	0	0	0	0	0	0	0	5.07729
2021-08-04 06:13:41	0.969077	0.766066	1.35628	0.876752	1.52427	0.571657	1.0421	1.08219	0.744884	0.532472	1.09106	0.607602	1.1225	0.429543	0.912637	0.888059	0.768911	0.695243	0.805745	0.69267	0.736789	0.750436	0.874978	0.81969	0.278579	0.216479	0.393108	0.247649	0.434918	0.163678	0.30692	0.314826	0.109862	0.0569192	0.108344	0.081481	0.0629454	0.000378204	0.0348432	0.0198248	0	0	0	0	0	0	0	0	5.07729
2021-08-04 06:18:41	0.910353	0.800025	1.93875	0.948506	1.29597	0.461325	1.3004	0.960988	0.705371	0.560119	1.51273	0.661115	0.900687	0.339175	1.09639	0.795681	0.775264	0.699366	0.780202	0.696882	0.695116	0.735511	0.842043	0.828415	0.26207	0.226292	0.558818	0.268155	0.366215	0.131593	0.38025	0.280037	0.114227	0.0551201	0.108976	0.0810532	0.0631439	-0.00189261	0.0327585	0.020081	0	0	0	0	0	0	0	0	5.07729
2021-08-04 06:23:41	0.962227	0.9362	1.39534	0.936281	1.27221	0.58836	0.860446	1.03075	0.723452	0.646424	1.08468	0.66813	0.903678	0.438369	0.720862	0.834606	0.751942	0.690727	0.776936	0.713984	0.710337	0.745077	0.838442	0.809734	0.275537	0.264258	0.401825	0.26573	0.360961	0.168214	0.251298	0.299116	0.106515	0.0577813	0.120562	0.0798764	0.0690796	0.00354172	0.0330388	0.022616	0	0	0	0	0	0	0	0	5.07729
2021-08-04 06:28:41	0.958656	0.779962	0.856896	0.842767	1.35086	0.591469	0.778568	0.916148	0.714261	0.499056	0.645702	0.595325	1.00899	0.431131	0.651244	0.766036	0.745454	0.639883	0.752338	0.706118	0.747708	0.731373	0.83674	0.836144	0.274073	0.217547	0.24547	0.238787	0.386381	0.168225	0.227317	0.267467	0.109014	0.0547857	0.120653	0.073576	0.0672939	0.00960829	0.0437226	0.035251	0	0	0	0	0	0	0	0	5.07729
2021-08-04 06:33:41	0.917131	0.778296	1.27649	0.893334	1.1122	0.468368	0.746334	0.958338	0.718781	0.556265	1.07694	0.662032	0.822196	0.35391	0.617976	0.813385	0.784652	0.716405	0.843776	0.741379	0.740904	0.756949	0.828271	0.848952	0.264588	0.220949	0.373306	0.25517	0.317551	0.134236	0.217487	0.280584	0.108941	0.0577943	0.110284	0.0738855	0.080195	0.0193528	0.0510246	0.0435057	0	0	0	0	0	0	0	0	5.07729
2021-08-04 06:38:41	0.961217	0.67622	1.40645	0.89087	1.16798	0.489532	0.578987	0.908683	0.740854	0.463281	1.10478	0.631332	0.797855	0.337182	0.481313	0.76653	0.771098	0.68536	0.785349	0.708071	0.684741	0.689005	0.831473	0.844015	0.276452	0.190642	0.405963	0.252559	0.328377	0.138123	0.168847	0.265751	0.110245	0.0614675	0.105562	0.0829447	0.0885658	0.0244463	0.0620373	0.0554714	0	0	0	0	0	0	0	0	5.07729
2021-08-04 06:43:41	1.12071	0.754561	1.25164	0.933086	1.3452	0.520261	0.8411	0.989053	0.89068	0.514863	1.00843	0.66723	0.980562	0.346127	0.679203	0.81302	0.794779	0.682666	0.805784	0.715282	0.729018	0.66654	0.809311	0.821765	0.32411	0.21259	0.362883	0.264915	0.383157	0.14599	0.244064	0.287823	0.117145	0.0684529	0.107209	0.0926781	0.0991209	0.0316147	0.0646021	0.0636571	0	0	0	0	0	0	0	0	5.07729
2021-08-04 06:48:41	1.18641	0.707734	1.74684	0.981402	1.33316	0.650951	1.13163	1.00366	0.971665	0.478088	1.39133	0.697959	0.977537	0.499643	0.954798	0.862021	0.816831	0.675872	0.797143	0.711688	0.733445	0.765529	0.843589	0.858873	0.344839	0.199077	0.505372	0.278379	0.380109	0.187071	0.330945	0.29453	0.119088	0.0713576	0.104771	0.0881956	0.0950736	0.0273272	0.0667328	0.0513443	0	0	0	0	0	0	0	0	5.08748
2021-08-04 06:53:41	1.25341	0.879967	1.05834	1.20748	1.58605	0.482441	1.01917	1.27859	0.995461	0.644845	0.778467	0.920993	1.16493	0.334865	0.844999	1.04602	0.793575	0.733076	0.735042	0.762696	0.734032	0.694322	0.829302	0.818226	0.362439	0.250869	0.301913	0.346638	0.452342	0.1363	0.296967	0.371749	0.120817	0.0691761	0.1035	0.094117	0.0919451	0.0265298	0.0651186	0.0439371	0	0	0	0	0	0	0	0	5.17246
2021-08-04 06:58:41	1.41561	0.870127	0.914949	1.14796	1.69854	0.525019	0.886862	1.00031	1.11388	0.560989	0.689661	0.932893	1.27702	0.404698	0.754845	0.867773	0.785657	0.644537	0.753899	0.815129	0.752049	0.771725	0.850978	0.867953	0.408653	0.242978	0.262115	0.333353	0.48638	0.150975	0.259799	0.294191	0.117986	0.0674693	0.100553	0.0957923	0.101924	0.0200488	0.0548911	0.0432872	0	0	0	0	0	0	0	0	5.25743
2021-08-04 07:03:41	1.37779	1.0463	1.16549	1.423	1.97232	0.457819	0.953771	1.20051	1.16279	0.762721	0.955799	1.21568	1.59603	0.357156	0.819163	1.08223	0.844048	0.726073	0.82004	0.853186	0.810161	0.782154	0.859278	0.901389	0.402955	0.297971	0.339012	0.417049	0.572207	0.131957	0.279888	0.355654	0.121224	0.0655054	0.0900056	0.0891814	0.0918331	0.0104611	0.0506859	0.0370074	0	0	0	0	0	0	0	0	5.26819
2021-08-04 07:08:41	1.33738	1.30954	0.977009	1.67927	1.58389	0.479503	0.654784	1.35028	1.12025	0.956985	0.726119	1.39836	1.29894	0.364329	0.519609	1.19181	0.837671	0.730816	0.743317	0.832325	0.820213	0.763714	0.793917	0.882052	0.390576	0.373161	0.279209	0.489875	0.460725	0.137644	0.189312	0.398369	0.123161	0.0709843	0.0875717	0.0919892	0.0898087	0.00411516	0.0496987	0.0317346	0	0	0	0	0	0	0	0	5.26819
2021-08-04 07:13:41	1.14215	1.27799	1.07282	1.13361	1.58713	0.513125	0.699085	1.23584	0.967079	0.925898	0.827886	0.94745	1.30703	0.404882	0.541622	1.09047	0.846897	0.724971	0.771336	0.835858	0.822973	0.788855	0.777151	0.882044	0.334248	0.363637	0.308686	0.330926	0.461992	0.148202	0.201246	0.364591	0.118423	0.0667198	0.0778694	0.0897461	0.0843855	0.00316606	0.0362518	0.0302386	0	0	0	0	0	0	0	0	5.26819
2021-08-04 07:18:41	1.03912	1.73132	1.19065	1.07378	1.55762	0.66184	0.736569	1.25737	0.877232	1.38502	0.877438	0.889272	1.32577	0.474616	0.524994	1.13157	0.844487	0.799968	0.739439	0.828292	0.852543	0.717573	0.712374	0.900106	0.303924	0.501299	0.339497	0.312919	0.456293	0.187994	0.209008	0.372409	0.118329	0.0727906	0.0872785	0.0909772	0.0978799	0.0117305	0.0314953	0.0316667	0	0	0	0	0	0	0	0	5.26819
2021-08-04 07:23:41	0.887822	1.45042	1.2302	1.27122	1.66877	0.610316	0.827147	1.17193	0.738154	1.17953	0.95882	1.0875	1.44682	0.427915	0.614553	1.01499	0.831735	0.81245	0.779489	0.855255	0.865523	0.701508	0.743592	0.865691	0.258918	0.421197	0.354521	0.372758	0.491136	0.172712	0.236369	0.344469	0.124789	0.0870717	0.0894976	0.097077	0.0951866	0.014779	0.0536287	0.0383869	0	0	0	0	0	0	0	0	5.26819
2021-08-04 07:28:41	1.02443	1.23406	1.10459	1.18119	1.83093	0.717302	0.925051	1.48361	0.854428	0.995988	0.759288	1.00663	1.50031	0.534319	0.71648	1.30143	0.834475	0.807037	0.68764	0.85277	0.818478	0.745327	0.77532	0.877744	0.298938	0.3579	0.311491	0.346105	0.532502	0.205071	0.266283	0.43723	0.123492	0.095705	0.0905122	0.0995415	0.0977322	0.0190413	0.0574272	0.0407375	0	0	0	0	0	0	0	0	5.26819
2021-08-04 07:33:41	1.00816	1.09371	1.00675	1.21659	1.54818	0.627092	0.661989	1.64601	0.819866	0.899249	0.731462	1.03545	1.30846	0.456991	0.524216	1.4741	0.813127	0.822963	0.726258	0.851402	0.84586	0.732272	0.792936	0.891957	0.292806	0.317435	0.286578	0.356388	0.452912	0.178753	0.191321	0.487038	0.122617	0.110685	0.0867346	0.0961718	0.104818	0.0245358	0.0567737	0.0481355	0	0	0	0	0	0	0	0	5.26819
2021-08-04 07:38:41	1.02733	1.02681	1.00147	1.16122	1.48033	0.504025	0.784832	1.25975	0.881267	0.873753	0.741614	0.983846	1.18577	0.371777	0.590134	1.07559	0.858123	0.85168	0.741017	0.847325	0.801092	0.738992	0.752178	0.854094	0.301403	0.300782	0.286021	0.33987	0.428726	0.143853	0.224729	0.369258	0.12157	0.108367	0.084618	0.101339	0.106907	0.022308	0.0610379	0.0595541	0	0	0	0	0	0	0	0	5.26819
2021-08-04 07:43:41	1.0134	1.11828	1.22214	1.18967	1.63148	0.776658	0.919443	1.57458	0.862762	0.920615	0.901986	1.01535	1.38706	0.569311	0.6493	1.37875	0.851741	0.823577	0.738078	0.853671	0.851368	0.732352	0.706414	0.875477	0.296882	0.325546	0.348842	0.348689	0.477824	0.221428	0.260499	0.46382	0.123023	0.0850648	0.0927452	0.0990746	0.109107	0.0248302	0.0593158	0.0625432	0	0	0	0	0	0	0	0	5.26819
2021-08-04 07:48:41	1.0192	1.15637	1.09325	0.938237	1.30645	0.58745	0.87858	1.21463	0.847865	0.94773	0.808153	0.777208	1.07734	0.444928	0.648949	1.03944	0.831886	0.81996	0.739147	0.828428	0.824542	0.758175	0.737663	0.857018	0.297266	0.336535	0.312138	0.273431	0.380415	0.168434	0.250756	0.356188	0.118977	0.0959609	0.0982284	0.10351	0.109631	0.0363821	0.0586877	0.0709444	0	0	0	0	0	0	0	0	5.26819
2021-08-04 07:53:41	0.870988	1.20214	1.3778	0.875249	1.56631	1.07649	0.817432	1.22207	0.70026	0.950986	0.987042	0.720319	1.34262	0.864578	0.614838	1.01068	0.803777	0.790136	0.715292	0.82307	0.857731	0.799855	0.752417	0.826406	0.252423	0.347365	0.391284	0.254764	0.459462	0.31192	0.234091	0.356039	0.125261	0.0879774	0.0969478	0.101395	0.111701	0.0578903	0.0565462	0.0743164	0	0	0	0	0	0	0	0	5.26819
2021-08-04 07:58:41	0.903237	1.28403	1.17512	0.985056	1.31885	0.787774	0.76806	1.61538	0.718165	1	0.907929	0.783694	1.04999	0.63281	0.577399	1.34288	0.795277	0.778646	0.775722	0.795544	0.796351	0.804185	0.751958	0.835842	0.261237	0.369981	0.33812	0.284932	0.381532	0.22827	0.219932	0.471057	0.12195	0.0898908	0.096969	0.0975136	0.10919	0.0380265	0.0513899	0.0644736	0	0	0	0	0	0	0	0	5.26819
2021-08-04 08:03:41	0.898377	1.11664	1.52826	1.00319	1.08026	0.711201	0.818352	1.2116	0.731386	0.888437	1.22047	0.831991	0.831728	0.545808	0.616144	0.910522	0.814759	0.793813	0.798669	0.830357	0.7713	0.769243	0.753969	0.751556	0.261057	0.322848	0.442363	0.292424	0.310631	0.20437	0.234392	0.346917	0.121801	0.0880401	0.0991886	0.0962185	0.104425	0.046525	0.059914	0.0655838	0	0	0	0	0	0	0	0	5.26819
2021-08-04 08:08:41	0.878774	0.964322	1.56357	1.08913	1.28187	0.713736	0.805135	1.14116	0.711369	0.741694	1.19716	0.902284	0.955595	0.563108	0.569282	0.851961	0.80962	0.769651	0.765389	0.828604	0.746726	0.789067	0.706893	0.746503	0.255001	0.277242	0.449151	0.317412	0.366524	0.206119	0.228192	0.326375	0.118218	0.0894535	0.0963437	0.0951987	0.1031	0.0436947	0.0672889	0.0716475	0	0	0	0	0	0	0	0	5.26819
2021-08-04 08:13:41	0.95928	0.899145	1.56458	0.936307	1.2231	0.92361	0.842908	1.14357	0.747326	0.668329	1.20374	0.75524	0.881025	0.732239	0.608688	0.870251	0.779243	0.743439	0.769819	0.808157	0.720008	0.7925	0.721146	0.761205	0.276424	0.256962	0.449841	0.271517	0.347645	0.266988	0.239747	0.328159	0.124519	0.0818541	0.0938009	0.0997586	0.115628	0.0601338	0.0662434	0.0736508	0	0	0	0	0	0	0	0	5.26819
2021-08-04 08:18:41	0.988826	0.954388	2.04887	1.04147	1.19566	0.858205	0.809741	0.758727	0.783691	0.707713	1.62385	0.807144	0.924074	0.694831	0.63007	0.593742	0.793351	0.741595	0.790917	0.775047	0.774232	0.810483	0.778405	0.782735	0.285823	0.272634	0.592234	0.299829	0.344046	0.24904	0.233283	0.218809	0.117386	0.0805622	0.0860374	0.0979806	0.117373	0.0488664	0.0625784	0.0706998	0	0	0	0	0	0	0	0	5.26819
2021-08-04 08:23:41	1.10321	0.881417	1.76762	1.00507	1.48291	0.540521	0.743966	0.949943	0.874284	0.66823	1.47711	0.794045	1.11825	0.410872	0.533813	0.717228	0.795116	0.758779	0.835514	0.791331	0.753763	0.759962	0.716997	0.756486	0.319113	0.252763	0.516189	0.290389	0.424844	0.155077	0.211393	0.272144	0.123956	0.0776796	0.0914088	0.097125	0.115602	0.0444761	0.0571014	0.0671168	0	0	0	0	0	0	0	0	5.26819
2021-08-04 08:28:41	1.24365	0.926663	1.44857	1.0359	1.15879	0.630188	0.846026	0.866785	1.02358	0.671314	1.22029	0.843964	0.859683	0.460576	0.582907	0.63102	0.823055	0.72464	0.84248	0.817416	0.744073	0.732089	0.691112	0.725513	0.361999	0.263667	0.423509	0.300895	0.331056	0.179258	0.238262	0.247114	0.128928	0.0790109	0.101703	0.10387	0.115805	0.0510489	0.0587059	0.0612116	0	0	0	0	0	0	0	0	5.26819
2021-08-04 08:33:41	1.18978	1.03227	2.01875	0.893493	1.25718	0.586226	0.850607	0.807181	0.929693	0.790694	1.67745	0.826795	0.819007	0.141011	0.276452	2.60247	0.777242	0.760901	0.836412	0.931825	0.655753	0.255209	0.32697	3.17836	0.343028	0.297536	0.590907	0.266141	0.350332	0.147976	0.21948	0.364202	0.130346	0.0780906	0.100263	0.0991522	0.0993765	0.0235816	0.0355658	0.0281964	0	0	0	0	0	0	0	0	5.26893
2021-08-04 08:38:41	0.993134	0.802345	1.75325	1.49803	1.41569	1.00463	1.03694	1.55187	2.09578	1.6754	2.56264	2.00842	1.52767	1.29942	1.12093	1.91966	2.10519	2.0884	1.46213	1.34133	1.07973	1.29473	1.06261	1.22838	0.373809	0.301371	0.584442	0.487504	0.435984	0.323784	0.31925	0.494198	0.0634593	0.0316334	0.081788	0.0703546	0.0799059	0.0290296	0.0291099	0.0395358	0	0	0	0	0	0	0	0	5.26893
2021-08-04 08:43:41	1.35794	0.838328	1.95462	1.41806	1.20113	1.25369	1.64405	1.09364	1.54104	1.15813	2.19744	1.64709	1.14563	1.18629	1.49144	1.16454	1.13504	1.38342	1.12433	1.16158	0.955464	0.947658	0.907131	1.07359	0.424037	0.275114	0.609497	0.444616	0.360044	0.376008	0.487725	0.335881	0.0752592	-0.014652	0.0215412	-0.00426455	0.0114017	-0.050922	-0.0752878	-0.0704442	0	0	0	0	0	0	0	0	5.29168
2021-08-04 08:48:41	1.111	0.754025	1.56911	1.36822	1.12918	0.746727	1.2887	1.19706	1.08087	0.92061	1.56262	1.49769	0.978807	0.692215	1.15601	1.09938	0.979027	1.21871	1.00233	1.09484	0.869561	0.914945	0.881382	0.91868	0.334433	0.238632	0.474613	0.422915	0.332218	0.222506	0.38073	0.356055	-0.00976563	-0.165105	-0.165342	-0.172971	-0.0970618	-0.153714	-0.167867	-0.16092	0	0	0	0	0	0	0	0	5.30214
2021-08-04 08:53:41	1.16628	0.807527	1.40397	1.25778	1.05575	0.626804	0.736912	1.64547	1.0339	0.694796	1.15882	1.17917	0.997931	0.932524	1.29373	1.13996	0.874491	0.860765	0.825795	0.941261	0.947381	1.49054	1.75523	0.695386	0.344389	0.236996	0.408884	0.375665	0.315866	0.210098	0.26008	0.465014	-0.0656403	-0.243742	-0.247307	-0.24327	-0.120042	-0.183876	-0.191008	-0.167514	0	0	0	0	0	0	0	0	5.31997
2021-08-04 08:58:41	0.508674	0.852128	1.44631	1.19554	1.20831	0.748627	1.40659	1.37135	1.03655	0.694873	1.33334	0.923283	0.917823	0.604499	1.15517	1.27803	2.03784	0.815191	0.925125	0.775151	0.759545	0.807232	0.817305	0.930501	0.189082	0.247926	0.430475	0.344421	0.346623	0.2163	0.409259	0.409376	-0.0871825	-0.259812	-0.26567	-0.263361	-0.131658	-0.19354	-0.195829	-0.173448	0	0	0	0	0	0	0	0	5.36689
2021-08-04 09:03:41	1.03896	0.920616	1.16044	0.826769	1.13689	0.842632	1.17696	1.05355	1.05041	0.707188	0.99916	0.725148	0.871173	0.647929	1.02424	0.940724	1.00922	0.767811	0.861151	0.875531	0.76444	0.768169	0.870192	0.892921	0.315258	0.264618	0.340703	0.243618	0.326497	0.24219	0.346273	0.311548	-0.127451	-0.274602	-0.284473	-0.282621	-0.128029	-0.190312	-0.192286	-0.165312	0	0	0	0	0	0	0	0	5.37378
2021-08-04 09:08:41	1.11375	0.817872	1.16448	0.761991	1.10162	1.07371	1.08497	1.09142	0.963667	0.654453	1.0066	0.74701	0.831314	0.856452	0.979525	1.0255	0.864988	0.800004	0.863975	0.981359	0.755612	0.79858	0.903168	0.941227	0.327307	0.236621	0.342151	0.22979	0.315348	0.310723	0.321553	0.326128	-0.13654	-0.26406	-0.276818	-0.277879	-0.110191	-0.174459	-0.167742	-0.142885	0	0	0	0	0	0	0	0	5.37378
2021-08-04 09:13:41	0.772867	0.650764	1.69919	0.779103	1.07513	0.667847	1.15605	1.03102	0.6621	0.586451	1.32573	0.793093	0.822906	0.527793	0.986034	0.894553	0.856819	0.901636	0.781632	1.01889	0.765566	0.792469	0.853253	0.868195	0.226689	0.192797	0.489766	0.236856	0.308833	0.192943	0.338805	0.303192	-0.131674	-0.260605	-0.271189	-0.258008	-0.0784944	-0.146152	-0.146055	-0.119823	0	0	0	0	0	0	0	0	5.37378
2021-08-04 09:18:41	0.684946	0.621012	1.08943	0.665592	0.759226	0.99259	1.21623	0.970785	0.612094	0.555976	0.904102	0.672503	0.583165	0.726217	1.00445	0.725597	0.894795	0.895546	0.829665	1.01422	0.767757	0.731059	0.825833	0.74264	0.202581	0.183741	0.317457	0.202097	0.218234	0.282825	0.354384	0.277712	-0.117872	-0.205015	-0.143351	-0.139932	0.0546458	0.0383514	0.0902204	0.106913	0	0	0	0	0	0	0	0	5.37378
2021-08-04 09:23:41	0.60858	0.673324	0.994313	0.816856	1.25705	1.31181	1.25587	1.32713	0.534942	0.533982	0.681196	0.700363	0.89691	0.860776	0.921471	0.921628	0.878763	0.79132	0.684357	0.855783	0.713651	0.654119	0.734494	0.694788	0.179404	0.194659	0.280568	0.23963	0.356762	0.367298	0.35844	0.374973	0.00556587	0.0505635	0.137012	0.17855	0.300028	0.257911	0.298562	0.29831	0	0	0	0	0	0	0	0	5.37378
2021-08-04 09:28:41	0.857986	0.827541	1.19394	1.02233	1.1589	0.888453	1.14882	0.96099	0.646607	0.541272	0.727036	0.767722	0.798507	0.537352	0.7975	0.640518	0.753473	0.652111	0.609874	0.750914	0.691515	0.604791	0.692596	0.665728	0.245788	0.231578	0.330499	0.292685	0.327023	0.245742	0.324573	0.26974	0.1703	0.213081	0.319786	0.306073	0.329469	0.261306	0.294429	0.25138	0	0	0	0	0	0	0	0	5.37378
2021-08-04 09:33:41	0.7528	0.653584	1.29533	0.962893	1.00391	0.839359	0.837609	0.985983	0.567954	0.452545	0.845252	0.699503	0.67933	0.558665	0.558824	0.73044	0.755965	0.691454	0.652414	0.727415	0.676647	0.664907	0.667366	0.741012	0.215697	0.184522	0.362384	0.274173	0.282466	0.23567	0.235145	0.281618	0.20792	0.246487	0.344081	0.328681	0.286403	0.21657	0.235072	0.200711	0	0	0	0	0	0	0	0	5.37378
2021-08-04 09:38:41	0.720939	0.574435	1.10256	0.849511	1.21675	0.930949	0.893482	1.0716	0.511116	0.375673	0.689	0.648793	0.828704	0.587032	0.594088	0.782008	0.708037	0.654578	0.624145	0.763776	0.681057	0.630138	0.663981	0.732335	0.204391	0.16077	0.306474	0.243929	0.342705	0.259082	0.250736	0.30539	0.203689	0.232648	0.31944	0.302764	0.220016	0.173038	0.174963	0.16061	0	0	0	0	0	0	0	0	5.37378
2021-08-04 09:43:41	0.568645	0.665142	1.26063	0.893448	1.17567	0.85193	0.881057	1.15726	0.398978	0.420926	0.904115	0.673465	0.826568	0.58473	0.646595	0.876269	0.702382	0.632981	0.717776	0.754197	0.703322	0.688579	0.73287	0.757208	0.160938	0.185212	0.358069	0.255956	0.332846	0.24025	0.251094	0.331795	0.18266	0.213239	0.284933	0.272403	0.207381	0.114391	0.138007	0.12925	0	0	0	0	0	0	0	0	5.37378
2021-08-04 09:48:41	0.634307	0.686846	1.00002	0.880566	1.11609	1.091	0.952431	1.10426	0.44148	0.434335	0.64874	0.654151	0.78956	0.763318	0.682127	0.819991	0.696793	0.632622	0.650474	0.743225	0.707551	0.699863	0.717149	0.745131	0.179296	0.191234	0.279656	0.251628	0.316301	0.308631	0.270544	0.315531	0.173947	0.188352	0.268543	0.250379	0.176943	0.100304	0.123263	0.108737	0	0	0	0	0	0	0	0	5.37378
2021-08-04 09:53:41	0.701384	0.876811	0.772554	1.09771	1.12586	1.11863	1.0326	1.14793	0.49798	0.581112	0.493902	0.838548	0.783269	0.766882	0.723544	0.760139	0.710353	0.660807	0.640464	0.763758	0.695924	0.685511	0.700581	0.662486	0.198895	0.245893	0.215453	0.315211	0.3182	0.315402	0.292296	0.321882	0.15985	0.174087	0.230193	0.227217	0.169558	0.105814	0.132652	0.137907	0	0	0	0	0	0	0	0	5.37378
2021-08-04 09:58:41	0.65186	0.833774	1.33952	0.968614	1.23923	1.14947	1.09264	0.736776	0.471288	0.596345	0.997592	0.749577	0.881923	0.792425	0.75575	0.527866	0.723395	0.717028	0.744996	0.773675	0.711805	0.689493	0.692045	0.717756	0.185412	0.236728	0.382944	0.278862	0.351552	0.32439	0.308542	0.209247	0.155114	0.198005	0.268247	0.261578	0.186685	0.135794	0.137548	0.124952	0	0	0	0	0	0	0	0	5.37378
2021-08-04 10:03:41	0.689419	0.911857	1.28035	0.829198	1.19545	0.98607	1.13649	0.888268	0.480802	0.700171	0.941384	0.60194	0.849425	0.683276	0.798911	0.621062	0.698283	0.76305	0.735094	0.726172	0.710591	0.69378	0.703091	0.699253	0.194926	0.261879	0.365232	0.236017	0.339045	0.278508	0.32175	0.251254	0.151203	0.179052	0.236583	0.224691	0.16188	0.0977527	0.113113	0.105315	0	0	0	0	0	0	0	0	5.37378
2021-08-04 10:08:41	1.03382	1.0781	1.19921	0.922251	1.37476	0.987671	0.924341	0.826853	0.761901	0.787166	0.914582	0.686103	0.984664	0.65105	0.640019	0.57014	0.737098	0.734858	0.762852	0.743703	0.715786	0.659797	0.692458	0.689741	0.295017	0.30738	0.344257	0.263569	0.390418	0.276748	0.261042	0.233352	0.163443	0.165249	0.198065	0.206036	0.160232	0.0953358	0.110691	0.107722	0	0	0	0	0	0	0	0	5.37378
2021-08-04 10:13:41	0.708137	1.164	2.01551	1.02073	1.50237	1.13922	1.15203	0.999067	0.501819	0.901002	1.57545	0.762347	1.10223	0.842161	0.799533	0.710697	0.708961	0.774178	0.782613	0.747105	0.733908	0.739333	0.694703	0.711897	0.200751	0.335015	0.581135	0.29195	0.428394	0.325265	0.325467	0.283392	0.158814	0.157684	0.210219	0.191969	0.160183	0.0988099	0.113415	0.108966	0	0	0	0	0	0	0	0	5.37378
2021-08-04 10:18:41	1.0454	1.05824	0.959578	0.916004	1.70937	1.23721	1.06904	0.852529	0.708828	0.800934	0.684871	0.675967	1.35813	0.863765	0.697182	0.559946	0.678209	0.757989	0.713817	0.73794	0.797454	0.699395	0.653318	0.656948	0.294225	0.303455	0.27235	0.261455	0.494323	0.349965	0.299023	0.238751	0.144706	0.153929	0.208804	0.180471	0.165461	0.100234	0.107787	0.105255	0	0	0	0	0	0	0	0	5.37378
2021-08-04 10:23:41	0.708674	0.87367	1.17822	0.989888	2.20624	1.22655	0.9142	1.02258	0.463517	0.685231	0.839646	0.744038	1.86368	0.904336	0.646768	0.760382	0.653248	0.784438	0.712664	0.751155	0.843414	0.73787	0.708334	0.744003	0.198332	0.25206	0.33432	0.283415	0.645361	0.350042	0.259113	0.29225	0.144224	0.143589	0.194462	0.173428	0.156473	0.10517	0.111337	0.113166	0	0	0	0	0	0	0	0	5.37378
2021-08-04 10:28:41	0.683895	0.964422	1.0789	0.889821	2.09396	1.44782	1.09194	0.866498	0.497936	0.776417	0.757498	0.693442	1.69899	1.05046	0.742163	0.611821	0.732382	0.805607	0.70143	0.779431	0.815079	0.725481	0.67974	0.704867	0.194757	0.27957	0.305385	0.256424	0.608403	0.412054	0.30745	0.245493	0.144798	0.145134	0.168835	0.167516	0.16801	0.110192	0.110739	0.110379	0	0	0	0	0	0	0	0	5.37378
2021-08-04 10:33:41	1.19953	0.721757	1.02397	0.895163	1.62248	1.22523	1.00259	1.27187	0.931794	0.578144	0.762984	0.699029	1.35193	0.878655	0.702365	0.889794	0.776883	0.801162	0.746368	0.781109	0.833362	0.717195	0.700585	0.69986	0.345475	0.209032	0.29291	0.258055	0.473366	0.348026	0.28368	0.359793	0.138827	0.129093	0.162177	0.154403	0.153672	0.0909444	0.0956855	0.0895599	0	0	0	0	0	0	0	0	5.37378
2021-08-04 10:38:41	0.809791	0.67092	0.983868	0.89988	1.36989	1.20172	1.01875	1.24379	0.599274	0.532628	0.747973	0.696354	1.13079	0.858774	0.72492	0.862653	0.740805	0.793912	0.759791	0.774261	0.824707	0.714712	0.712043	0.693967	0.231251	0.193991	0.282326	0.258996	0.398963	0.341147	0.288998	0.351195	0.121941	0.101711	0.133849	0.123001	0.134157	0.0781531	0.0793875	0.0802154	0	0	0	0	0	0	0	0	5.37378
2021-08-04 10:43:41	0.761798	0.805751	0.997256	1.15898	1.38498	0.939296	1.64023	1.01267	0.559944	0.643231	0.793596	0.978677	1.21919	0.687549	1.26462	0.778714	0.736231	0.798484	0.794454	0.842873	0.880266	0.73272	0.771068	0.764144	0.217293	0.233213	0.288491	0.339089	0.408397	0.267732	0.471768	0.291143	0.112498	0.0987562	0.146577	0.129691	0.140088	0.105342	0.105465	0.121486	0	0	0	0	0	0	0	0	5.37378
2021-08-04 10:48:41	0.68469	0.761944	1.0625	1.36626	1.99011	0.94351	1.29815	0.862186	0.466067	0.601007	0.821656	1.11482	1.64088	0.65942	1.04516	0.614083	0.680803	0.788486	0.772346	0.815843	0.822606	0.699561	0.805182	0.712037	0.192789	0.220052	0.305763	0.397045	0.579432	0.266896	0.376318	0.244637	0.12048	0.102241	0.144745	0.134471	0.133037	0.0798251	0.0935572	0.0928651	0	0	0	0	0	0	0	0	5.37378
2021-08-04 10:53:41	0.656174	0.752373	1.18103	1.19843	1.32905	0.884418	1.12743	1.04193	0.505127	0.618138	0.870535	1.02248	1.06931	0.640996	0.901593	0.770338	0.767436	0.821898	0.736952	0.852693	0.804713	0.726174	0.799599	0.740342	0.188528	0.218926	0.337035	0.351192	0.385228	0.251666	0.326422	0.297493	0.0995545	0.0771175	0.115982	0.108527	0.121262	0.0569856	0.0818234	0.0822387	0	0	0	0	0	0	0	0	5.37378
2021-08-04 10:58:41	0.763714	0.682936	0.805204	1.20197	1.48154	0.5696	1.0503	1.03137	0.54886	0.522911	0.63035	0.994063	1.20162	0.370672	0.854665	0.681104	0.71777	0.765009	0.782921	0.826269	0.811813	0.650726	0.813305	0.660883	0.21701	0.196188	0.232229	0.350185	0.430043	0.159303	0.305069	0.289261	0.0955006	0.0706048	0.108688	0.107472	0.118744	0.0536859	0.0883593	0.0942994	0	0	0	0	0	0	0	0	5.37378
2021-08-04 11:03:41	1.04477	0.840997	1.13117	1.49272	1.32973	0.934487	1.17886	0.830032	0.735652	0.668658	0.838491	1.22824	1.00774	0.622771	0.959499	0.540246	0.703727	0.795153	0.741289	0.823232	0.758267	0.666872	0.815241	0.650996	0.295864	0.243234	0.323119	0.434475	0.381303	0.262296	0.342403	0.23212	0.0834481	0.0937031	0.15365	0.155203	0.170173	0.11305	0.133963	0.134767	0	0	0	0	0	0	0	0	5.37378
2021-08-04 11:08:41	0.873586	0.863393	1.32275	1.42583	1.36484	0.642144	1.09174	1.14786	0.644207	0.673469	1.00881	1.15658	1.04488	0.405303	0.81823	0.764071	0.737163	0.779817	0.762861	0.811365	0.765371	0.631327	0.748941	0.665855	0.249298	0.248849	0.379723	0.413928	0.392088	0.178746	0.312495	0.322128	0.109856	0.115199	0.170748	0.170871	0.169938	0.108616	0.125222	0.113187	0	0	0	0	0	0	0	0	5.37378
2021-08-04 11:13:41	0.783298	0.758043	1.28573	1.61741	1.43228	1.06635	1.24203	1.10279	0.561823	0.567804	0.973854	1.20051	1.0741	0.772538	0.959608	0.737798	0.717615	0.749258	0.757664	0.740606	0.750139	0.72461	0.772763	0.66884	0.222501	0.216926	0.36865	0.462073	0.409953	0.303416	0.357364	0.309674	0.1301	0.10145	0.128833	0.132501	0.116019	0.0417307	0.0817505	0.0616106	0	0	0	0	0	0	0	0	5.37378
2021-08-04 11:18:41	1.03329	0.923177	1.54718	1.36498	1.16991	0.982564	1.08176	1.00283	0.785188	0.740035	1.20818	1.00966	0.833762	0.66345	0.84182	0.71119	0.76015	0.801885	0.778698	0.738568	0.712788	0.675769	0.778921	0.710392	0.296438	0.267403	0.44602	0.389617	0.331966	0.276364	0.311657	0.284324	0.0901731	0.0754399	0.0998141	0.110807	0.107982	0.0206581	0.0571576	0.0394975	0	0	0	0	0	0	0	0	5.47923
2021-08-04 11:23:41	1.21494	0.863878	1.36781	1.05526	1.25984	1.00111	1.01507	1.26246	0.956941	0.663519	1.13898	0.75718	0.917641	0.69498	0.756476	0.899739	0.78825	0.768527	0.830608	0.7166	0.72809	0.69469	0.746299	0.712495	0.350787	0.248416	0.399049	0.299774	0.358796	0.282842	0.290256	0.358229	0.0546769	0.0565979	0.108116	0.110771	0.118527	0.057372	0.0793445	0.0804241	0	0	0	0	0	0	0	0	5.58413
2021-08-04 11:28:41	1.22029	0.715967	1.03225	0.938169	1.24494	0.784911	0.977416	0.788242	0.96167	0.529706	0.80664	0.737568	0.942287	0.536636	0.746333	0.558473	0.788405	0.739741	0.783813	0.788416	0.757399	0.683701	0.764501	0.708527	0.352368	0.204449	0.297624	0.270784	0.356909	0.221211	0.280647	0.223448	0.103977	0.0872835	0.139647	0.133001	0.115569	0.0558175	0.0753497	0.076795	0	0	0	0	0	0	0	0	5.58413
2021-08-04 11:33:41	1.25136	1.01467	1.31461	0.812499	1.19514	0.881108	1.16949	1.13743	1.02848	0.772524	0.931654	0.638677	0.913237	0.615069	0.925139	0.816709	0.821588	0.758511	0.708571	0.78484	0.76431	0.697939	0.791197	0.718573	0.364129	0.291193	0.372676	0.23451	0.343205	0.249163	0.337929	0.323151	0.117694	0.0722897	0.105553	0.0762781	0.0746657	0.00148213	0.0257945	0.0438393	0	0	0	0	0	0	0	0	5.58413
2021-08-04 11:38:41	1.21222	0.969101	1.34882	0.882642	1.49643	1.27159	0.956254	0.678535	1.05528	0.82531	1.01835	0.745534	1.1531	0.849834	0.728964	0.445053	0.870794	0.851662	0.755034	0.844066	0.770867	0.667491	0.762307	0.656046	0.356619	0.284315	0.386512	0.258212	0.430365	0.357076	0.27449	0.18998	0.0959103	0.0262348	0.0843668	0.0524383	0.0884658	0.0423732	0.0735603	0.0979419	0	0	0	0	0	0	0	0	5.58413
2021-08-04 11:43:41	1.30182	0.746611	1.3059	0.971468	1.07576	0.451351	0.890337	0.787624	1.09597	0.575711	0.940183	0.791083	0.7943	0.339739	0.709349	0.567726	0.84087	0.771941	0.72054	0.815685	0.73854	0.751166	0.79611	0.720731	0.380557	0.214789	0.371183	0.28229	0.307084	0.129272	0.257566	0.223916	0.105107	0.071455	0.121843	0.0870995	0.104093	0.0424181	0.0621352	0.0603452	0	0	0	0	0	0	0	0	5.58413
2021-08-04 11:48:41	0.952963	0.607196	1.72285	1.02367	1.07459	0.300169	1.05548	0.780733	0.752318	0.457126	1.40048	0.801644	0.817603	0.206798	0.778577	0.54543	0.789882	0.754225	0.812456	0.782615	0.760762	0.685488	0.744538	0.69817	0.275262	0.173912	0.500291	0.295255	0.308354	0.0847012	0.300708	0.220724	0.09622	0.0369785	0.0728433	0.0487807	0.0817637	0.00328539	0.0388363	0.0353301	0	0	0	0	0	0	0	0	5.58413
2021-08-04 11:53:41	1.00423	0.862138	1.11003	0.878719	1.23043	0.680585	1.23702	0.840609	0.837214	0.755412	0.844729	0.697592	0.940703	0.445181	1.01508	0.222036	0.834263	0.877406	0.758175	0.79357	0.76631	0.652887	0.820622	0.268766	0.293051	0.254135	0.318534	0.25404	0.353371	0.190473	0.359866	0.213505	0.0668861	0.0206263	0.0674532	0.0560217	0.120099	0.0670073	0.113469	0.122784	0	0	0	0	0	0	0	0	5.58413
2021-08-04 11:58:41	1.15672	1.09513	1.11017	0.838623	1.33451	0.667489	1.28736	1.32719	1.04005	1.09866	1.0636	0.646567	0.92267	0.500482	1.07961	0.966946	0.899484	1.00574	0.957492	0.7704	0.692472	0.750447	0.838957	0.731183	0.342537	0.331862	0.333282	0.241207	0.376829	0.191047	0.376052	0.377993	0.0895423	0.103348	0.152067	0.148717	0.18543	0.115745	0.153878	0.141356	0	0	0	0	0	0	0	0	5.58413
2021-08-04 12:03:41	0.887644	1.05437	1.26432	0.967125	1.28211	1.07411	1.52463	1.17366	0.649606	0.857474	0.929789	0.746645	0.978496	0.720132	1.25941	0.813103	0.732475	0.813945	0.735208	0.773102	0.764489	0.670265	0.827264	0.693599	0.253	0.30634	0.360661	0.278222	0.367986	0.301772	0.444089	0.331371	0.1244	0.153106	0.191227	0.188565	0.164858	0.156675	0.200864	0.179189	0	0	0	0	0	0	0	0	5.58413
2021-08-04 12:08:41	0.75713	0.929854	1.29811	0.873934	1.38204	1.01496	1.37274	0.950923	0.569288	0.684912	0.891435	0.625371	1.09331	0.691754	1.09038	0.62689	0.750619	0.73417	0.687564	0.715343	0.791253	0.682277	0.79476	0.659341	0.216735	0.265325	0.366229	0.248157	0.39935	0.285903	0.396956	0.266456	0.1399	0.176066	0.208864	0.203949	0.204368	0.139019	0.167441	0.139572	0	0	0	0	0	0	0	0	5.58413
2021-08-04 12:13:41	0.776298	1.25914	1.21226	1.02918	1.34448	1.18299	1.37109	1.08934	0.598657	0.915497	0.857373	0.786837	1.02522	0.824426	1.04907	0.744924	0.772151	0.727119	0.707498	0.764601	0.762273	0.698319	0.765038	0.684221	0.22329	0.358488	0.343546	0.295575	0.385949	0.334439	0.393825	0.307019	0.133663	0.158803	0.183743	0.190099	0.191834	0.132545	0.175115	0.148679	0	0	0	0	0	0	0	0	5.58413
2021-08-04 12:18:41	0.890182	0.945037	1.05255	1.09214	1.81898	0.404654	1.50058	0.570264	0.689621	0.704406	0.72718	0.865915	1.41124	0.244348	1.17498	0.369022	0.775315	0.744505	0.691358	0.792771	0.774287	0.602737	0.782709	0.647206	0.256256	0.270285	0.297142	0.31571	0.523766	0.111899	0.432798	0.159333	0.137823	0.161896	0.181538	0.191915	0.193217	0.0961544	0.13248	0.10049	0	0	0	0	0	0	0	0	5.58413
2021-08-04 12:23:41	0.685787	1.25273	0.585088	0.827147	1.68847	0.557377	1.5221	0.959857	0.497461	1.03621	0.420347	0.681047	1.42436	0.369078	1.19036	0.653901	0.725714	0.827249	0.720378	0.823464	0.846334	0.663235	0.781923	0.682413	0.195173	0.364982	0.166244	0.240781	0.493777	0.156289	0.438909	0.270361	0.108079	0.122684	0.132954	0.146406	0.145045	0.0365649	0.0880782	0.0554591	0	0	0	0	0	0	0	0	5.58413
2021-08-04 12:28:41	0.559757	1.42901	2.07732	0.891662	2.01711	0.539073	1.24595	0.67651	0.425066	1.23409	1.6207	0.725616	1.74666	0.377183	0.964279	0.437093	0.759988	0.863617	0.780006	0.814511	0.865393	0.700944	0.773688	0.645241	0.160573	0.419797	0.598752	0.259028	0.592873	0.152499	0.358607	0.188973	0.0713965	0.101517	0.110286	0.120785	0.120783	0.0184026	0.0793748	0.0420106	0	0	0	0	0	0	0	0	5.58413
2021-08-04 12:33:41	0.68124	1.29285	0.818054	1.00684	1.31098	0.602238	1.22999	0.879558	0.508143	1.12366	0.608891	0.833147	1.09658	0.458634	0.985311	0.64188	0.746108	0.869406	0.744974	0.827883	0.836619	0.762357	0.801428	0.731632	0.194806	0.380274	0.233843	0.293363	0.382763	0.17284	0.356229	0.250528	0.0553121	0.0907725	0.100747	0.110313	0.122033	0.0141704	0.0845533	0.0338482	0	0	0	0	0	0	0	0	5.58413
2021-08-04 12:38:41	0.612071	1.27784	0.947041	0.901723	1.40598	0.648083	0.939778	1.17295	0.468768	1.09128	0.721084	0.719513	1.21905	0.445539	0.705099	0.851123	0.764775	0.853832	0.761375	0.797098	0.867442	0.687353	0.75098	0.726453	0.175847	0.374575	0.271788	0.260968	0.413354	0.182812	0.26901	0.333836	0.0472776	0.0752279	0.0732828	0.0952483	0.120526	0.0256562	0.0830692	0.0520662	0	0	0	0	0	0	0	0	5.58413
2021-08-04 12:43:41	0.526048	1.10052	0.890263	0.852385	1.51317	0.731375	1.05104	0.711599	0.42684	0.986042	0.696261	0.739257	1.33047	0.531547	0.72538	0.470903	0.812525	0.896485	0.782344	0.866542	0.879358	0.723801	0.690312	0.662433	0.152715	0.325663	0.256716	0.25102	0.446094	0.208249	0.296664	0.199514	0.0461068	0.068665	0.0772806	0.093796	0.127945	0.0457778	0.0923376	0.0509863	0	0	0	0	0	0	0	0	5.58413
2021-08-04 12:48:41	0.558694	1.00818	1.38284	0.832836	1.26248	0.772033	1.04979	0.690202	0.423852	0.893569	1.04947	0.692849	1.08615	0.581972	0.748686	0.468722	0.759213	0.884617	0.766616	0.832011	0.860624	0.756005	0.712543	0.679122	0.160235	0.297445	0.397143	0.242941	0.370602	0.221163	0.297852	0.194301	0.0472654	0.0888941	0.0946291	0.103566	0.141985	0.0803541	0.0977051	0.0529912	0	0	0	0	0	0	0	0	5.58413
2021-08-04 12:53:41	0.59459	0.979228	1.43803	0.817531	1.17032	0.721023	1.12969	0.759881	0.42353	0.805792	1.16459	0.644371	0.98987	0.544661	0.781879	0.508881	0.71211	0.82089	0.810436	0.788633	0.846517	0.756164	0.69228	0.669766	0.168702	0.285021	0.417318	0.236074	0.342423	0.206637	0.31901	0.213451	0.0492352	0.0909937	0.0908406	0.104947	0.144302	0.0557331	0.0967961	0.0498061	0	0	0	0	0	0	0	0	5.58413
2021-08-04 12:58:41	0.721564	0.770765	0.736864	1.02159	1.22739	0.401926	1.07535	0.687398	0.536069	0.616683	0.545701	0.859416	1.01968	0.285907	0.743832	0.469315	0.743284	0.801032	0.740976	0.841424	0.83109	0.712834	0.691912	0.682993	0.206173	0.223178	0.210452	0.298596	0.357893	0.114012	0.303649	0.193686	0.0485519	0.0894181	0.0941797	0.104175	0.140947	0.0501885	0.0942155	0.0473197	0	0	0	0	0	0	0	0	5.58413
2021-08-04 13:03:41	0.563103	0.637932	1.07833	1.07257	1.29352	0.615645	1.17741	0.868993	0.438486	0.49674	0.855245	0.891073	1.05993	0.435738	0.787266	0.578952	0.778759	0.778497	0.793145	0.830739	0.819766	0.707649	0.668592	0.666193	0.162249	0.18381	0.311735	0.312751	0.376218	0.174491	0.330653	0.243901	0.0466288	0.0931744	0.0889444	0.112597	0.144519	0.0490331	0.0930576	0.0547213	0	0	0	0	0	0	0	0	5.58413
2021-08-04 13:08:41	0.610191	0.82998	0.817362	0.886795	1.40917	0.693798	0.824715	0.4735	0.486612	0.656062	0.620839	0.784253	1.16562	0.504921	0.576453	0.327155	0.797248	0.789032	0.759883	0.884635	0.827412	0.728121	0.699101	0.690205	0.176626	0.239793	0.234472	0.261735	0.410563	0.197562	0.233265	0.133683	0.0461373	0.0914136	0.0829409	0.106965	0.144235	0.0452482	0.0934091	0.0393858	0	0	0	0	0	0	0	0	5.58413
2021-08-04 13:13:41	0.754961	0.692213	0.857965	0.901267	1.42485	0.479672	1.08228	0.819917	0.561459	0.587928	0.671644	0.770186	1.19291	0.334138	0.770189	0.611942	0.743393	0.849677	0.783079	0.854586	0.837537	0.69787	0.711871	0.746649	0.215765	0.202713	0.247445	0.264223	0.416081	0.135597	0.307025	0.234486	0.0487879	0.0820502	0.0814272	0.0965157	0.132506	0.0365508	0.0842448	0.029466	0	0	0	0	0	0	0	0	5.58413
2021-08-04 13:18:41	0.576983	0.780935	0.93323	0.827719	1.24439	0.546192	1.03858	0.818536	0.441603	0.66841	0.721805	0.720499	0.999658	0.371476	0.733698	0.58657	0.765763	0.856502	0.773633	0.870995	0.802427	0.680147	0.706371	0.716682	0.165738	0.229071	0.26857	0.243554	0.360595	0.153804	0.29426	0.232476	0.043184	0.088436	0.0757192	0.104142	0.122027	0.0302683	0.0829545	0.029142	0	0	0	0	0	0	0	0	5.58413
2021-08-04 13:23:41	0.621399	0.890483	1.18835	0.921907	1.35433	0.501718	0.969438	0.79394	0.489252	0.696488	0.875852	0.756613	1.21319	0.357073	0.677106	0.554474	0.787787	0.782497	0.736961	0.820828	0.896923	0.714447	0.699124	0.698563	0.179403	0.256783	0.339117	0.268203	0.400646	0.142332	0.274166	0.22453	0.0423584	0.0896818	0.0829683	0.109178	0.117481	0.0292402	0.0848954	0.0290182	0	0	0	0	0	0	0	0	5.58413
2021-08-04 13:28:41	0.611571	0.844424	0.956384	0.863032	1.14656	0.654196	1.40412	0.609038	0.473994	0.683628	0.721518	0.729246	1.01377	0.499496	1.06671	0.414983	0.775144	0.811244	0.754669	0.844592	0.884955	0.764679	0.759887	0.682353	0.176082	0.245086	0.274046	0.252472	0.338388	0.187838	0.402804	0.171551	0.0370561	0.080338	0.071266	0.0931989	0.0912951	-0.00342885	0.0377971	-0.0103846	0	0	0	0	0	0	0	0	5.58413
2021-08-04 13:33:41	0.620412	0.893928	1.15832	0.814885	1.12007	0.300251	1.11799	1.09999	0.506595	0.762523	0.90472	0.726429	0.979655	0.213848	0.889275	0.79702	0.818391	0.852773	0.781395	0.892156	0.874473	0.71301	0.795764	0.724565	0.18032	0.261924	0.333931	0.240894	0.329863	0.0851883	0.323371	0.312991	0.0139086	0.0282149	0.0294118	0.0559395	0.0839365	0.0069531	0.0622386	0.0171262	0	0	0	0	0	0	0	0	5.58413
2021-08-04 13:38:41	0.736923	0.954405	0.974254	0.903546	1.40491	0.438114	1.08488	0.679442	0.614826	0.811088	0.716053	0.773993	1.23063	0.296183	0.808903	0.506603	0.834523	0.850026	0.735289	0.856697	0.876057	0.676246	0.743618	0.746181	0.215053	0.279502	0.277793	0.265015	0.413869	0.123251	0.31021	0.19422	0.028054	0.0645927	0.0516632	0.0752393	0.0939761	0.01619	0.070435	0.0216126	0	0	0	0	0	0	0	0	5.58413
2021-08-04 13:43:41	0.763023	0.767684	0.927298	0.846124	1.27073	0.426868	1.00079	0.412652	0.614575	0.602514	0.707531	0.7296	1.11185	0.287914	0.719127	0.265478	0.804398	0.784927	0.764201	0.862773	0.875467	0.674826	0.719706	0.644061	0.221208	0.221509	0.266221	0.2485	0.374261	0.120043	0.284368	0.115193	0.0378018	0.0711215	0.0655995	0.0796594	0.101234	0.0180446	0.0667453	0.0187191	0	0	0	0	0	0	0	0	5.58413
2021-08-04 13:48:41	0.91414	0.650162	1.85649	0.926289	1.21638	0.506009	1.05216	0.550926	0.704079	0.520303	1.58571	0.769448	1.04294	0.357606	0.740029	0.370281	0.773293	0.80088	0.854275	0.831096	0.858171	0.70796	0.703418	0.672262	0.262816	0.188265	0.544204	0.27005	0.35686	0.143382	0.297902	0.154844	0.045309	0.0718224	0.0726684	0.0857942	0.104666	0.0245207	0.0648074	0.0202628	0	0	0	0	0	0	0	0	5.69318
2021-08-04 13:53:41	1.01384	0.67877	1.062	0.971291	1.13889	0.582047	0.991809	0.546445	0.815148	0.525013	0.937073	0.816455	0.997217	0.431663	0.717068	0.376206	0.803397	0.77494	0.883423	0.840527	0.873471	0.742574	0.724654	0.689064	0.293824	0.195101	0.313304	0.283851	0.335307	0.166276	0.282108	0.154177	0.0474378	0.0684847	0.066757	0.0818314	0.0944547	0.0150447	0.0575358	0.0134071	0	0	0	0	0	0	0	0	5.78571
2021-08-04 13:58:41	0.763117	0.774092	1.84447	0.846444	1.0591	0.376386	1.37128	0.915741	0.66435	0.627116	1.51063	0.746578	0.919546	0.274195	1.03456	0.66682	0.870667	0.810849	0.807593	0.881997	0.868814	0.730689	0.752785	0.72854	0.224533	0.224648	0.536387	0.249693	0.311473	0.107196	0.392883	0.260786	0.0474838	0.05981	0.06487	0.0825847	0.1021	0.0196633	0.0669854	0.0231838	0	0	0	0	0	0	0	0	5.78571
2021-08-04 14:03:41	0.735539	0.714654	1.27272	1.0398	1.16279	0.345605	0.915861	0.662213	0.623231	0.533982	1.12707	0.857071	0.989549	0.23778	0.737458	0.461802	0.847746	0.747344	0.884797	0.828581	0.851212	0.689821	0.805234	0.697501	0.215283	0.204422	0.375739	0.303045	0.34062	0.0975008	0.265502	0.187232	0.0481943	0.0693783	0.0719244	0.0893558	0.0987372	0.0181223	0.0596482	0.0229995	0	0	0	0	0	0	0	0	5.78571
2021-08-04 14:08:41	0.837643	0.732706	1.18259	1.16598	1.20786	0.545043	1.10873	0.981321	0.738305	0.564275	1.0019	1.0127	1.04983	0.415083	0.913805	0.722168	0.882073	0.770252	0.845865	0.868382	0.867838	0.761686	0.824339	0.735902	0.247063	0.210661	0.346122	0.342911	0.355253	0.156426	0.32281	0.279951	0.053416	0.0570311	0.0607614	0.0758098	0.0886229	0.00826133	0.0535193	0.0229032	0	0	0	0	0	0	0	0	5.78571
2021-08-04 14:13:41	0.752994	0.700236	1.08764	1.23409	1.15204	0.50104	1.04854	0.686953	0.634491	0.563651	0.908111	1.10835	1.0553	0.368126	0.844148	0.528898	0.843813	0.806078	0.834548	0.898172	0.915879	0.732556	0.805214	0.771072	0.220216	0.202982	0.317445	0.365362	0.342423	0.142905	0.303956	0.197535	0.0447307	0.0544171	0.0810228	0.0823639	0.0808881	0.0121893	0.0531056	0.0126023	0	0	0	0	0	0	0	0	5.78571
2021-08-04 14:18:41	0.636498	1.10327	1.16859	1.158	1.16931	0.802269	1.07783	0.519262	0.564459	0.887425	0.986161	0.990469	1.04085	0.543873	0.848799	0.377343	0.882351	0.80722	0.84586	0.855411	0.889765	0.6778	0.787133	0.726868	0.187742	0.320088	0.341765	0.339549	0.345543	0.225795	0.31119	0.147825	0.0438342	0.0597089	0.071961	0.0831254	0.0977025	0.0144047	0.063239	0.0148829	0	0	0	0	0	0	0	0	5.78571
2021-08-04 14:23:41	0.60986	1.44351	1.28736	1.13756	1.21763	0.34626	1.21377	0.530949	0.501027	1.28341	1.05429	1.01155	1.06826	0.249538	0.93195	0.390141	0.822709	0.889311	0.818443	0.889676	0.878583	0.722245	0.767891	0.735546	0.177284	0.4265	0.374308	0.336115	0.35881	0.098436	0.348852	0.151438	0.0409077	0.0571098	0.0638129	0.0753095	0.0855596	0.00267997	0.0543538	0.00902232	0	0	0	0	0	0	0	0	5.78571
2021-08-04 14:28:41	0.60697	1.17948	1.18141	0.842513	1.21443	0.478918	1.1576	1.00297	0.519349	1.06637	0.929248	0.704336	1.03781	0.363268	0.905148	0.735737	0.856028	0.904403	0.78734	0.836181	0.854401	0.756913	0.781965	0.732526	0.177986	0.349616	0.341105	0.24596	0.356033	0.137311	0.3338	0.285985	0.0287283	0.0594673	0.0640787	0.0765296	0.080142	-0.00297963	0.0469587	0.00771896	0	0	0	0	0	0	0	0	5.78571
2021-08-04 14:33:41	0.589887	0.980205	0.83811	0.774221	1.21936	0.841503	1.23367	0.814525	0.490881	0.838128	0.671705	0.654963	1.06842	0.607728	1.00491	0.642976	0.831809	0.855103	0.801784	0.845394	0.876374	0.722339	0.815505	0.789482	0.17206	0.287397	0.242754	0.226463	0.359231	0.239311	0.358399	0.23527	0.029682	0.0508803	0.0444265	0.0577463	0.0585473	-0.0278708	0.0346114	-0.0227412	0	0	0	0	0	0	0	0	5.78571
2021-08-04 14:38:41	0.65101	1.01362	1.38222	0.815872	1.11276	0.540355	0.834074	0.840862	0.541657	0.871264	1.09691	0.657925	0.949473	0.42203	0.67603	0.674528	0.83243	0.859994	0.793606	0.805829	0.853027	0.781208	0.810733	0.801936	0.189882	0.297499	0.39963	0.236581	0.326137	0.155778	0.242087	0.243622	0.0192963	0.0316914	0.0214781	0.0390835	0.0411823	-0.0434448	0.0123225	-0.0301674	0	0	0	0	0	0	0	0	5.78571
2021-08-04 14:43:41	0.555623	0.752819	0.937141	0.954052	1.27894	0.64436	0.953874	0.856022	0.463218	0.655507	0.74676	0.780887	1.10774	0.520513	0.777263	0.707817	0.832535	0.868952	0.794973	0.818023	0.865111	0.809484	0.816045	0.827279	0.162122	0.221511	0.271151	0.277415	0.375929	0.186907	0.277131	0.249382	0.0117462	0.0296981	0.0227821	0.0410768	0.0436546	-0.0399498	0.00724265	-0.0029254	0	0	0	0	0	0	0	0	5.78571
2021-08-04 14:48:41	0.541024	0.830936	0.703358	1.04357	1.41778	0.992217	0.883321	0.849321	0.4876	0.780725	0.620272	0.891694	1.28005	0.787664	0.682934	0.71004	0.899634	0.939572	0.881593	0.852837	0.902948	0.79408	0.771901	0.835417	0.160213	0.248381	0.207477	0.305851	0.420193	0.286889	0.254198	0.247949	0.01109	0.0263048	0.0215217	0.0396625	0.0382912	-0.041356	0.000151813	-0.0247072	0	0	0	0	0	0	0	0	5.78571
2021-08-04 14:53:41	0.608155	0.90413	0.724064	0.909631	1.51836	1.15882	1.06076	0.564171	0.509236	0.752259	0.636538	0.824161	1.39929	0.908389	0.812073	0.433242	0.836794	0.831838	0.878705	0.906248	0.921566	0.78492	0.766745	0.769316	0.17755	0.263817	0.213453	0.269728	0.451889	0.334295	0.304716	0.162154	0.0112306	0.0268755	0.0124117	0.0232443	0.031599	-0.0444643	-0.0143735	-0.0323177	0	0	0	0	0	0	0	0	5.78571
2021-08-04 14:58:41	0.55101	0.736063	1.01792	0.716773	1.60467	0.774497	0.989965	0.697031	0.451066	0.653756	0.881097	0.651557	1.46914	0.668261	0.717403	0.515342	0.820229	0.888049	0.868307	0.909498	0.915576	0.861845	0.724949	0.741172	0.160224	0.217433	0.299167	0.212725	0.476933	0.227483	0.281714	0.19899	0.0106221	0.0244066	0.00799504	0.0273585	0.0323697	-0.0393841	-0.0130219	-0.0270203	0	0	0	0	0	0	0	0	5.78571
2021-08-04 15:03:41	0.599371	0.754731	1.05252	0.7759	2.03877	0.594614	0.964816	0.58632	0.475032	0.63209	0.843794	0.69121	1.80193	0.494441	0.719101	0.397992	0.793892	0.837717	0.803884	0.890816	0.883884	0.832016	0.746455	0.679233	0.173295	0.220409	0.30507	0.229338	0.601664	0.173413	0.27586	0.165052	-0.00523356	0.015112	0.000183838	0.0171746	0.0419937	-0.0358475	-0.00637264	-0.0212398	0	0	0	0	0	0	0	0	5.78571
2021-08-04 15:08:41	0.634005	0.735396	0.879673	0.86082	1.91399	0.554713	1.44093	0.592199	0.530389	0.650739	0.752476	0.764805	1.67913	0.482176	1.22449	0.440878	0.837083	0.885724	0.855672	0.88851	0.876746	0.871295	0.850171	0.744991	0.185109	0.217075	0.257954	0.254319	0.56401	0.163165	0.42198	0.169288	-0.0105848	0.00540797	0.00331477	0.0216195	0.0625612	-0.0250522	-0.0110059	-0.025272	0	0	0	0	0	0	0	0	5.78571
2021-08-04 15:13:41	0.588553	0.877337	1.01842	0.852287	1.77241	0.744411	1.18362	0.596325	0.470284	0.763988	0.860833	0.772541	1.6119	0.670999	1.06541	0.414031	0.799755	0.870563	0.844836	0.906496	0.909821	0.902969	0.900491	0.693139	0.170377	0.258153	0.297989	0.252774	0.526034	0.220551	0.350581	0.168482	0.0100605	-0.00184392	-0.00792384	0.0111548	0.0723563	-0.00763357	0.0197693	0.00787281	0	0	0	0	0	0	0	0	5.78571
2021-08-04 15:18:41	0.629133	0.671912	1.13795	0.83479	1.82134	0.732991	1.48183	0.900871	0.474297	0.571019	0.916399	0.683902	1.57636	0.561829	1.27792	0.624906	0.756237	0.850286	0.805285	0.817987	0.86407	0.762639	0.863039	0.694409	0.180355	0.196773	0.329892	0.242779	0.535282	0.210612	0.435197	0.254489	0.0418518	0.0255507	0.00710557	0.0213633	0.0761093	0.00575126	0.0402241	0.0371628	0	0	0	0	0	0	0	0	5.78571
2021-08-04 15:23:41	0.64472	0.975106	1.07966	0.945391	1.71351	0.934367	1.31212	0.830339	0.536076	0.865055	0.876467	0.807041	1.4502	0.706567	1.1222	0.551846	0.834973	0.887996	0.813564	0.853708	0.846455	0.762601	0.855725	0.664817	0.188024	0.287974	0.313463	0.277102	0.501413	0.266136	0.384655	0.232962	0.0132981	0.0389365	0.0519196	0.0635234	0.121969	0.047679	0.0870453	0.0629261	0	0	0	0	0	0	0	0	5.78571
2021-08-04 15:28:41	0.856541	0.68586	1.12088	0.965227	1.43149	1.21056	1.14208	0.824429	0.750406	0.551137	0.83957	0.83967	1.19534	1.02961	0.92564	0.552785	0.875322	0.803851	0.746177	0.870652	0.835271	0.850979	0.810534	0.670698	0.252335	0.198752	0.320756	0.283958	0.417812	0.354562	0.331481	0.231625	0.0385774	0.0592003	0.0650146	0.0726491	0.113441	0.0457201	0.0980999	0.0671822	0	0	0	0	0	0	0	0	5.78571
2021-08-04 15:33:41	0.900838	0.749408	0.878305	1.1843	1.40071	0.918992	1.07117	0.82422	0.77091	0.602465	0.631562	1.04246	1.16815	0.777553	0.874502	0.567362	0.855504	0.803842	0.718858	0.880345	0.83404	0.84607	0.815814	0.688932	0.26417	0.217185	0.249594	0.349218	0.408731	0.268903	0.311271	0.232545	0.0530836	0.0844518	0.0887874	0.104782	0.128443	0.0568834	0.103266	0.0682583	0	0	0	0	0	0	0	0	5.78571
2021-08-04 15:38:41	0.831032	0.763382	0.862312	1.13592	1.35977	0.744262	1.09198	1.12026	0.687621	0.631619	0.657736	1.00409	1.10949	0.637483	0.891385	0.890832	0.8285	0.827377	0.762873	0.884156	0.815393	0.857044	0.816388	0.795482	0.242136	0.222423	0.24755	0.33523	0.395157	0.218291	0.317362	0.324012	0.0585323	0.0718964	0.0760588	0.0982376	0.112095	0.0350274	0.0811774	0.0386055	0	0	0	0	0	0	0	0	5.88701
2021-08-04 15:43:41	0.971456	0.95962	0.888129	1.45345	1.18692	0.558939	1.29131	0.870117	0.821537	0.766982	0.7207	1.32904	0.952404	0.468526	1.02995	0.713861	0.845502	0.79917	0.812568	0.914296	0.802805	0.838131	0.797672	0.819045	0.284228	0.277807	0.257833	0.431876	0.343768	0.163258	0.373691	0.25312	0.0477869	0.0695104	0.0674413	0.09857	0.101689	0.041246	0.0571605	0.0340584	0	0	0	0	0	0	0	0	5.97979
2021-08-04 15:48:41	0.98269	0.753222	1.58615	1.20692	1.09634	0.678461	0.932341	0.690798	0.8632	0.612856	1.38988	1.06142	0.830853	0.590908	0.759643	0.59321	0.879055	0.814102	0.876436	0.879668	0.756547	0.868694	0.814999	0.861473	0.289649	0.218776	0.467295	0.355823	0.314431	0.199641	0.270874	0.202711	0.0469512	0.0682034	0.07642	0.101993	0.0918874	0.0157351	0.0531019	0.0187088	0	0	0	0	0	0	0	0	5.97979
2021-08-04 15:53:41	0.745684	0.675982	1.67972	1.35527	1.2914	0.631904	1.24764	1.03914	0.634822	0.526737	1.43891	1.1841	0.938622	0.587547	1.02053	0.938211	0.850995	0.778327	0.85605	0.873763	0.726869	0.92926	0.818494	0.903886	0.218451	0.194797	0.492673	0.399044	0.36765	0.18842	0.362741	0.308082	0.0282784	0.054987	0.0696453	0.0870184	0.0787641	0.00653847	0.0433111	0.0192213	0	0	0	0	0	0	0	0	5.97979
2021-08-04 15:58:41	0.600276	0.67498	1.28692	1.17364	1.24954	0.602836	1.07283	1.16067	0.555981	0.582985	1.1395	1.01893	0.912241	0.528005	0.852231	1.07858	0.92154	0.861591	0.886458	0.86857	0.729581	0.876725	0.794244	0.929527	0.179493	0.198155	0.379933	0.345135	0.355951	0.177585	0.310235	0.346027	0.0218504	0.0465943	0.0555936	0.0736113	0.0516211	-0.00506294	0.0173459	-0.00398314	0	0	0	0	0	0	0	0	5.97979
2021-08-04 16:03:41	0.52286	0.7499	1.60509	1.24186	1.15083	1.02316	1.02448	0.94492	0.457288	0.603145	1.42859	1.06778	0.82264	0.928072	0.8588	0.813101	0.873265	0.804616	0.890303	0.859913	0.7149	0.906489	0.839171	0.859237	0.153981	0.217346	0.474341	0.364507	0.326715	0.303522	0.299245	0.277393	0.00427247	0.0221878	0.0251931	0.0531598	0.0476333	-0.021268	0.0139944	-0.00217187	0	0	0	0	0	0	0	0	5.97979
2021-08-04 16:08:41	0.711519	0.754204	1.28182	1.04728	1.36249	0.806931	1.06672	1.31621	0.618644	0.606109	1.13434	0.908255	0.999985	0.704522	0.916608	1.15434	0.869875	0.804105	0.885534	0.86758	0.733225	0.87376	0.859509	0.877298	0.209299	0.218561	0.378375	0.307911	0.388671	0.237559	0.313062	0.387832	-0.00484407	0.02134	0.0358304	0.0560834	0.0608726	0.00433795	0.0307046	0.0168509	0	0	0	0	0	0	0	0	5.97979
2021-08-04 16:13:41	0.863899	0.989803	1.18019	1.22676	1.58556	0.613048	0.985766	0.793053	0.746218	0.843042	1.02193	1.0403	1.16026	0.508572	0.75828	0.630365	0.865472	0.852051	0.866121	0.848052	0.730992	0.829872	0.768379	0.795752	0.253797	0.289993	0.346883	0.359113	0.451916	0.178712	0.283467	0.229356	0.00162295	0.0372025	0.0670197	0.0792664	0.0997042	0.0411657	0.0719724	0.0537317	0	0	0	0	0	0	0	0	5.97979
2021-08-04 16:18:41	0.888409	1.06272	1.0055	1.12882	1.38863	0.868243	1.14682	0.87482	0.72018	0.877702	0.810075	0.964773	1.07347	0.747599	0.917994	0.697288	0.809668	0.824853	0.80571	0.854871	0.773098	0.860944	0.801169	0.797514	0.257864	0.309536	0.291517	0.330944	0.39972	0.254916	0.332095	0.253132	0.0274658	0.0764329	0.0954448	0.104167	0.126518	0.0717392	0.0840332	0.0669062	0	0	0	0	0	0	0	0	5.97979
2021-08-04 16:23:41	0.689643	1.12711	1.03728	0.815403	1.62575	0.767722	1.41029	1.97463	0.5756	0.917322	0.84523	0.659532	1.39699	0.639593	1.21855	1.57822	0.834039	0.813957	0.81584	0.810258	0.860331	0.8331	0.863777	0.798079	0.20127	0.32739	0.301364	0.236577	0.477078	0.223979	0.41434	0.571651	0.0393576	0.0983578	0.111752	0.117448	0.141047	0.0615831	0.0925381	0.0847455	0	0	0	0	0	0	0	0	5.97979
2021-08-04 16:28:41	0.576729	1.22908	1.11143	0.778365	1.23082	0.711619	1.18134	1.12825	0.514436	0.981186	0.848215	0.612898	1.02727	0.616116	1.04286	0.973444	0.893907	0.798598	0.763627	0.787951	0.835097	0.866962	0.883254	0.862718	0.170511	0.35574	0.319095	0.224693	0.35921	0.209155	0.348543	0.331383	0.0432222	0.101806	0.111486	0.118156	0.131273	0.0609881	0.0952649	0.0823497	0	0	0	0	0	0	0	0	5.97979
2021-08-04 16:33:41	0.756223	1.38781	1.33349	0.880898	1.20919	0.454264	1.10496	1.22325	0.639878	1.20163	1.10428	0.723524	1.01308	0.370868	0.933037	1.04103	0.846584	0.866239	0.82915	0.821547	0.838203	0.816434	0.844068	0.851401	0.221279	0.407901	0.388596	0.25631	0.353109	0.132026	0.323196	0.358333	0.0432967	0.105977	0.105425	0.116678	0.127072	0.0619914	0.103112	0.0836889	0	0	0	0	0	0	0	0	5.97979
2021-08-04 16:38:41	0.799887	1.23245	0.951742	0.82439	1.34006	0.614178	0.888521	2.00862	0.681056	1.08428	0.759971	0.685469	1.16063	0.546127	0.831763	1.76529	0.851699	0.879556	0.798602	0.831836	0.865981	0.890065	0.936958	0.879133	0.234336	0.363378	0.27548	0.240423	0.39389	0.181467	0.265296	0.592103	0.0411138	0.104302	0.100143	0.111251	0.114886	0.037547	0.0677955	0.0492392	0	0	0	0	0	0	0	0	5.97979
2021-08-04 16:43:41	0.891833	1.24805	1.53825	1.12367	1.2342	0.436464	1.32132	0.912319	0.82612	1.09362	1.29011	0.98366	1.051	0.33056	1.136	0.74741	0.926514	0.87653	0.838626	0.875634	0.85243	0.758678	0.85971	0.819913	0.265704	0.367686	0.449346	0.330979	0.361583	0.125142	0.387825	0.265325	0.0465604	0.0743617	0.0878434	0.0868128	0.10924	0.0477003	0.0935731	0.0822647	0	0	0	0	0	0	0	0	6.09222
2021-08-04 16:48:41	0.898281	1.11239	1.07611	0.909627	1.32038	0.51005	1.09408	0.961836	0.799933	0.922039	0.87705	0.785623	1.08788	0.37899	0.935069	0.788378	0.88866	0.835041	0.814467	0.864136	0.824119	0.742321	0.854692	0.819921	0.265491	0.323108	0.312657	0.267187	0.384398	0.145756	0.320757	0.279753	0.0456619	0.102539	0.116131	0.11824	0.131166	0.0560024	0.0986854	0.0831534	0	0	0	0	0	0	0	0	6.14333
2021-08-04 16:53:41	1.11788	0.877882	2.02328	0.791077	1.23684	0.770506	1.13258	0.690343	0.960395	0.741735	1.6692	0.652947	1.03152	0.631383	0.978657	0.53713	0.859792	0.845429	0.823918	0.82555	0.834013	0.82158	0.864381	0.77842	0.328065	0.256806	0.589193	0.230388	0.360916	0.224208	0.332753	0.198882	0.0716114	0.0866283	0.0859776	0.0887011	0.0984862	0.0297484	0.0740715	0.0533034	0	0	0	0	0	0	0	0	6.14333
2021-08-04 16:58:41	1.10755	0.858573	1.50128	0.978889	1.3904	0.996781	0.939856	0.891447	0.981975	0.698621	1.23787	0.870632	1.12956	0.900407	0.741312	0.75921	0.886675	0.813411	0.82607	0.889493	0.812697	0.903469	0.79135	0.85181	0.327054	0.249379	0.437137	0.289243	0.40372	0.29545	0.271031	0.261173	0.070708	0.0722481	0.0800506	0.0825666	0.112776	0.0480913	0.0846861	0.0661637	0	0	0	0	0	0	0	0	6.14333
2021-08-04 17:03:41	1.29403	1.14246	1.42427	1.04629	1.16656	0.945013	0.764622	0.862044	1.10847	0.948794	1.08187	0.880874	0.895799	0.827355	0.660135	0.735605	0.857083	0.830487	0.75993	0.842878	0.768538	0.875594	0.862012	0.85329	0.379569	0.333108	0.408576	0.305923	0.335291	0.278289	0.224528	0.252654	0.0917792	0.088994	0.111177	0.117225	0.144295	0.0965792	0.130105	0.117708	0	0	0	0	0	0	0	0	6.14333
2021-08-04 17:08:41	1.3911	1.25675	1.85452	1.05666	1.2807	0.815861	0.785862	0.980732	1.20461	1.05419	1.53852	0.909482	0.955805	0.682095	0.652281	0.832165	0.866165	0.838946	0.829876	0.861274	0.747149	0.83644	0.82973	0.84899	0.408877	0.367127	0.540616	0.310211	0.366261	0.238182	0.22911	0.287126	0.134628	0.14738	0.170299	0.167367	0.175781	0.123737	0.131831	0.138119	0	0	0	0	0	0	0	0	6.14333
2021-08-04 17:13:41	1.36618	1.03228	1.86416	1.23943	1.63101	0.809195	1.03022	1.02926	1.16985	0.850175	1.52629	1.06497	1.33695	0.65423	0.861115	0.863371	0.856452	0.82427	0.81821	0.859233	0.819788	0.808899	0.836109	0.83882	0.400717	0.300511	0.542084	0.363747	0.474389	0.234757	0.300749	0.300671	0.149227	0.169294	0.187672	0.184653	0.185602	0.125187	0.14045	0.136015	0	0	0	0	0	0	0	0	6.14333
2021-08-04 17:18:41	1.44989	0.898911	1.98422	1.25411	1.72596	1.06173	0.74555	1.15718	1.19255	0.717133	1.6026	1.08234	1.44611	0.891106	0.606582	0.993044	0.821765	0.797807	0.807665	0.863253	0.837863	0.839224	0.814365	0.857936	0.421979	0.260145	0.575537	0.368371	0.504085	0.310186	0.216546	0.33952	0.155172	0.169947	0.190937	0.192368	0.194732	0.12966	0.137917	0.135871	0	0	0	0	0	0	0	0	6.14333
2021-08-04 17:23:41	1.27208	0.937831	1.70067	1.35158	1.74296	0.826629	0.758304	1.03583	1.04828	0.76085	1.41408	1.16749	1.51321	0.692078	0.605436	0.84878	0.8252	0.810299	0.827113	0.864083	0.869249	0.837649	0.799161	0.820495	0.370361	0.272186	0.495795	0.39707	0.512556	0.241391	0.219485	0.301395	0.170551	0.17552	0.215854	0.212694	0.204885	0.126594	0.139919	0.138049	0	0	0	0	0	0	0	0	6.14333
2021-08-04 17:28:41	1.20609	1.07678	1.28297	1.10821	1.63642	0.912776	1.03649	0.702796	0.936979	0.861143	0.991819	0.873832	1.41464	0.769226	0.924726	0.577803	0.777191	0.799464	0.773056	0.789499	0.864917	0.843127	0.89268	0.823117	0.347369	0.311753	0.369188	0.320153	0.480823	0.266728	0.306454	0.204526	0.169088	0.175853	0.221382	0.205694	0.19514	0.119842	0.133004	0.125983	0	0	0	0	0	0	0	0	6.14333
2021-08-04 17:33:41	0.807597	0.900876	1.45997	0.803152	2.04461	1.2087	1.01788	1.31379	0.623997	0.757845	1.22795	0.637388	1.85634	1.04041	0.882621	1.14951	0.773334	0.841246	0.839752	0.793792	0.908012	0.860062	0.867121	0.874826	0.232373	0.263312	0.426797	0.23221	0.606654	0.354849	0.299244	0.386939	0.159087	0.152312	0.17869	0.162841	0.162327	0.0923041	0.113325	0.114523	0	0	0	0	0	0	0	0	6.14333
2021-08-04 17:38:41	0.90977	0.983869	1.77465	1.00132	1.69897	0.805212	0.968619	0.851456	0.681854	0.819318	1.48605	0.814862	1.4502	0.637158	0.799108	0.696172	0.751817	0.832765	0.837923	0.813588	0.854029	0.791394	0.824105	0.817998	0.260518	0.287016	0.518247	0.290846	0.497973	0.232682	0.282089	0.247533	0.140282	0.141531	0.173441	0.172982	0.188996	0.116138	0.139603	0.134329	0	0	0	0	0	0	0	0	6.14333
2021-08-04 17:43:41	1.08917	0.974186	1.20509	1.18037	1.73941	0.987162	0.854765	1.13199	0.883113	0.816707	0.928262	0.990718	1.51162	0.851949	0.702787	0.929834	0.811268	0.838443	0.77043	0.833933	0.869889	0.863359	0.822176	0.82221	0.316148	0.284606	0.346555	0.346691	0.511611	0.289955	0.248755	0.329609	0.15814	0.155175	0.209555	0.19118	0.21434	0.1253	0.157382	0.143847	0	0	0	0	0	0	0	0	6.14333
2021-08-04 17:48:41	1.23636	0.911509	1.09042	1.38693	1.48079	0.76004	0.920252	1.23296	0.977587	0.765025	0.84189	1.16363	1.27501	0.621043	0.768951	1.12344	0.791148	0.839807	0.772379	0.839827	0.861097	0.817369	0.835413	0.907748	0.357224	0.266302	0.313708	0.405172	0.434758	0.220932	0.268612	0.366877	0.164898	0.153563	0.181194	0.195006	0.18899	0.132775	0.153879	0.141612	0	0	0	0	0	0	0	0	6.61393
2021-08-04 17:53:41	1.4023	0.8848	1.08814	1.4067	1.47713	0.894943	1.06688	1.33197	1.15717	0.734233	0.848862	1.11868	1.25932	0.759408	0.868957	1.15727	0.824398	0.829917	0.779899	0.794219	0.852671	0.847587	0.815164	0.868947	0.408398	0.257944	0.313631	0.406864	0.432851	0.262012	0.309938	0.391755	0.159599	0.147058	0.160131	0.194332	0.202319	0.12445	0.154084	0.142785	0	0	0	0	0	0	0	0	6.61393
2021-08-04 17:58:41	1.5659	0.982383	1.52791	1.59217	1.13167	0.895978	0.593087	1.28157	1.30231	0.78479	1.16182	1.27973	0.932707	0.75377	0.458393	1.12489	0.830793	0.799082	0.760315	0.804725	0.82478	0.841083	0.772114	0.87799	0.456666	0.284373	0.438388	0.461393	0.32949	0.261883	0.17066	0.377688	0.155295	0.145944	0.177928	0.197723	0.189145	0.120262	0.139796	0.137033	0	0	0	0	0	0	0	0	6.6205
2021-08-04 18:03:41	1.35411	1.03515	0.847985	1.37273	1.07911	0.693863	0.734171	1.0104	1.16839	0.804211	0.666853	1.1317	0.887587	0.574774	0.629899	0.830318	0.862824	0.777181	0.782674	0.823397	0.822875	0.827965	0.858112	0.823579	0.397727	0.298138	0.24477	0.399622	0.314066	0.202213	0.215402	0.293789	0.142038	0.138921	0.164298	0.192708	0.177389	0.100574	0.111635	0.114891	0	0	0	0	0	0	0	0	6.62581
2021-08-04 18:08:41	1.31568	1.09723	1.24238	1.18567	1.13545	0.809398	0.873284	0.945034	1.14991	0.924879	1.09492	0.950822	0.940202	0.705577	0.766644	0.801478	0.874166	0.845666	0.881546	0.802231	0.827985	0.871894	0.877311	0.849464	0.387414	0.320827	0.366431	0.343461	0.330881	0.238212	0.257371	0.276649	0.141459	0.131399	0.142075	0.174816	0.150919	0.0755193	0.0965682	0.0933089	0	0	0	0	0	0	0	0	6.62581
2021-08-04 18:13:41	1.05396	1.41674	1.53829	1.84529	1.34543	0.82736	0.809327	1.2898	0.889167	1.23702	1.37864	1.56761	1.08881	0.70906	0.718874	1.12875	0.844015	0.873285	0.897028	0.848509	0.815354	0.857172	0.888449	0.873657	0.308224	0.41709	0.455231	0.540364	0.389968	0.242706	0.23908	0.379889	0.127436	0.120495	0.127333	0.136725	0.119332	0.0488247	0.0744086	0.0747539	0	0	0	0	0	0	0	0	6.62581
2021-08-04 18:18:41	1.02787	1.31421	1.40334	1.41209	1.54969	0.720058	0.885446	1.17082	0.865139	1.14862	1.19784	1.16183	1.34231	0.632954	0.785486	1.07142	0.842008	0.874019	0.853119	0.82292	0.865167	0.878612	0.886625	0.915103	0.300461	0.386981	0.411323	0.411001	0.455516	0.212268	0.261522	0.347954	0.111973	0.106024	0.0995492	0.121103	0.100477	0.0220157	0.0411501	0.038173	0	0	0	0	0	0	0	0	6.62581
2021-08-04 18:23:41	1.17596	0.93081	1.62853	1.25197	1.57645	0.658229	0.891677	1.26801	1.04146	0.819824	1.42166	1.02923	1.46533	0.588958	0.825614	1.13395	0.885876	0.881642	0.873566	0.822505	0.926552	0.893307	0.926262	0.893459	0.347178	0.274503	0.479419	0.364341	0.469713	0.19463	0.265634	0.375084	0.0982718	0.0827177	0.0838577	0.109711	0.0933786	0.0162046	0.0341203	0.0393547	0	0	0	0	0	0	0	0	6.62581
2021-08-04 18:28:41	1.30757	0.901018	1.40123	1.01988	1.74345	0.641768	0.790173	1.03182	1.19094	0.75829	1.22506	0.743299	1.52112	0.532967	0.681598	0.897489	0.910519	0.841719	0.875281	0.729333	0.869885	0.828641	0.863424	0.870176	0.388219	0.263375	0.412629	0.290322	0.513197	0.18712	0.232075	0.303543	0.0997402	0.0859626	0.107679	0.125917	0.1278	0.0573389	0.0782692	0.107013	0	0	0	0	0	0	0	0	6.62581
2021-08-04 18:33:41	1.32823	0.926948	1.79247	0.825749	1.49956	0.81305	0.787502	1.19402	1.22776	0.817859	1.58002	0.577781	1.25826	0.65438	0.642475	1.00537	0.924457	0.879929	0.88244	0.700589	0.838191	0.805044	0.81607	0.842059	0.395546	0.274171	0.528697	0.233553	0.438085	0.235678	0.228882	0.349055	0.102796	0.154626	0.221155	0.240615	0.241599	0.15888	0.166198	0.211002	0	0	0	0	0	0	0	0	6.62581
2021-08-04 18:38:41	1.41318	1.08859	1.80588	0.814891	1.32888	0.715643	0.802653	1.11247	1.24217	0.856279	1.50662	0.532235	1.14266	0.613687	0.70919	0.931451	0.880814	0.786614	0.834581	0.654712	0.85947	0.854835	0.883918	0.836028	0.416347	0.31423	0.52701	0.228008	0.389985	0.20976	0.236857	0.324923	0.17128	0.24972	0.299561	0.298405	0.269531	0.179038	0.189904	0.229003	0	0	0	0	0	0	0	0	6.62581
2021-08-04 18:43:41	1.47121	1.41235	1.80274	1.72156	1.32397	0.681057	1.23097	1.04345	1.32217	1.20946	1.44702	1.22917	1.10212	0.515782	0.97633	0.823317	0.898953	0.854236	0.802365	0.713709	0.832531	0.761836	0.797184	0.789997	0.435622	0.414625	0.5223	0.488648	0.386202	0.195521	0.355477	0.301321	0.186419	0.261623	0.293884	0.309822	0.274323	0.180715	0.196179	0.220396	0	0	0	0	0	0	0	0	6.62581
2021-08-04 18:48:41	1.49532	1.82354	1.54571	1.79463	1.32157	0.540174	1.37382	0.967762	1.31462	1.59204	1.26318	1.37041	1.12868	0.469092	1.18048	0.774743	0.87839	0.873617	0.817238	0.762156	0.854874	0.864573	0.859754	0.80079	0.440822	0.536842	0.449323	0.51506	0.387399	0.158645	0.403189	0.280249	0.182679	0.274677	0.304854	0.315984	0.281835	0.173763	0.201839	0.221753	0	0	0	0	0	0	0	0	6.62581
2021-08-04 18:53:41	1.54321	1.69009	1.68533	1.87258	1.65781	0.550083	0.936794	1.07329	1.3334	1.40774	1.36747	1.38056	1.42194	0.383894	0.731251	0.854753	0.863825	0.833023	0.811117	0.73668	0.857352	0.699174	0.78276	0.796779	0.453392	0.493057	0.489258	0.534404	0.486366	0.155548	0.27004	0.310513	0.20822	0.28883	0.299216	0.313929	0.2702	0.158996	0.193899	0.202707	0	0	0	0	0	0	0	0	6.62581
2021-08-04 18:58:41	1.43866	1.66396	1.81272	2.06981	1.54511	0.657425	0.978473	1.04937	1.24185	1.42266	1.50587	1.52803	1.34084	0.519802	0.828514	0.839681	0.863549	0.855501	0.830623	0.738472	0.868399	0.792816	0.846765	0.799793	0.422595	0.487866	0.528565	0.590826	0.454335	0.189949	0.28635	0.303859	0.199476	0.275642	0.287065	0.323488	0.267678	0.146001	0.189276	0.202752	0	0	0	0	0	0	0	0	6.62581
2021-08-04 19:03:41	1.46388	1.94697	2.39467	2.08289	1.58754	0.656046	1.04326	1.02605	1.25264	1.64725	1.94157	1.51028	1.36853	0.546513	0.875732	0.863744	0.855827	0.846324	0.810696	0.724828	0.862234	0.833065	0.839374	0.841893	0.429275	0.569692	0.695087	0.592741	0.466205	0.191395	0.304808	0.299938	0.19964	0.278597	0.287089	0.315203	0.235031	0.141503	0.176084	0.190398	0	0	0	0	0	0	0	0	6.66083
2021-08-04 19:08:41	1.60796	1.50666	1.567	1.87137	1.50203	0.716354	1.06582	1.42782	1.39864	1.19195	1.32061	1.36492	1.24064	0.571362	0.893576	1.15037	0.870246	0.791155	0.842692	0.729769	0.825974	0.798031	0.838615	0.806823	0.473023	0.435362	0.458169	0.533091	0.437499	0.207305	0.311321	0.41396	0.183597	0.278832	0.278755	0.302727	0.253325	0.133583	0.172431	0.186379	0	0	0	0	0	0	0	0	6.69931
2021-08-04 19:13:41	1.46606	1.80194	1.68796	2.05271	1.53639	0.709918	0.840271	0.862583	1.22296	1.47499	1.39373	1.45444	1.33404	0.562979	0.701571	0.692344	0.83451	0.818594	0.825029	0.708417	0.868673	0.794977	0.835916	0.802221	0.42782	0.523968	0.491623	0.581898	0.451821	0.205267	0.245247	0.249911	0.196591	0.262072	0.263879	0.297037	0.24532	0.127638	0.156243	0.163813	0	0	0	0	0	0	0	0	6.73779
2021-08-04 19:18:41	1.57914	1.74061	1.39616	1.82672	1.53116	0.704962	0.920592	0.833141	1.36838	1.45984	1.14018	1.32282	1.33468	0.608917	0.745949	0.694258	0.866659	0.838783	0.81683	0.724144	0.87187	0.863803	0.80642	0.833377	0.464187	0.508461	0.405799	0.519737	0.450628	0.20711	0.267184	0.243075	0.168971	0.251533	0.240554	0.275451	0.231796	0.119902	0.153489	0.164926	0	0	0	0	0	0	0	0	6.77627
2021-08-04 19:23:41	1.4468	1.72038	2.16072	2.01512	1.82785	0.68104	0.726778	0.74535	1.26196	1.44199	1.80137	1.46851	1.62251	0.530671	0.569519	0.568737	0.872671	0.838286	0.833694	0.727962	0.887906	0.780982	0.78352	0.763195	0.425859	0.502491	0.630459	0.573945	0.539883	0.196296	0.20965	0.213987	0.170183	0.24809	0.25723	0.261526	0.234563	0.125425	0.14352	0.16035	0	0	0	0	0	0	0	0	6.81643
2021-08-04 19:28:41	1.61658	1.59602	1.44094	1.90203	1.66034	0.716589	0.88327	0.99442	1.37878	1.27468	1.12137	1.43554	1.42908	0.576165	0.730489	0.833749	0.853573	0.798708	0.778425	0.75558	0.860856	0.805939	0.827903	0.838062	0.473753	0.461982	0.415139	0.545015	0.487438	0.207679	0.257308	0.290468	0.16892	0.246141	0.249059	0.27082	0.230712	0.119346	0.140692	0.161445	0	0	0	0	0	0	0	0	6.81667
2021-08-04 19:33:41	1.52667	1.72137	1.69035	2.36956	1.72819	0.528865	0.628914	0.884642	1.30409	1.41352	1.33114	1.79455	1.50508	0.43952	0.54265	0.765429	0.85429	0.821114	0.787684	0.756885	0.870972	0.835741	0.863389	0.864062	0.447536	0.500836	0.488034	0.679385	0.508524	0.154222	0.184723	0.259976	0.170916	0.242898	0.249672	0.261573	0.228965	0.117166	0.141236	0.163556	0	0	0	0	0	0	0	0	6.81667
2021-08-04 19:38:41	1.25669	1.73718	1.33007	1.81851	2.38783	0.563048	0.689162	1.20855	1.07903	1.47022	1.07586	1.41868	2.08031	0.432654	0.554059	0.989182	0.858667	0.846501	0.808483	0.780241	0.870182	0.774669	0.804036	0.819616	0.368762	0.508337	0.385904	0.524149	0.702676	0.161916	0.199727	0.351244	0.165498	0.240349	0.242121	0.250663	0.21583	0.104658	0.124714	0.159699	0	0	0	0	0	0	0	0	6.90228
2021-08-04 19:43:41	1.25931	1.45613	1.36052	1.8278	1.45252	0.619119	0.564405	1.44096	1.06544	1.16512	1.11016	1.36984	1.26187	0.541808	0.486077	1.20974	0.846441	0.799947	0.815352	0.749258	0.869186	0.874488	0.862001	0.839761	0.368478	0.421636	0.395378	0.523104	0.427201	0.182344	0.165715	0.421008	0.160974	0.213489	0.223565	0.225662	0.197935	0.0853097	0.110634	0.136819	0	0	0	0	0	0	0	0	7.20944
2021-08-04 19:48:41	1.59178	1.68469	1.56037	1.73414	1.58433	0.541361	0.878396	0.83669	1.4129	1.45619	1.31934	1.34397	1.37323	0.423212	0.729827	0.672343	0.887191	0.864468	0.84705	0.774786	0.867023	0.784327	0.830913	0.803887	0.470152	0.494994	0.456517	0.499266	0.465755	0.156095	0.256137	0.24246	0.137988	0.204323	0.215143	0.221409	0.196688	0.0971488	0.122028	0.146481	0	0	0	0	0	0	0	0	7.20944
2021-08-04 19:53:41	1.49085	1.56333	1.31612	1.71464	1.41748	0.497138	0.721554	0.744025	1.32664	1.31728	1.09373	1.38662	1.21164	0.406886	0.62715	0.595891	0.890577	0.843086	0.831025	0.809282	0.8548	0.821675	0.869393	0.801337	0.440561	0.457132	0.38379	0.497446	0.415581	0.144554	0.212236	0.215475	0.150171	0.21949	0.231551	0.235123	0.20645	0.107914	0.124191	0.147789	0	0	0	0	0	0	0	0	7.20944
2021-08-04 19:58:41	1.522	1.44308	1.5141	1.68619	1.45984	0.350322	0.765376	1.11091	1.31723	1.22279	1.25401	1.34742	1.25323	0.263605	0.629228	0.89631	0.864305	0.847517	0.828343	0.799134	0.858469	0.754623	0.825522	0.806245	0.447301	0.422375	0.441213	0.488132	0.428359	0.10033	0.222899	0.322165	0.161456	0.186242	0.228846	0.236947	0.18982	0.105581	0.136269	0.152176	0	0	0	0	0	0	0	0	7.20944
2021-08-04 20:03:41	1.45676	1.49674	1.63169	1.76434	1.54111	0.253916	0.834014	1.07637	1.24812	1.249	1.32894	1.42702	1.3194	0.168475	0.723286	0.890653	0.857466	0.834257	0.813976	0.809063	0.856205	0.671263	0.867323	0.826889	0.427299	0.436804	0.474019	0.511894	0.451966	0.071221	0.245208	0.313718	0.15978	0.219081	0.233002	0.233338	0.212452	0.100196	0.13519	0.150547	0	0	0	0	0	0	0	0	7.20944
2021-08-04 20:08:41	1.54688	1.78422	1.33274	1.92857	1.32525	0.513834	1.34869	0.955153	1.3727	1.45594	1.05798	1.5747	1.11633	0.449367	1.09754	0.780692	0.889261	0.816097	0.793478	0.816412	0.842728	0.876114	0.81443	0.817276	0.456867	0.518514	0.385347	0.560491	0.387448	0.151321	0.391744	0.277662	0.143975	0.235749	0.237223	0.234502	0.210403	0.100201	0.141033	0.15728	0	0	0	0	0	0	0	0	7.21418
2021-08-04 20:13:41	1.31905	1.59942	1.44163	1.99743	1.34307	0.283967	0.822024	0.782667	1.1238	1.32013	1.14008	1.5998	1.15515	0.185903	0.69856	0.628323	0.852044	0.824136	0.790809	0.800638	0.859824	0.659333	0.850012	0.803168	0.386479	0.465802	0.416535	0.578476	0.394238	0.0794833	0.240732	0.226765	0.160465	0.238343	0.23426	0.234376	0.203355	0.104557	0.141362	0.156708	0	0	0	0	0	0	0	0	7.21749
2021-08-04 20:18:41	1.22526	1.61759	1.22654	1.59398	1.33217	0.310276	0.738445	0.553227	1.09565	1.40817	1.02382	1.30776	1.18233	0.254247	0.617804	0.423342	0.893507	0.870961	0.828557	0.820417	0.888134	0.821112	0.836408	0.765393	0.362359	0.475942	0.357719	0.463696	0.393463	0.0902391	0.21561	0.158909	0.145841	0.223365	0.235981	0.230817	0.213703	0.10227	0.141872	0.153044	0	0	0	0	0	0	0	0	7.21749
2021-08-04 20:23:41	1.22683	1.25663	0.925983	1.69609	1.78633	0.281506	0.618503	0.730859	1.08318	1.01942	0.719241	1.39265	1.57665	0.20235	0.519314	0.573005	0.882516	0.811305	0.777771	0.822273	0.883022	0.717766	0.840239	0.785496	0.361975	0.364791	0.266694	0.493474	0.527021	0.0799972	0.180713	0.210843	0.148756	0.21683	0.241579	0.236863	0.226468	0.107897	0.148937	0.156978	0	0	0	0	0	0	0	0	7.21749
2021-08-04 20:28:41	1.00778	1.54438	1.23394	1.78684	1.91509	0.398824	0.74644	0.705301	0.861995	1.26912	0.867653	1.38047	1.65053	0.261161	0.629567	0.513567	0.855585	0.821661	0.703097	0.773613	0.862172	0.66239	0.843683	0.729169	0.295502	0.449404	0.349355	0.514179	0.562371	0.111637	0.218315	0.200856	0.156184	0.225406	0.236482	0.248554	0.228593	0.105011	0.133861	0.14774	0	0	0	0	0	0	0	0	7.21749
2021-08-04 20:33:41	0.981402	1.7205	1.13038	1.82581	1.65582	0.922774	0.94991	1.36137	0.833927	1.46074	0.82763	1.52295	1.48302	0.775034	0.817505	1.07748	0.850215	0.847524	0.732929	0.833835	0.895441	0.840054	0.860493	0.791958	0.287402	0.503671	0.322211	0.533082	0.489949	0.26963	0.278861	0.393411	0.151324	0.200972	0.205641	0.213218	0.206415	0.0976429	0.115434	0.147674	0	0	0	0	0	0	0	0	7.21749
2021-08-04 20:38:41	1.44456	1.90697	1.46561	1.74237	1.81993	0.743094	0.716448	1.49157	1.26787	1.6256	1.06611	1.37231	1.61198	0.608378	0.630513	1.20945	0.87826	0.852233	0.72646	0.78791	0.886109	0.818437	0.88047	0.811554	0.425717	0.558797	0.417305	0.503102	0.537312	0.216084	0.211213	0.432956	0.152893	0.197517	0.217478	0.2254	0.20789	0.0986714	0.106591	0.141839	0	0	0	0	0	0	0	0	7.21749
2021-08-04 20:43:41	1.25995	1.90724	1.36807	1.52564	1.85787	0.584073	0.576473	1.12453	1.11799	1.646	1.03851	1.2005	1.6158	0.480405	0.470077	0.897394	0.887528	0.863416	0.759124	0.786659	0.869232	0.823355	0.814827	0.798789	0.372117	0.560215	0.392489	0.440417	0.546537	0.169989	0.167509	0.325511	0.128349	0.186718	0.183602	0.195667	0.185603	0.0844507	0.105681	0.132786	0	0	0	0	0	0	0	0	7.21749
2021-08-04 20:48:41	1.21988	1.54979	1.13909	1.41992	1.39452	0.59735	0.799468	0.89479	1.08544	1.33019	0.839554	1.14464	1.1981	0.471623	0.678616	0.717873	0.89025	0.859338	0.737554	0.806546	0.859155	0.788235	0.848348	0.802474	0.360483	0.454734	0.325062	0.411712	0.409255	0.172546	0.234075	0.25922	0.127322	0.189495	0.1751	0.187876	0.185452	0.0801138	0.0945577	0.119956	0	0	0	0	0	0	0	0	7.21749
2021-08-04 20:53:41	1.16288	1.58595	1.53527	1.59039	1.59187	0.760267	0.845983	0.95988	1.02834	1.31632	1.18548	1.26949	1.38676	0.585672	0.742182	0.760938	0.884277	0.829507	0.77116	0.798463	0.871443	0.770867	0.875636	0.792961	0.343215	0.462364	0.441698	0.460307	0.468438	0.218638	0.249212	0.277469	0.119659	0.172367	0.171819	0.188386	0.190116	0.0968811	0.0985822	0.11766	0	0	0	0	0	0	0	0	7.21749
2021-08-04 20:58:41	1.03041	1.41389	1.30673	1.15327	1.49304	0.478849	0.875356	0.825835	0.878607	1.12426	1.00072	0.883465	1.26194	0.337525	0.736278	0.602349	0.852757	0.794756	0.764993	0.766203	0.845528	0.705812	0.840311	0.728864	0.301955	0.408934	0.37546	0.331328	0.436787	0.135627	0.255846	0.23526	0.121755	0.16578	0.175656	0.183835	0.187204	0.0777593	0.103556	0.131266	0	0	0	0	0	0	0	0	7.21749
2021-08-04 21:03:41	1.06891	1.51554	1.46929	0.992776	1.49384	0.552051	0.723855	1.00361	0.928315	1.28586	1.22151	0.746896	1.29091	0.421316	0.575743	0.767335	0.869173	0.847762	0.831574	0.752484	0.865752	0.763583	0.795474	0.764876	0.314358	0.443582	0.428488	0.284316	0.438898	0.158497	0.209369	0.288234	0.118589	0.188479	0.189312	0.197446	0.200875	0.0995523	0.115219	0.158459	0	0	0	0	0	0	0	0	7.21749
2021-08-04 21:08:41	1.33095	1.74095	1.41803	1.25198	1.28178	0.569859	0.673447	0.887541	1.15225	1.46633	1.18266	0.962326	1.07588	0.430569	0.567994	0.68581	0.86596	0.842346	0.833699	0.76851	0.839155	0.75654	0.844719	0.772704	0.391224	0.508971	0.413788	0.359902	0.374484	0.163322	0.196935	0.255378	0.139281	0.205848	0.214414	0.209579	0.213463	0.115184	0.126199	0.158802	0	0	0	0	0	0	0	0	7.21749
2021-08-04 21:13:41	1.5056	1.55614	1.63268	1.42261	1.36437	0.830614	0.629513	1.10611	1.33712	1.29039	1.33447	1.12424	1.20737	0.688788	0.525729	0.841388	0.888225	0.829644	0.817281	0.789393	0.885154	0.829151	0.836379	0.760619	0.444746	0.453595	0.474653	0.41089	0.402741	0.242115	0.183729	0.317386	0.151348	0.184791	0.222299	0.218953	0.218746	0.127001	0.134614	0.174014	0	0	0	0	0	0	0	0	7.21828
2021-08-04 21:18:41	1.2529	1.58269	1.80474	1.6431	1.3649	0.86795	0.666053	1.1677	1.06728	1.2889	1.46509	1.27871	1.17498	0.72901	0.521945	0.895426	0.852463	0.814403	0.811096	0.778515	0.859992	0.839252	0.783728	0.767279	0.367085	0.459773	0.523972	0.473423	0.400716	0.253613	0.192131	0.335535	0.153856	0.223344	0.231972	0.233258	0.22555	0.132497	0.138002	0.178696	0	0	0	0	0	0	0	0	7.21828
2021-08-04 21:23:41	1.30189	1.50893	1.22466	1.91428	1.10845	0.890725	0.862633	0.989924	1.12809	1.19091	0.933418	1.48883	0.888505	0.741167	0.707362	0.674822	0.866641	0.791408	0.762277	0.777595	0.801926	0.831133	0.818809	0.682405	0.382727	0.436084	0.351526	0.551442	0.321065	0.259804	0.250919	0.278577	0.157342	0.22648	0.228813	0.231944	0.219765	0.128582	0.135373	0.168855	0	0	0	0	0	0	0	0	7.22481
2021-08-04 21:28:41	1.39274	1.3766	1.17845	1.53076	1.1912	0.907959	0.766185	0.756567	1.2587	1.10476	0.919283	1.22662	0.992755	0.754045	0.674901	0.496601	0.902254	0.802532	0.778603	0.801303	0.833087	0.830741	0.878705	0.65639	0.412709	0.398823	0.33973	0.443362	0.347496	0.264734	0.225836	0.211852	0.127188	0.194943	0.219931	0.227765	0.215573	0.123701	0.129557	0.172041	0	0	0	0	0	0	0	0	7.24169
2021-08-04 21:33:41	1.66473	1.42244	1.4154	1.57946	1.36519	0.807289	0.655258	0.815496	1.45721	1.15156	1.06701	1.24607	1.13078	0.694334	0.55065	0.562228	0.874249	0.80961	0.754969	0.788189	0.828505	0.861794	0.8407	0.690114	0.490342	0.412767	0.405491	0.456167	0.397852	0.236968	0.191483	0.230118	0.159833	0.210159	0.217395	0.227464	0.21615	0.140174	0.130094	0.161578	0	0	0	0	0	0	0	0	7.2557
2021-08-04 21:38:41	1.19667	1.51388	1.45313	1.2226	1.51158	0.945286	0.689301	0.746901	1.02499	1.24951	1.0461	0.938928	1.26762	0.794956	0.571075	0.531611	0.857726	0.825988	0.720823	0.768536	0.8378	0.840215	0.828234	0.712341	0.350984	0.440889	0.413026	0.351348	0.441548	0.276276	0.200889	0.21189	0.155993	0.216427	0.217436	0.224642	0.217279	0.111996	0.127034	0.159892	0	0	0	0	0	0	0	0	7.2557
2021-08-04 21:43:41	1.22737	1.64157	1.7801	1.016	1.53922	0.625131	0.822542	1.1207	1.02351	1.37029	1.43976	0.742059	1.32828	0.517248	0.678261	0.852854	0.833699	0.834853	0.809642	0.730283	0.863314	0.826998	0.824236	0.761235	0.358143	0.479098	0.516466	0.289492	0.452108	0.182143	0.2395	0.321597	0.151811	0.202485	0.205163	0.196466	0.188864	0.0896626	0.109573	0.135674	0	0	0	0	0	0	0	0	7.2557
2021-08-04 21:48:41	1.0497	1.57939	1.28513	1.2742	1.72962	0.618523	0.635616	1.14012	0.894167	1.32663	0.984621	0.961142	1.47549	0.5305	0.555568	0.884138	0.851789	0.839992	0.766822	0.754424	0.853165	0.859445	0.874196	0.775659	0.30755	0.461497	0.369222	0.365079	0.506899	0.18146	0.187165	0.328264	0.129124	0.194245	0.198429	0.187149	0.180336	0.0878353	0.0961367	0.141085	0	0	0	0	0	0	0	0	7.2557
2021-08-04 21:53:41	1.14599	1.79627	1.15824	1.2087	1.41903	0.833309	0.688804	1.25807	0.968646	1.51778	0.848686	0.878957	1.23021	0.721813	0.598749	1.00249	0.845211	0.845894	0.733061	0.727151	0.866923	0.867194	0.869648	0.7976	0.335261	0.525466	0.330197	0.344137	0.41718	0.244944	0.202608	0.364008	0.131857	0.198874	0.210593	0.198149	0.193866	0.100336	0.111775	0.140289	0	0	0	0	0	0	0	0	7.2557
2021-08-04 21:58:41	1.16306	1.39191	1.41779	1.67662	1.38719	0.66483	0.935648	2.5263	1.00981	1.16381	1.1079	1.26075	1.18818	0.54589	0.778921	2.00511	0.869585	0.836199	0.781617	0.752061	0.856334	0.821204	0.834195	0.793827	0.342028	0.40636	0.408772	0.480118	0.406864	0.193431	0.272933	0.730429	0.137998	0.205089	0.210822	0.201464	0.193634	0.106282	0.123297	0.141724	0	0	0	0	0	0	0	0	7.2557
2021-08-04 22:03:41	1.31556	1.48144	1.2981	1.51874	1.22123	0.475679	0.480211	1.02005	1.16635	1.25263	1.01341	1.1676	1.02443	0.411965	0.422513	0.859678	0.887034	0.846101	0.780783	0.769581	0.838851	0.862698	0.87956	0.842617	0.388476	0.433425	0.374199	0.436602	0.356752	0.139683	0.141589	0.298249	0.141933	0.206082	0.211698	0.21056	0.187434	0.105488	0.114224	0.147827	0	0	0	0	0	0	0	0	7.34608
2021-08-04 22:08:41	1.43161	1.28124	1.07472	1.92011	1.3218	0.395161	0.702046	1.08872	1.2581	1.08236	0.82978	1.5315	1.09919	0.306622	0.602856	0.855922	0.878623	0.844624	0.772918	0.796916	0.832119	0.775223	0.858452	0.78583	0.422005	0.37479	0.309193	0.55566	0.385495	0.113787	0.206011	0.314222	0.138642	0.192639	0.20531	0.210209	0.179558	0.103271	0.122886	0.155287	0	0	0	0	0	0	0	0	7.38663
2021-08-04 22:13:41	1.18761	1.45508	1.99252	1.76014	1.41697	0.600757	0.702328	1.12214	1.0429	1.24869	1.65667	1.45725	1.18796	0.494066	0.607021	0.836154	0.878617	0.858018	0.831242	0.827936	0.838728	0.822585	0.864325	0.745115	0.350029	0.426869	0.581089	0.512907	0.413889	0.174841	0.206379	0.320829	0.140484	0.205134	0.209811	0.206774	0.180702	0.0908882	0.108085	0.144908	0	0	0	0	0	0	0	0	7.38663
2021-08-04 22:18:41	1.26148	1.61194	2.20037	1.70002	1.26518	0.524426	0.615487	1.03194	1.08945	1.36003	1.7218	1.39845	1.06284	0.435889	0.50853	0.718958	0.863525	0.843586	0.781306	0.82282	0.839587	0.834275	0.82673	0.698307	0.370585	0.471447	0.634559	0.494789	0.369719	0.152932	0.179289	0.291902	0.14028	0.20291	0.197312	0.198035	0.180154	0.0860781	0.104371	0.143063	0	0	0	0	0	0	0	0	7.38663
2021-08-04 22:23:41	1.29539	1.59017	1.35638	1.49359	1.38873	0.614459	0.718161	0.790406	1.13775	1.40976	0.928591	1.18702	1.23316	0.496619	0.606312	0.559726	0.878469	0.886778	0.684806	0.79481	0.888188	0.809739	0.843891	0.708683	0.38181	0.469564	0.38235	0.431945	0.410212	0.178237	0.210114	0.224055	0.138007	0.198879	0.207777	0.197416	0.182235	0.0847672	0.109294	0.137437	0	0	0	0	0	0	0	0	7.39004
2021-08-04 22:28:41	1.29398	1.21545	1.80514	1.50415	1.51844	0.68665	0.8266	1.0503	1.13005	0.978272	1.30919	1.17457	1.29957	0.59083	0.700569	0.768806	0.873482	0.804946	0.725581	0.781453	0.857744	0.861313	0.847263	0.73234	0.380964	0.352324	0.513713	0.433616	0.445498	0.201573	0.241948	0.299373	0.140362	0.192404	0.212327	0.194063	0.18375	0.0836907	0.0909975	0.138813	0	0	0	0	0	0	0	0	7.41765
2021-08-04 22:33:41	1.43125	1.41956	1.12041	1.64943	1.53951	0.37978	0.893111	1.13945	1.26204	1.22044	0.781023	1.35408	1.35851	0.290237	0.770181	0.811508	0.882015	0.859974	0.697712	0.82111	0.883667	0.768039	0.862573	0.712319	0.422181	0.416658	0.316803	0.47988	0.454166	0.109063	0.262294	0.3234	0.125902	0.167395	0.199663	0.195893	0.188527	0.0841009	0.107067	0.143186	0	0	0	0	0	0	0	0	7.44525
2021-08-04 22:38:41	1.49954	1.49617	1.96714	1.6846	1.65229	0.505625	0.680165	1.0456	1.30061	1.28514	1.59572	1.43213	1.46232	0.434378	0.610234	0.836127	0.867612	0.858776	0.811435	0.850267	0.885904	0.860668	0.897305	0.803703	0.440889	0.439067	0.571042	0.493375	0.48774	0.148385	0.201328	0.302727	0.137013	0.195663	0.195065	0.197607	0.188984	0.095874	0.113133	0.139991	0	0	0	0	0	0	0	0	7.47286
2021-08-04 22:43:41	1.87242	1.85535	1.13302	1.62841	1.62459	0.522552	0.953915	1.35838	1.63843	1.57991	0.91447	1.33252	1.37743	0.420721	0.802273	1.1525	0.875591	0.851855	0.805784	0.817718	0.849692	0.804202	0.839586	0.848557	0.551479	0.5436	0.328632	0.47348	0.475873	0.151482	0.278802	0.397684	0.137283	0.199234	0.202079	0.202197	0.199979	0.0932164	0.11032	0.148522	0	0	0	0	0	0	0	0	7.48602
2021-08-04 22:48:41	1.17846	1.92253	1.74521	1.99819	1.47223	0.663875	0.852053	1.32613	1.04245	1.65675	1.51392	1.65661	1.26389	0.545549	0.696394	1.08677	0.885777	0.862362	0.867611	0.829199	0.858966	0.822665	0.818289	0.820859	0.347836	0.564543	0.513137	0.582425	0.431995	0.193183	0.247368	0.385889	0.146938	0.192734	0.188752	0.204875	0.193102	0.104944	0.125616	0.151271	0	0	0	0	0	0	0	0	7.48602
2021-08-04 22:53:41	1.21858	1.25296	1.88102	1.77093	1.57482	0.671443	0.750036	1.00222	1.02218	1.01372	1.59346	1.43926	1.35868	0.558088	0.648154	0.807925	0.838091	0.809219	0.84659	0.812727	0.86269	0.831734	0.863669	0.806021	0.355976	0.363546	0.550529	0.514262	0.462543	0.195804	0.220547	0.290598	0.148192	0.201082	0.188981	0.209258	0.203553	0.10403	0.114933	0.147013	0	0	0	0	0	0	0	0	7.48602
2021-08-04 22:58:41	0.981791	1.39164	1.48503	1.63968	1.42051	0.812157	0.62228	0.963649	0.844055	1.20781	1.25731	1.31561	1.21147	0.696582	0.504125	0.804169	0.85988	0.86784	0.847803	0.801822	0.852813	0.858158	0.810399	0.834109	0.288166	0.409217	0.434586	0.47494	0.416287	0.238268	0.180598	0.281229	0.137003	0.179959	0.165516	0.187059	0.185896	0.093562	0.11716	0.144019	0	0	0	0	0	0	0	0	7.48602
2021-08-04 23:03:41	0.992316	1.38799	1.37387	1.52439	1.81866	0.795706	0.70229	0.858541	0.821472	1.15204	1.09693	1.19168	1.60979	0.643391	0.562283	0.679797	0.827119	0.829459	0.798465	0.781295	0.885183	0.811746	0.799654	0.792737	0.289156	0.404688	0.397659	0.439536	0.536867	0.230789	0.203376	0.248122	0.122871	0.174981	0.163548	0.183151	0.195653	0.0957338	0.113645	0.141659	0	0	0	0	0	0	0	0	7.48602
2021-08-04 23:08:41	1.37224	1.44314	1.4502	1.2431	1.67552	0.692828	0.625812	1.42324	1.14303	1.20399	1.12016	0.941699	1.4495	0.590841	0.542601	1.25866	0.833932	0.834454	0.772244	0.758514	0.86514	0.853392	0.869161	0.886152	0.400332	0.421137	0.417249	0.356297	0.492383	0.203052	0.183986	0.420064	0.122378	0.177779	0.177507	0.172057	0.177962	0.0721711	0.0928465	0.114194	0	0	0	0	0	0	0	0	7.48602
2021-08-04 23:13:41	1.24685	1.38144	2.07199	1.07309	1.71641	0.77704	0.78082	1.17103	1.04433	1.15716	1.7846	0.829924	1.52167	0.666288	0.680017	1.05427	0.836885	0.837526	0.862743	0.774139	0.885236	0.85814	0.87126	0.901196	0.364132	0.403445	0.608349	0.308817	0.50684	0.227954	0.229759	0.346863	0.108768	0.159815	0.16147	0.154451	0.173858	0.072646	0.0956836	0.104895	0	0	0	0	0	0	0	0	7.52496
2021-08-04 23:18:41	1.31234	0.965923	1.29649	1.49704	1.69387	0.809938	0.688863	1.30574	1.14173	0.828834	1.13598	1.16261	1.51366	0.692241	0.587166	1.12679	0.870803	0.858083	0.876369	0.776545	0.8938	0.855389	0.852318	0.862989	0.38608	0.283404	0.381952	0.431141	0.50098	0.237452	0.201853	0.383528	0.102084	0.141334	0.154829	0.151134	0.148643	0.0843242	0.0876665	0.10836	0	0	0	0	0	0	0	0	7.59663
2021-08-04 23:23:41	1.55039	1.13381	1.77821	1.68845	1.75636	0.811121	0.717178	1.28553	1.42003	0.955735	1.50731	1.314	1.5573	0.661963	0.627738	1.12013	0.916288	0.843423	0.847863	0.778589	0.887127	0.816172	0.8752	0.871328	0.460838	0.331524	0.5205	0.486416	0.518609	0.235726	0.211241	0.378318	0.0983782	0.14188	0.16313	0.159532	0.1692	0.0686902	0.0753369	0.104404	0	0	0	0	0	0	0	0	7.6683
2021-08-04 23:28:41	1.43848	1.12486	1.57181	1.54144	1.70234	0.664945	0.873195	1.29635	1.29217	0.920328	1.35284	1.14733	1.47068	0.581713	0.740783	1.14054	0.89836	0.817593	0.860681	0.744081	0.863039	0.874061	0.849998	0.880012	0.425891	0.327068	0.461444	0.440644	0.500129	0.195835	0.255607	0.382221	0.109233	0.127912	0.161583	0.153545	0.169135	0.0732944	0.100678	0.115461	0	0	0	0	0	0	0	0	7.73997
2021-08-04 23:33:41	1.50598	1.21178	1.77382	1.68406	1.98122	1.31234	0.729318	0.938586	1.3381	0.95509	1.50327	1.35879	1.68888	1.13784	0.588679	0.77033	0.888628	0.788262	0.848081	0.807072	0.850903	0.867431	0.806827	0.820887	0.444909	0.349917	0.519194	0.488382	0.580547	0.38582	0.211519	0.273057	0.111078	0.146713	0.172966	0.170111	0.188349	0.109157	0.134135	0.138016	0	0	0	0	0	0	0	0	7.81164
2021-08-04 23:38:41	1.53731	1.14485	1.45694	1.74355	1.60596	0.648112	0.828326	1.18442	1.36683	0.921523	1.12998	1.47926	1.35259	0.528355	0.695331	1.01601	0.889418	0.805744	0.776481	0.848525	0.841368	0.814146	0.839836	0.85759	0.454215	0.331885	0.419243	0.510406	0.469502	0.188319	0.242008	0.347491	0.13524	0.163152	0.198604	0.190619	0.205072	0.113532	0.145751	0.150084	0	0	0	0	0	0	0	0	7.88331
2021-08-04 23:43:41	1.47872	1.23752	1.14961	1.67291	1.84693	1.66433	0.808402	0.78643	1.31643	1.02945	0.928638	1.40307	1.61605	1.39129	0.637956	0.629109	0.891451	0.832144	0.806401	0.838933	0.875699	0.830888	0.789062	0.800089	0.437017	0.360939	0.333516	0.488717	0.543956	0.485873	0.23349	0.227707	0.145534	0.162975	0.198179	0.206642	0.228295	0.147954	0.146735	0.1571	0	0	0	0	0	0	0	0	7.89788
2021-08-04 23:48:41	1.46476	1.05163	1.40752	1.58683	1.42792	0.794571	1.11637	1.12639	1.26999	0.857988	1.2017	1.34229	1.22533	0.666026	0.926137	0.917302	0.867613	0.816099	0.854056	0.84599	0.858329	0.834574	0.831235	0.813742	0.430737	0.305605	0.412568	0.464297	0.418959	0.232082	0.325436	0.327218	0.149706	0.174716	0.199412	0.21199	0.238366	0.119628	0.140723	0.155077	0	0	0	0	0	0	0	0	7.89788
2021-08-04 23:53:41	1.42534	1.19575	1.6553	1.8262	1.81876	0.848511	0.680019	1.05732	1.24192	0.957417	1.397	1.56602	1.58301	0.703951	0.56788	0.882226	0.871084	0.801389	0.844492	0.857923	0.870017	0.828456	0.83693	0.83421	0.41955	0.346282	0.483916	0.535744	0.535112	0.247353	0.198482	0.308509	0.153305	0.174661	0.192128	0.207841	0.233287	0.126348	0.175341	0.158179	0	0	0	0	0	0	0	0	7.89788
2021-08-04 23:58:41	1.45964	1.66917	1.9049	1.78354	1.79224	0.709139	1.44228	0.818339	1.36599	1.4661	1.64239	1.49859	1.55282	0.589524	1.26862	0.682705	0.936392	0.878593	0.862115	0.840817	0.866349	0.832288	0.877986	0.834662	0.435793	0.491982	0.559408	0.521153	0.526839	0.206804	0.425228	0.238809	0.153407	0.17922	0.186664	0.196484	0.207327	0.0889974	0.114663	0.0912379	0	0	0	0	0	0	0	0	7.89788
2021-08-05 00:03:41	1.23573	1.59637	1.7371	1.61931	1.77201	0.753386	0.969133	1.25906	1.07386	1.36042	1.51765	1.41537	1.54252	0.648206	0.836366	1.10833	0.869401	0.853108	0.873998	0.874035	0.871194	0.858341	0.862931	0.879943	0.363461	0.467952	0.511466	0.476826	0.521382	0.221131	0.284662	0.371264	0.143921	0.110753	0.0898482	0.105742	0.121833	-0.00367753	0.0483477	0.0271964	0	0	0	0	0	0	0	0	7.89788
2021-08-05 00:08:41	1.43504	1.19251	2.21574	1.56577	1.80104	0.690867	1.23374	0.893556	1.2602	1.00203	1.92281	1.36345	1.53289	0.647516	1.07903	0.777414	0.877713	0.840336	0.868105	0.870598	0.850769	0.935518	0.874885	0.870591	0.422957	0.348476	0.651531	0.460719	0.527597	0.206429	0.363329	0.262879	0.0827529	0.0493561	0.026791	0.060778	0.0817559	-0.0314222	0.0185195	-0.00186682	0	0	0	0	0	0	0	0	7.89788
2021-08-05 00:13:41	1.28409	0.956245	1.26909	1.24685	1.41488	0.626908	0.780223	1.10608	1.14774	0.797604	1.1585	1.06735	1.25781	0.543211	0.712124	0.994536	0.893945	0.834842	0.912666	0.855973	0.889102	0.867419	0.912525	0.899845	0.379799	0.279043	0.376967	0.36566	0.418032	0.184286	0.231748	0.327542	0.0629174	0.022574	0.00773117	0.0227355	0.0626934	-0.0430524	-0.0246304	-0.0121571	0	0	0	0	0	0	0	0	7.89788
2021-08-05 00:18:41	1.3165	0.934633	1.12274	1.30971	1.30543	0.652462	0.655531	0.715215	1.16011	0.759343	1.00123	1.14232	1.14572	0.585462	0.604041	0.64387	0.880923	0.812465	0.891035	0.872369	0.877447	0.897975	0.92062	0.89963	0.388284	0.271393	0.331926	0.385498	0.384711	0.193132	0.195091	0.211847	0.0463812	0.007378	0.00104869	0.0252009	0.0604993	-0.0304284	-0.00749439	-0.0101122	0	0	0	0	0	0	0	0	7.89788
2021-08-05 00:23:41	0.827099	0.901816	1.61541	1.28364	1.45745	0.668659	0.72946	0.973216	0.731413	0.765447	1.4354	1.10021	1.28639	0.630322	0.692709	0.910103	0.886378	0.850612	0.887681	0.856783	0.882339	0.944668	0.949806	0.935806	0.244112	0.264038	0.477033	0.376539	0.429993	0.199939	0.218456	0.290521	0.0496089	0.00339063	-0.00212155	0.0236947	0.0558026	-0.0371575	-0.016528	-0.0128578	0	0	0	0	0	0	0	0	7.89788
2021-08-05 00:28:41	0.85393	1.04053	2.17698	1.28056	1.46225	0.450968	0.790971	1.03645	0.69049	0.923489	1.90115	1.13554	1.31646	0.416639	0.719367	0.9466	0.811123	0.888195	0.873526	0.887198	0.900396	0.927006	0.911541	0.913573	0.247785	0.307326	0.640928	0.378155	0.433124	0.134284	0.234872	0.307895	0.0440686	0.0063559	0.0147689	0.0380984	0.0730893	-0.0208898	-0.00162128	0.00293441	0	0	0	0	0	0	0	0	7.89788
2021-08-05 00:33:41	1.08587	0.944704	1.16329	1.23214	1.61654	0.482851	0.832195	0.857377	0.909296	0.774714	1.02988	1.06799	1.42276	0.41073	0.752974	0.713501	0.836694	0.82007	0.884691	0.86679	0.879759	0.856192	0.905055	0.834374	0.317107	0.274795	0.343414	0.362227	0.476661	0.14144	0.246748	0.249982	0.0369223	0.0180104	0.0266543	0.0512352	0.075166	-0.00812471	0.0121385	0.0161046	0	0	0	0	0	0	0	0	7.89788
2021-08-05 00:38:41	1.07761	1.01197	1.30895	1.27942	1.48933	0.531567	0.90407	0.695217	0.949922	0.841202	1.17189	1.12133	1.33771	0.491344	0.859321	0.623095	0.882257	0.831305	0.895287	0.876599	0.898639	0.925559	0.945524	0.896666	0.317848	0.295112	0.387234	0.376943	0.440943	0.1583	0.270534	0.20574	0.0608814	0.0209259	0.0344829	0.057266	0.0912283	-0.000209674	0.0270791	0.0212114	0	0	0	0	0	0	0	0	7.89788
2021-08-05 00:43:41	1.17727	0.917378	1.46066	1.06246	1.65251	0.451917	1.07401	0.757364	0.995511	0.745899	1.25127	0.890416	1.47407	0.365104	0.911	0.625007	0.845938	0.813186	0.856311	0.839156	0.89134	0.814487	0.848595	0.825292	0.344461	0.266424	0.428417	0.310206	0.488571	0.131028	0.314362	0.220527	0.0681249	0.0287483	0.0553791	0.0708687	0.103232	0.0140831	0.0466183	0.0389067	0	0	0	0	0	0	0	0	7.89788
2021-08-05 00:48:41	1.14611	1.01666	1.27011	0.904932	1.40824	0.33756	0.948856	0.775647	1.01916	0.825426	1.12132	0.779386	1.24563	0.279468	0.822284	0.619579	0.889947	0.812049	0.882812	0.862152	0.885834	0.82892	0.860823	0.799101	0.33864	0.295175	0.374741	0.2657	0.415652	0.0983648	0.279036	0.224525	0.0761906	0.0382463	0.0684819	0.0811157	0.117805	0.020109	0.0565498	0.0524864	0	0	0	0	0	0	0	0	7.89788
2021-08-05 00:53:41	0.986573	0.984362	1.72618	1.00238	1.4548	0.38516	0.7568	0.646136	0.876674	0.795531	1.46468	0.808854	1.23702	0.293249	0.659071	0.475258	0.889915	0.808095	0.847701	0.806951	0.848986	0.766161	0.871117	0.736003	0.291461	0.285554	0.505354	0.290698	0.426092	0.110627	0.222689	0.184324	0.0802378	0.0464025	0.0925547	0.0887888	0.123296	0.0209525	0.057598	0.0495566	0	0	0	0	0	0	0	0	7.89788
2021-08-05 00:58:41	0.997103	1.01559	1.08118	0.979099	1.32769	0.50072	0.834889	0.619603	0.831979	0.823831	0.897297	0.823939	1.08965	0.36236	0.704926	0.434373	0.833971	0.811041	0.831518	0.84143	0.820979	0.726333	0.845838	0.70168	0.290962	0.294816	0.3152	0.286169	0.386254	0.142438	0.243946	0.175304	0.0852552	0.0536045	0.0936746	0.0959078	0.124068	0.0244272	0.0562226	0.0470301	0	0	0	0	0	0	0	0	7.89788
2021-08-05 01:03:41	0.986295	1.20165	1.00165	1.01802	1.41064	0.573245	1.07504	0.620034	0.827488	0.931899	0.789941	0.82178	1.16324	0.444395	0.940075	0.471723	0.839415	0.776312	0.788749	0.807393	0.82505	0.777366	0.874459	0.763261	0.288131	0.345983	0.289304	0.295254	0.410747	0.16504	0.316585	0.177917	0.0889279	0.0572913	0.0948264	0.0982798	0.127414	0.0243441	0.0568299	0.0420407	0	0	0	0	0	0	0	0	7.93374
2021-08-05 01:08:41	1.17695	1.18822	1.07735	1.2985	1.29569	0.374038	0.814594	0.757592	0.99165	0.876491	0.879245	1.09119	1.0826	0.278786	0.71025	0.596456	0.843135	0.737733	0.816067	0.840399	0.835644	0.744706	0.871896	0.787558	0.344107	0.33913	0.313135	0.379456	0.378221	0.106946	0.239751	0.218721	0.0861565	0.0612943	0.0688307	0.0974319	0.119121	0.0209988	0.0418577	0.0465695	0	0	0	0	0	0	0	0	8.03245
2021-08-05 01:13:41	1.67146	1.25219	1.1353	1.33704	1.24883	0.545145	0.845545	0.578551	1.48986	1.02327	0.939198	1.11609	1.02576	0.44565	0.748569	0.418469	0.890896	0.817571	0.827715	0.835294	0.822284	0.817805	0.885336	0.724433	0.4941	0.363902	0.330778	0.390271	0.363444	0.158478	0.249595	0.164574	0.085659	0.0668034	0.0734308	0.100115	0.117826	0.0209293	0.052602	0.0405709	0	0	0	0	0	0	0	0	8.09068
2021-08-05 01:18:41	1.637	1.16176	1.03989	1.20322	1.32198	0.634781	0.934091	0.657973	1.47193	0.972298	0.864048	1.04127	1.03688	0.509123	0.79027	0.447399	0.900226	0.837325	0.831282	0.86551	0.784075	0.801225	0.848406	0.681201	0.484763	0.339244	0.303231	0.353612	0.381404	0.183886	0.273086	0.185367	0.0945572	0.0769722	0.0721436	0.0967686	0.120327	0.0268268	0.0603427	0.0449636	0	0	0	0	0	0	0	0	8.09068
2021-08-05 01:23:41	1.39538	1.28506	1.74285	1.28166	1.56051	0.603309	1.04116	0.732334	1.24174	1.02033	1.51295	1.09486	1.26948	0.514984	0.893693	0.557367	0.890038	0.793233	0.868307	0.853821	0.813709	0.85467	0.858482	0.757141	0.412353	0.371575	0.512513	0.375716	0.453241	0.176833	0.305497	0.209962	0.101573	0.0749427	0.0833619	0.108404	0.112264	0.0337743	0.0640434	0.0439001	0	0	0	0	0	0	0	0	8.09068
2021-08-05 01:28:41	1.27596	0.937869	1.05281	1.09777	1.43839	0.892544	0.763064	0.833344	1.13063	0.755243	0.887621	0.918562	1.12179	0.740404	0.631295	0.609935	0.886	0.804904	0.845612	0.837965	0.780611	0.831115	0.827426	0.73197	0.376741	0.271886	0.307849	0.320535	0.414563	0.260184	0.222327	0.237528	0.103146	0.0738572	0.0914004	0.102146	0.123832	0.0667752	0.0713331	0.0496385	0	0	0	0	0	0	0	0	8.09068
2021-08-05 01:33:41	1.25617	1.05261	1.24449	1.08646	1.29113	0.719607	1.05388	0.680695	1.1279	0.8801	0.961998	0.871992	0.959491	0.601136	0.900718	0.526234	0.898382	0.835715	0.770955	0.801553	0.743201	0.834042	0.853913	0.773358	0.371881	0.307303	0.358043	0.314769	0.368972	0.21005	0.308972	0.195878	0.105648	0.0748137	0.103551	0.115163	0.129207	0.0472888	0.0732892	0.0525179	0	0	0	0	0	0	0	0	8.09068
2021-08-05 01:38:41	1.24408	0.9683	1.00358	0.968709	1.20498	0.606304	1.15822	0.696668	1.06536	0.841397	0.723759	0.76622	0.881169	0.500131	0.993991	0.496693	0.85587	0.869606	0.720983	0.790835	0.731391	0.827409	0.858521	0.713692	0.364897	0.284812	0.285336	0.279907	0.343403	0.176574	0.339834	0.197714	0.108896	0.078174	0.110539	0.120943	0.134191	0.0493652	0.0777476	0.0486595	0	0	0	0	0	0	0	0	8.09068
2021-08-05 01:43:41	1.29162	1.06845	0.867564	1.03026	1.25147	0.525046	0.757442	0.707376	1.12061	0.918385	0.695647	0.833292	0.943437	0.435095	0.666976	0.542218	0.867491	0.859306	0.80684	0.809115	0.751724	0.828611	0.881558	0.764702	0.379779	0.313589	0.251307	0.298913	0.359229	0.153025	0.223365	0.203155	0.10717	0.0762117	0.0900636	0.106209	0.116399	0.028423	0.0620704	0.0393326	0	0	0	0	0	0	0	0	8.09068
2021-08-05 01:48:41	1.16457	0.938812	1.1775	1.0539	1.35894	0.697477	1.06865	0.81055	0.995993	0.790373	1.03922	0.825815	0.991876	0.605108	0.876406	0.577058	0.855292	0.841942	0.882769	0.783104	0.729593	0.868323	0.820109	0.711629	0.341467	0.274441	0.347394	0.303961	0.38714	0.205072	0.31085	0.229953	0.100359	0.0660374	0.0780841	0.103866	0.10884	0.0226908	0.0537931	0.028618	0	0	0	0	0	0	0	0	8.09068
2021-08-05 01:53:41	1.12298	0.884871	1.25378	1.09028	1.23941	0.460166	1.04032	0.64028	0.977952	0.750382	1.09366	0.846758	0.909331	0.41119	0.862072	0.534465	0.871364	0.848164	0.872402	0.776919	0.733862	0.8962	0.828865	0.837373	0.330438	0.259032	0.369045	0.313999	0.353413	0.136098	0.3032	0.186868	0.0986144	0.0605176	0.0710966	0.0938257	0.0963818	0.016528	0.0454618	0.0269238	0	0	0	0	0	0	0	0	8.09068
2021-08-05 01:58:41	0.842169	1.0797	1.37246	1.24862	1.09947	0.408872	0.754471	0.919205	0.706188	0.865478	1.24857	1.05994	0.814159	0.317096	0.614764	0.728416	0.839344	0.806145	0.909131	0.848961	0.739721	0.777864	0.814886	0.793514	0.246002	0.312889	0.407398	0.365585	0.314037	0.117924	0.219198	0.265693	0.0937246	0.062785	0.0706657	0.09781	0.101941	0.0208646	0.0531221	0.0400239	0	0	0	0	0	0	0	0	8.09068
2021-08-05 02:03:41	0.875662	1.26799	1.41284	1.21682	1.02274	0.40962	0.748622	1.60193	0.694015	1.08811	1.25052	1.01125	0.73942	0.293394	0.618233	1.39968	0.792768	0.859072	0.884226	0.830304	0.722554	0.716578	0.826007	0.873412	0.253122	0.371999	0.417065	0.354836	0.290906	0.116362	0.218045	0.471673	0.0998457	0.0689052	0.0771573	0.105404	0.106698	0.0232533	0.0499148	0.0420935	0	0	0	0	0	0	0	0	8.09068
2021-08-05 02:08:41	0.912346	0.980065	1.18083	0.934944	1.24781	0.400876	0.963835	0.904991	0.741811	0.845684	1.00022	0.722652	0.902432	0.296976	0.756805	0.726785	0.813062	0.863954	0.847189	0.773026	0.723515	0.741641	0.785562	0.804211	0.26496	0.287866	0.345592	0.269032	0.354942	0.114485	0.27813	0.262224	0.0944492	0.075257	0.0877814	0.109504	0.113772	0.02493	0.0640331	0.05591	0	0	0	0	0	0	0	0	8.09068
2021-08-05 02:13:41	0.894841	0.946812	1.25847	1.15294	1.32553	0.376296	0.824655	0.926345	0.742044	0.776321	1.06313	0.899949	0.950833	0.259218	0.63131	0.704473	0.829575	0.81929	0.845361	0.780826	0.717996	0.689097	0.764766	0.76203	0.260836	0.2754	0.368103	0.332346	0.376532	0.10618	0.236892	0.265792	0.103544	0.0833454	0.0993613	0.115476	0.122341	0.0318989	0.0749885	0.0685354	0	0	0	0	0	0	0	0	8.09068
2021-08-05 02:18:41	1.10178	1.19808	1.22464	1.0051	1.83471	0.447463	0.870654	0.647742	0.866637	1.00254	0.985788	0.765081	1.40087	0.3217	0.742544	0.507024	0.786649	0.837107	0.805306	0.761248	0.763512	0.719046	0.846701	0.783836	0.318037	0.349828	0.35508	0.288437	0.526796	0.127155	0.254788	0.186811	0.10597	0.0851429	0.113897	0.125579	0.137366	0.0509492	0.0886399	0.0787241	0	0	0	0	0	0	0	0	8.09068
2021-08-05 02:23:41	1.03258	1.2585	1.17342	1.07978	1.64799	0.429582	1.10865	0.511464	0.814469	1.06739	0.939653	0.826306	1.24191	0.317062	0.852808	0.374461	0.788683	0.848055	0.800051	0.766262	0.753808	0.740278	0.769424	0.73315	0.298212	0.368417	0.339823	0.309953	0.472096	0.122634	0.318744	0.14579	0.1116	0.0875697	0.103135	0.127936	0.14298	0.051178	0.0951475	0.0809138	0	0	0	0	0	0	0	0	8.09068
2021-08-05 02:28:41	0.95048	0.86291	1.05318	1.21734	1.65544	0.456489	0.991955	0.597194	0.762166	0.743752	0.824283	0.971425	1.24608	0.302344	0.790561	0.408804	0.802289	0.862526	0.782188	0.798046	0.75253	0.662933	0.797704	0.685369	0.275328	0.253399	0.303741	0.352316	0.474108	0.128005	0.287095	0.168341	0.11601	0.0896628	0.12507	0.138862	0.161149	0.0622594	0.112651	0.0932107	0	0	0	0	0	0	0	0	8.09068
2021-08-05 02:33:41	0.804335	0.874612	1.24776	1.31243	1.73966	0.545686	1.08922	1.00424	0.61969	0.719619	0.97053	1.02613	1.33178	0.3915	0.927013	0.743561	0.770132	0.822226	0.777691	0.781334	0.764833	0.717394	0.854469	0.740451	0.23133	0.254565	0.35945	0.378432	0.499672	0.155013	0.319073	0.286806	0.118064	0.0949959	0.121708	0.150238	0.15813	0.0583314	0.0984711	0.0751525	0	0	0	0	0	0	0	0	8.09068
2021-08-05 02:38:41	1.01799	1.1417	0.977758	1.72253	1.58247	0.504201	0.51632	0.673616	0.78619	0.951206	0.75522	1.28164	1.27071	0.384618	0.428318	0.477127	0.772373	0.833265	0.774205	0.743564	0.803068	0.763403	0.830015	0.707542	0.292885	0.333089	0.281317	0.492358	0.458533	0.144747	0.150512	0.190945	0.109075	0.0878096	0.110456	0.139498	0.149129	0.0434321	0.0778261	0.065536	0	0	0	0	0	0	0	0	8.09068
2021-08-05 02:43:41	0.856147	1.08121	1.13143	1.16761	1.66137	0.484261	0.749098	1.2064	0.657246	0.883152	0.809864	0.893368	1.36045	0.35529	0.594293	0.856792	0.767711	0.816942	0.715192	0.765747	0.819053	0.733443	0.794943	0.710186	0.246059	0.314273	0.32128	0.335379	0.483127	0.138085	0.216569	0.342107	0.0959567	0.0794324	0.0886001	0.137867	0.132436	0.0296431	0.0592035	0.0533717	0	0	0	0	0	0	0	0	8.09068
2021-08-05 02:48:41	0.839743	1.15442	0.937486	1.94626	1.5816	0.42556	0.866783	0.802706	0.653417	0.94721	0.696012	1.47695	1.27642	0.304877	0.720643	0.621538	0.778697	0.819488	0.74259	0.759491	0.808289	0.717285	0.831687	0.776208	0.241926	0.33583	0.267865	0.558224	0.458663	0.120861	0.252781	0.231053	0.0967082	0.0756417	0.0861996	0.122077	0.123499	0.0202917	0.0449124	0.0353666	0	0	0	0	0	0	0	0	8.09068
2021-08-05 02:53:41	1.04287	1.08699	1.09836	1.52566	1.49247	0.520794	0.828417	0.845342	0.806311	0.935828	0.770693	1.16206	1.13275	0.371123	0.662632	0.59853	0.773585	0.859903	0.702187	0.760906	0.762416	0.711855	0.803171	0.706021	0.300104	0.319242	0.310906	0.437872	0.428117	0.147775	0.240077	0.239608	0.0907927	0.0808238	0.0814254	0.129072	0.117435	0.0202477	0.0418351	0.0308779	0	0	0	0	0	0	0	0	8.09068
2021-08-05 02:58:41	1.14376	1.01829	1.21948	1.35268	1.32168	0.447191	0.647309	0.522583	0.906271	0.851095	0.894067	1.07769	1.03209	0.334582	0.597147	0.388491	0.793192	0.836015	0.732127	0.798012	0.781495	0.748876	0.922478	0.745227	0.330593	0.297262	0.347703	0.391371	0.381014	0.127946	0.192681	0.14935	0.0874608	0.0784336	0.0807012	0.121987	0.114752	0.0164275	0.0448665	0.0356457	0	0	0	0	0	0	0	0	8.09068
2021-08-05 03:03:41	1.26935	0.904438	1.34312	1.56104	1.34443	0.472644	0.703824	1.03953	1.02589	0.699721	1.03472	1.25343	0.992873	0.334856	0.586565	0.778564	0.808574	0.773954	0.771599	0.802859	0.73803	0.70886	0.83171	0.74891	0.368228	0.260297	0.386464	0.452302	0.383792	0.133983	0.205351	0.297471	0.0957979	0.0813485	0.0883816	0.115917	0.120299	0.0264358	0.0524935	0.0462649	0	0	0	0	0	0	0	0	8.11345
2021-08-05 03:08:41	1.27281	0.961448	1.44825	1.19991	1.21809	0.588906	0.971026	0.640249	0.991545	0.760078	1.21008	0.937353	0.93937	0.437265	0.827481	0.480417	0.779141	0.790447	0.836009	0.781477	0.771678	0.743395	0.853603	0.750846	0.366768	0.277783	0.422754	0.345934	0.350365	0.168269	0.284645	0.183274	0.0989083	0.0832928	0.0996342	0.137097	0.12258	0.0307819	0.0617663	0.0544234	0	0	0	0	0	0	0	0	8.21387
2021-08-05 03:13:41	1.28795	1.24736	0.928899	1.20937	1.60341	0.471256	1.08424	0.510069	1.07489	0.955421	0.697416	0.937426	1.19831	0.326988	0.960823	0.376822	0.835152	0.766002	0.751867	0.774891	0.746975	0.694104	0.886256	0.737895	0.375813	0.358353	0.265928	0.348176	0.45864	0.133132	0.320139	0.145617	0.114085	0.0900752	0.106611	0.14129	0.135665	0.0425149	0.0779506	0.0724957	0	0	0	0	0	0	0	0	8.28048
2021-08-05 03:18:41	1.23218	1.14287	0.961401	1.04753	1.2338	0.494169	0.875939	0.815102	1.01282	0.877416	0.654742	0.80364	0.882632	0.319952	0.675246	0.534892	0.821741	0.768003	0.679082	0.76886	0.717291	0.649145	0.770922	0.658875	0.358572	0.328468	0.270782	0.301028	0.350317	0.13813	0.25195	0.227986	0.124475	0.110027	0.115702	0.150673	0.148795	0.05439	0.0950364	0.0842621	0	0	0	0	0	0	0	0	8.28048
2021-08-05 03:23:41	1.23284	1.12064	0.767605	1.08207	1.16321	0.526124	1.10325	0.98296	1.01452	0.849292	0.51388	0.764979	0.783716	0.355408	0.846577	0.729667	0.823152	0.757744	0.669732	0.707105	0.673433	0.673702	0.767273	0.740934	0.35884	0.321345	0.215609	0.305947	0.3271	0.147992	0.317054	0.280851	0.128153	0.102656	0.110761	0.159783	0.152762	0.0605386	0.0999721	0.0878234	0	0	0	0	0	0	0	0	8.28048
2021-08-05 03:28:41	1.15878	0.908762	1.07907	1.16735	1.28463	0.502516	0.913194	0.892484	0.952201	0.715261	0.762959	0.816153	0.864196	0.37303	0.716405	0.73286	0.821793	0.787163	0.707174	0.699875	0.672301	0.746095	0.785182	0.822013	0.337194	0.262351	0.305788	0.330191	0.361112	0.143579	0.263475	0.259669	0.124	0.106963	0.103465	0.15413	0.152305	0.059225	0.0902817	0.0842179	0	0	0	0	0	0	0	0	8.28048
2021-08-05 03:33:41	1.06928	1.10905	0.939371	1.13128	1.21705	0.66221	1.5597	0.601097	0.884914	0.84285	0.630572	0.768832	0.846932	0.494353	1.27469	0.449796	0.827658	0.759903	0.671159	0.680848	0.694873	0.746685	0.817302	0.74862	0.311566	0.318178	0.264015	0.318607	0.343894	0.189391	0.453392	0.171984	0.122341	0.108609	0.102109	0.153662	0.152032	0.0654207	0.0920682	0.0840691	0	0	0	0	0	0	0	0	8.28048
2021-08-05 03:38:41	0.826789	1.11414	1.07715	0.932001	1.14965	0.572449	0.869006	0.62066	0.669691	0.840324	0.845943	0.662276	0.794526	0.427874	0.715238	0.473167	0.811541	0.754227	0.785482	0.711238	0.691434	0.747341	0.822676	0.762025	0.239943	0.319213	0.310627	0.264344	0.32457	0.163756	0.252948	0.178132	0.122807	0.110651	0.111189	0.157457	0.14827	0.070817	0.0929865	0.0845792	0	0	0	0	0	0	0	0	8.28048
2021-08-05 03:43:41	0.982531	1.31849	1.37128	1.15202	1.20112	0.647723	0.845358	0.778016	0.757687	0.983137	1.09103	0.814173	0.814157	0.496308	0.714085	0.573984	0.771572	0.74562	0.795667	0.707747	0.677859	0.761523	0.845316	0.737888	0.282609	0.377012	0.396653	0.326436	0.338028	0.186096	0.24728	0.222059	0.126349	0.111853	0.118365	0.148081	0.110501	0.0659765	0.0825783	0.0795492	0	0	0	0	0	0	0	0	8.28048
2021-08-05 03:48:41	0.887539	0.899718	1.07113	1.19974	1.15834	0.612595	1.1238	0.539011	0.681572	0.687489	0.826105	0.811239	0.777484	0.485569	0.968383	0.416394	0.768216	0.764267	0.771594	0.6758	0.670981	0.791498	0.861982	0.773056	0.255097	0.258369	0.308101	0.337525	0.325498	0.177076	0.329996	0.155086	0.127134	0.107671	0.123683	0.146905	0.128878	0.0632312	0.0679797	0.0592897	0	0	0	0	0	0	0	0	8.28048
2021-08-05 03:53:41	1.05732	1.06447	1.05316	0.94856	1.14415	0.445304	0.989483	0.646835	0.840369	0.804683	0.802444	0.663672	0.798132	0.334346	0.806912	0.46519	0.794456	0.757151	0.762229	0.699642	0.69782	0.751947	0.815678	0.718839	0.305781	0.305078	0.30228	0.268338	0.323491	0.127484	0.28752	0.183805	0.112132	0.0928116	0.105758	0.131757	0.111867	0.054544	0.0768732	0.0640584	0	0	0	0	0	0	0	0	8.28048
2021-08-05 03:58:41	1.037	1.28231	1.56205	0.963149	1.16202	0.396813	0.860484	0.561182	0.802871	1.06591	1.27265	0.662734	0.78713	0.27487	0.730728	0.399421	0.774534	0.831306	0.81495	0.687894	0.677336	0.692659	0.847622	0.711823	0.298486	0.373949	0.453814	0.271725	0.326993	0.112071	0.251909	0.159203	0.111102	0.102626	0.114301	0.14106	0.131789	0.0513777	0.064191	0.0647293	0	0	0	0	0	0	0	0	8.28048
2021-08-05 04:03:41	1.17589	1.32458	1.01648	0.772341	1.17875	0.327289	0.770629	0.673409	0.934917	1.07047	0.789064	0.536254	0.77808	0.207175	0.629004	0.479812	0.796563	0.807667	0.777512	0.695134	0.660459	0.636074	0.815553	0.711279	0.340093	0.384246	0.29272	0.218214	0.33034	0.0911388	0.223966	0.191075	0.110991	0.0984623	0.112538	0.138109	0.130505	0.0472416	0.0760624	0.0658632	0	0	0	0	0	0	0	0	8.28048
2021-08-05 04:08:41	1.49556	1.43126	1.05776	0.774267	1.24302	0.538899	0.927505	0.656936	1.22011	1.15529	0.768261	0.507407	0.869875	0.37154	0.762324	0.507014	0.815955	0.807125	0.725757	0.655388	0.700193	0.690161	0.82232	0.771835	0.434606	0.415101	0.30106	0.216755	0.35165	0.152083	0.269906	0.188986	0.11303	0.110012	0.116145	0.139289	0.119854	0.0604072	0.0769518	0.0668999	0	0	0	0	0	0	0	0	8.28822
2021-08-05 04:13:41	0.973199	1.2708	1.04608	0.972573	1.02656	0.627018	0.798192	0.661031	0.799985	1.0616	0.75324	0.667995	0.692176	0.44133	0.647112	0.464223	0.822897	0.83538	0.720148	0.686886	0.674881	0.701399	0.810296	0.703149	0.28321	0.370941	0.29734	0.274303	0.288672	0.177441	0.231683	0.187113	0.120524	0.112308	0.113689	0.136513	0.126908	0.0460124	0.0812556	0.0618263	0	0	0	0	0	0	0	0	8.28822
2021-08-05 04:18:41	0.90174	1.2155	0.892207	0.836862	1.11572	0.680969	0.76154	1.00295	0.704297	1.00481	0.639366	0.554137	0.772932	0.462136	0.630516	0.78349	0.779404	0.826619	0.716825	0.662138	0.692499	0.678645	0.827835	0.78173	0.259962	0.354096	0.253399	0.234657	0.315066	0.191689	0.221915	0.289149	0.112885	0.104128	0.100808	0.122648	0.113949	0.0368576	0.060031	0.0496146	0	0	0	0	0	0	0	0	8.28822
2021-08-05 04:23:41	0.91898	1.02896	1.32885	0.941575	1.29979	0.472241	1.00592	1.00737	0.688847	0.867254	0.967641	0.650086	0.911313	0.320902	0.823681	0.729352	0.749129	0.843987	0.72725	0.690481	0.700935	0.679607	0.81974	0.724682	0.262975	0.300858	0.378433	0.265784	0.36782	0.132961	0.292513	0.286471	0.102417	0.0939805	0.0917347	0.121332	0.11149	0.0416773	0.073645	0.0555976	0	0	0	0	0	0	0	0	8.28822
2021-08-05 04:28:41	0.907185	1.43584	1.17908	0.967502	1.11215	0.458558	0.803579	0.88586	0.67476	1.22967	0.893578	0.662188	0.788897	0.335673	0.622124	0.685651	0.743844	0.855281	0.757096	0.684145	0.709049	0.728182	0.774382	0.774479	0.25929	0.421121	0.338219	0.272718	0.315331	0.130592	0.231298	0.25497	0.0996975	0.097145	0.0987624	0.125969	0.105426	0.0436536	0.0790464	0.0678027	0	0	0	0	0	0	0	0	8.28822
2021-08-05 04:33:41	0.839064	1.2893	0.969831	1.07194	1.27771	0.576502	0.720557	0.505007	0.612566	1.08732	0.712837	0.723642	0.885254	0.383315	0.551505	0.344259	0.730223	0.843121	0.735151	0.675381	0.692747	0.665693	0.763761	0.682276	0.239055	0.377022	0.276641	0.301509	0.360872	0.161756	0.206896	0.142259	0.109185	0.103447	0.0949521	0.127499	0.111281	0.0411643	0.0816534	0.0618835	0	0	0	0	0	0	0	0	8.28822
2021-08-05 04:38:41	0.885167	1.20652	1.19948	1.07896	1.28664	0.810291	0.732953	0.667039	0.65545	1.01369	0.863172	0.736148	0.889768	0.586483	0.529053	0.458145	0.740256	0.84066	0.719671	0.682516	0.691834	0.724545	0.721061	0.686585	0.252765	0.352582	0.340909	0.303981	0.363285	0.23052	0.208422	0.188131	0.104883	0.103499	0.0917774	0.11978	0.112487	0.0388251	0.0523566	0.0578465	0	0	0	0	0	0	0	0	8.28822
2021-08-05 04:43:41	0.942668	1.30894	0.952713	0.877023	1.77065	0.633468	0.903952	0.712764	0.693551	1.0734	0.701401	0.570407	1.29729	0.397593	0.647579	0.506947	0.736257	0.82012	0.736279	0.650962	0.732797	0.628151	0.716191	0.712152	0.268927	0.380743	0.271823	0.245233	0.504776	0.176174	0.256722	0.202181	0.108177	0.104717	0.091522	0.126817	0.126635	0.0451671	0.0792351	0.0635118	0	0	0	0	0	0	0	0	8.28822
2021-08-05 04:48:41	0.923241	1.24131	0.911668	1.28106	1.93009	0.578245	0.84701	0.720615	0.682154	1.04257	0.676099	0.936049	1.43355	0.38318	0.622198	0.536807	0.739028	0.839871	0.742182	0.730776	0.742953	0.665611	0.735045	0.745394	0.263577	0.362705	0.260439	0.365036	0.551519	0.16216	0.241573	0.206019	0.113705	0.111178	0.0963861	0.131422	0.144679	0.0521334	0.0882961	0.0729811	0	0	0	0	0	0	0	0	8.28822
2021-08-05 04:53:41	0.98283	1.22863	1.45661	1.25945	1.58194	0.399038	1.0344	0.914716	0.739728	1.02584	1.1428	0.912276	1.23192	0.259884	0.754962	0.667916	0.753031	0.834859	0.784456	0.724102	0.778963	0.652767	0.729571	0.730595	0.281475	0.358597	0.420266	0.358349	0.455816	0.111602	0.29469	0.260617	0.119049	0.113445	0.100812	0.13485	0.146848	0.0589194	0.0970651	0.0934441	0	0	0	0	0	0	0	0	8.28822
2021-08-05 04:58:41	0.906056	1.06029	1.50975	1.43764	1.6108	0.534273	0.76884	1.4076	0.633221	0.880065	1.23504	1.02941	1.28207	0.336092	0.589024	1.03554	0.699815	0.830761	0.819003	0.718046	0.794431	0.628324	0.765759	0.73576	0.256267	0.309118	0.438954	0.408017	0.465969	0.148632	0.220887	0.40156	0.129702	0.119002	0.111768	0.154682	0.167392	0.0662433	0.102431	0.0916378	0	0	0	0	0	0	0	0	8.28822
2021-08-05 05:03:41	0.967569	1.03133	1.72739	1.71218	1.33039	0.350319	0.67904	1.07647	0.672501	0.833224	1.42271	1.26124	1.08834	0.251934	0.53362	0.801847	0.695412	0.807213	0.823367	0.737087	0.818598	0.716868	0.785711	0.745084	0.273418	0.29916	0.502869	0.488554	0.386835	0.0995546	0.195977	0.307753	0.125094	0.119983	0.111212	0.15975	0.16516	0.0611514	0.0933113	0.0828611	0	0	0	0	0	0	0	0	8.28822
2021-08-05 05:08:41	1.12138	0.897995	1.40618	1.25245	1.64752	0.376331	0.890341	1.56233	0.84209	0.704891	1.16282	0.954746	1.38404	0.227796	0.625427	1.15659	0.751664	0.785096	0.827074	0.762219	0.840461	0.608544	0.702232	0.739432	0.321032	0.259117	0.409669	0.359512	0.481417	0.104155	0.252033	0.44618	0.121205	0.106835	0.1016	0.138488	0.148015	0.0429773	0.0733537	0.0669999	0	0	0	0	0	0	0	0	8.28822
2021-08-05 05:13:41	0.871558	1.00089	1.47597	1.09685	1.37402	0.446264	0.747281	1.14874	0.625891	0.778577	1.20586	0.832055	1.14395	0.28208	0.556511	0.880502	0.718268	0.778561	0.817001	0.75803	0.833574	0.636355	0.744954	0.765999	0.247623	0.288336	0.429042	0.314587	0.400813	0.124243	0.213706	0.330062	0.10666	0.0964619	0.0897608	0.132659	0.136565	0.0312533	0.0517928	0.0543656	0	0	0	0	0	0	0	0	8.28822
2021-08-05 05:18:41	0.860162	0.921513	1.55949	1.20759	1.37381	0.694535	0.791243	1.33342	0.620784	0.701792	1.26827	0.960704	1.104	0.500749	0.660347	1.05546	0.721931	0.761669	0.812982	0.795351	0.803306	0.721692	0.834556	0.791629	0.244589	0.264472	0.452919	0.349286	0.398112	0.19746	0.230918	0.38534	0.103393	0.0931418	0.103089	0.136602	0.122971	0.0299839	0.0543312	0.0488009	0	0	0	0	0	0	0	0	8.28822
2021-08-05 05:23:41	0.90181	0.921024	1.10399	1.08112	1.22039	0.616932	0.758587	0.683202	0.647947	0.706957	0.922653	0.87142	0.983973	0.488505	0.633867	0.525379	0.718627	0.767724	0.836227	0.805473	0.805583	0.792803	0.840912	0.769519	0.25624	0.264699	0.322276	0.313409	0.35387	0.178274	0.221417	0.196414	0.101886	0.0872457	0.0998799	0.113027	0.113521	0.0229506	0.0497356	0.0435178	0	0	0	0	0	0	0	0	8.28822
2021-08-05 05:28:41	1.04141	0.75228	1.02849	0.906044	1.27911	0.494173	0.796498	0.565676	0.729683	0.563651	0.805726	0.694399	1.07754	0.398939	0.581966	0.429468	0.700457	0.749368	0.782444	0.768258	0.842803	0.808936	0.729574	0.759692	0.294667	0.21529	0.296666	0.260461	0.373965	0.143327	0.226535	0.162259	0.0940377	0.0822153	0.0912007	0.112198	0.104676	0.0212387	0.0489891	0.0353024	0	0	0	0	0	0	0	0	8.28822
2021-08-05 05:33:41	0.870334	0.917533	1.68633	0.824152	0.964143	0.663593	0.889248	0.56636	0.608198	0.688792	1.33658	0.616838	0.72874	0.536478	0.647162	0.440063	0.699033	0.75117	0.793239	0.748414	0.755982	0.808788	0.728167	0.777318	0.246159	0.262668	0.487179	0.235812	0.27634	0.192514	0.253217	0.163124	0.0944344	0.0859452	0.0944247	0.119567	0.105726	0.0237218	0.0548287	0.0374774	0	0	0	0	0	0	0	0	8.28822
2021-08-05 05:38:41	0.820552	0.789359	1.9486	1.03425	1.11883	0.565341	1.06062	0.565053	0.586141	0.584256	1.61795	0.744104	0.83915	0.444835	0.901703	0.427783	0.715069	0.740212	0.830923	0.719542	0.749321	0.788351	0.851867	0.757921	0.232924	0.225424	0.568134	0.293937	0.320246	0.163146	0.310627	0.16205	0.0997202	0.0889159	0.11395	0.129493	0.116813	0.047375	0.0612108	0.0540328	0	0	0	0	0	0	0	0	8.28822
2021-08-05 05:43:41	1.06885	0.909564	1.28841	0.990835	1.2704	0.431912	0.781382	0.549888	0.762449	0.669907	1.01072	0.726983	0.997936	0.359977	0.638658	0.411952	0.712902	0.737221	0.784695	0.734133	0.785656	0.829263	0.819542	0.748957	0.303336	0.259531	0.371727	0.282543	0.366621	0.126019	0.227147	0.157464	0.117775	0.0984083	0.116155	0.136498	0.125655	0.0451093	0.0826624	0.0624165	0	0	0	0	0	0	0	0	8.28822
2021-08-05 05:48:41	1.18705	0.924871	1.64068	1.05666	1.36199	0.709134	0.847982	0.533732	0.876798	0.659317	1.32343	0.774654	1.01831	0.478065	0.625587	0.346323	0.735758	0.712623	0.807427	0.733463	0.747374	0.672455	0.736583	0.64849	0.339751	0.262447	0.475774	0.301249	0.389662	0.199354	0.242028	0.149188	0.118809	0.101905	0.127615	0.140084	0.131424	0.053203	0.0917376	0.0715926	0	0	0	0	0	0	0	0	8.28822
2021-08-05 05:53:41	1.2656	0.965234	1.29491	1.13244	1.44467	0.416578	1.08536	0.541913	0.912834	0.697383	0.985076	0.795248	1.07463	0.272771	0.820477	0.372108	0.721382	0.723082	0.760843	0.70178	0.744107	0.653263	0.756436	0.688792	0.35984	0.274517	0.371564	0.320548	0.412919	0.116605	0.311084	0.152834	0.12402	0.103636	0.134031	0.141674	0.143314	0.0608969	0.100815	0.0784846	0	0	0	0	0	0	0	0	8.28822
2021-08-05 05:58:41	1.11309	0.830511	1.23526	0.862766	1.07704	0.419455	0.786736	0.716679	0.83523	0.606359	0.934404	0.620363	0.816577	0.330682	0.531409	0.505299	0.751237	0.730417	0.757024	0.71934	0.758349	0.788203	0.675823	0.705378	0.318631	0.236621	0.354097	0.245178	0.308864	0.121152	0.221296	0.202994	0.1297	0.107249	0.133805	0.144955	0.142662	0.0649525	0.0972163	0.0847387	0	0	0	0	0	0	0	0	8.34779
2021-08-05 06:03:41	1.33698	0.872924	1.61854	1.15902	1.04947	0.473264	0.742785	0.581455	0.993281	0.624462	1.36293	0.823745	0.784597	0.34365	0.516099	0.383527	0.742274	0.715428	0.842941	0.711642	0.747704	0.72712	0.69538	0.660979	0.382056	0.247841	0.47316	0.328725	0.300225	0.134713	0.209887	0.162942	0.108961	0.105033	0.130678	0.143871	0.13862	0.0578803	0.0940959	0.0730085	0	0	0	0	0	0	0	0	8.47391
2021-08-05 06:08:41	1.29057	0.808322	1.37976	0.981567	1.46691	0.508776	0.713341	1.1664	1.00498	0.55564	0.992572	0.671665	1.10893	0.348509	0.488593	0.825335	0.780758	0.687117	0.719452	0.684355	0.755896	0.686683	0.68536	0.707627	0.371859	0.228008	0.392124	0.276673	0.420454	0.143432	0.2011	0.330576	0.117839	0.1042	0.132283	0.146051	0.143648	0.0562312	0.0924442	0.0723048	0	0	0	0	0	0	0	0	8.47391
2021-08-05 06:13:41	1.47328	1.00188	1.31737	0.970708	1.07211	0.62331	0.896775	1.05902	1.2036	0.702671	0.96334	0.681022	0.827127	0.494291	0.649395	0.70513	0.817604	0.701213	0.73134	0.70066	0.772286	0.794555	0.725037	0.667792	0.428241	0.283529	0.375432	0.274651	0.3084	0.180174	0.255138	0.296866	0.118027	0.102899	0.131462	0.144269	0.131657	0.0491525	0.0770908	0.059262	0	0	0	0	0	0	0	0	8.47391
2021-08-05 06:18:41	1.12501	0.785047	0.958909	1.04775	1.20568	0.490676	0.620567	0.611316	0.933526	0.563584	0.675315	0.720674	0.869018	0.369223	0.449666	0.418227	0.828917	0.717975	0.704369	0.68788	0.720983	0.752991	0.724683	0.682149	0.327969	0.223032	0.271558	0.295575	0.342763	0.140527	0.176584	0.172305	0.101636	0.0903217	0.112242	0.120931	0.113619	0.0306798	0.055093	0.0452816	0	0	0	0	0	0	0	0	8.47391
2021-08-05 06:23:41	1.34089	0.892406	1.20156	0.94592	1.22313	0.593396	0.88586	0.859356	1.1407	0.632163	0.853705	0.681982	0.899613	0.480299	0.669423	0.63765	0.850925	0.711561	0.710531	0.719454	0.735925	0.810043	0.752664	0.742814	0.392764	0.252831	0.340772	0.268912	0.348907	0.172187	0.253893	0.245518	0.0961216	0.0847266	0.107254	0.115618	0.103327	0.0277798	0.0607794	0.0389955	0	0	0	0	0	0	0	0	8.47391
2021-08-05 06:28:41	1.08453	1.12679	1.12566	0.849797	1.19681	0.68423	0.840751	0.646699	0.885289	0.800528	0.802702	0.596921	0.890898	0.581217	0.722946	0.48927	0.816537	0.71454	0.712941	0.703008	0.744469	0.850487	0.859966	0.756818	0.315197	0.31994	0.319419	0.240555	0.342117	0.200363	0.246779	0.185387	0.103755	0.0927626	0.106806	0.119574	0.109887	0.039721	0.0615072	0.0515209	0	0	0	0	0	0	0	0	8.47391
2021-08-05 06:33:41	0.909143	1.41829	0.93008	0.939758	1.07572	0.949905	0.852109	0.844541	0.743197	1.12233	0.646464	0.631239	0.780725	0.80245	0.699141	0.617273	0.817966	0.791445	0.694884	0.671904	0.72557	0.846371	0.818885	0.730238	0.264294	0.409847	0.262837	0.264104	0.306208	0.277842	0.247885	0.240662	0.110034	0.103451	0.116091	0.129396	0.114942	0.0464694	0.0700682	0.0545544	0	0	0	0	0	0	0	0	8.47391
2021-08-05 06:38:41	0.9219	1.2658	1.2791	0.958697	1.26279	0.654295	0.713595	0.710424	0.734853	1.01822	0.843441	0.631056	0.889277	0.491414	0.545867	0.5498	0.799493	0.804745	0.659063	0.658303	0.704013	0.752115	0.76525	0.774865	0.266883	0.366916	0.358414	0.26857	0.357612	0.187325	0.20496	0.204472	0.115218	0.10522	0.120273	0.13152	0.121284	0.0531653	0.0695901	0.0577937	0	0	0	0	0	0	0	0	8.47391
2021-08-05 06:43:41	1.05751	0.979052	1.0126	0.857364	1.17197	0.537851	1.20524	0.790648	0.827941	0.794243	0.656661	0.593749	0.86704	0.417653	0.982519	0.554999	0.783408	0.811279	0.647876	0.693391	0.740234	0.777595	0.816372	0.699647	0.305029	0.284213	0.283016	0.242134	0.334671	0.154896	0.350181	0.223786	0.116839	0.109626	0.109911	0.126089	0.124122	0.0529358	0.0766832	0.0584606	0	0	0	0	0	0	0	0	8.47391
2021-08-05 06:48:41	1.07492	1.0278	1.01353	1.05975	1.27592	0.895046	0.724426	0.584145	0.856425	0.832424	0.694282	0.730569	0.907178	0.67864	0.495938	0.36306	0.797289	0.810076	0.684925	0.68943	0.714865	0.756853	0.685888	0.621917	0.311009	0.298273	0.285715	0.299069	0.362134	0.256677	0.204208	0.16222	0.116809	0.107353	0.101715	0.12622	0.127074	0.0716497	0.0723871	0.0601394	0	0	0	0	0	0	0	0	8.47391
2021-08-05 06:53:41	0.954416	0.844985	1.16464	0.943092	1.40737	0.623029	0.774197	0.637914	0.756084	0.676055	0.803829	0.656598	1.08356	0.471894	0.534561	0.418388	0.792513	0.799236	0.690603	0.69628	0.769941	0.756974	0.688377	0.655686	0.275855	0.244668	0.328733	0.266575	0.404692	0.178636	0.21854	0.178672	0.115564	0.105981	0.0999201	0.128439	0.127763	0.0654268	0.0809709	0.0632038	0	0	0	0	0	0	0	0	8.47391
2021-08-05 06:58:41	0.893954	0.892194	1.59709	0.91984	1.49123	0.71004	0.782487	0.809556	0.697931	0.753258	1.18519	0.636893	1.11391	0.544067	0.611611	0.558299	0.780926	0.844779	0.74292	0.692454	0.747143	0.767176	0.783341	0.68856	0.257699	0.260954	0.456297	0.259773	0.426535	0.204	0.2255	0.228411	0.112637	0.106689	0.107465	0.127782	0.138807	0.0581079	0.0873853	0.0747147	0	0	0	0	0	0	0	0	8.47391
2021-08-05 07:03:41	0.872146	0.887501	1.31749	0.96914	1.66593	0.35937	0.89026	0.870547	0.678506	0.682407	0.951369	0.649982	1.33313	0.259831	0.736833	0.575324	0.778358	0.769756	0.723127	0.670941	0.800359	0.724725	0.827436	0.660108	0.251253	0.255107	0.374667	0.272296	0.482392	0.102219	0.259343	0.244028	0.117296	0.110034	0.110716	0.136482	0.142233	0.0565594	0.0891653	0.0695584	0	0	0	0	0	0	0	0	8.47391
2021-08-05 07:08:41	0.932512	0.84692	1.87387	1.07667	1.72131	0.430914	1.1087	0.636134	0.73734	0.687012	1.53612	0.768603	1.44469	0.346167	0.908716	0.407934	0.791344	0.811452	0.821875	0.715504	0.8395	0.804688	0.819989	0.641909	0.269412	0.245853	0.545009	0.305594	0.502891	0.124866	0.322431	0.177491	0.118717	0.108301	0.106182	0.135147	0.135262	0.0523779	0.0825923	0.0707791	0	0	0	0	0	0	0	0	8.47391
2021-08-05 07:13:41	0.878897	1.03303	1.28111	1.53028	1.69768	0.437137	1.37066	1.00514	0.649609	0.796709	1.01809	1.11994	1.41988	0.300556	1.05169	0.703725	0.739334	0.771446	0.794627	0.729964	0.833532	0.689848	0.766973	0.700153	0.250932	0.297158	0.370491	0.436239	0.495657	0.123452	0.393897	0.284309	0.113343	0.108407	0.108649	0.142266	0.140451	0.0550668	0.0909667	0.0705556	0	0	0	0	0	0	0	0	8.47391
2021-08-05 07:18:41	0.862004	1.08704	1.58553	1.71082	1.42441	0.37899	0.925565	1.40512	0.653179	0.848347	1.29906	1.40852	1.20706	0.267801	0.726013	0.994549	0.757977	0.780867	0.820036	0.819647	0.847591	0.707716	0.782784	0.709195	0.247174	0.313338	0.461119	0.498034	0.416919	0.107387	0.267037	0.398254	0.113668	0.109474	0.112054	0.149789	0.147205	0.056434	0.0915756	0.0738416	0	0	0	0	0	0	0	0	8.47391
2021-08-05 07:23:41	0.966511	0.937144	1.06719	1.84985	1.64275	0.457288	1.17373	0.365944	0.703136	0.742592	0.877635	1.505	1.42137	0.318495	0.982661	0.22381	0.727641	0.791696	0.821901	0.814471	0.864294	0.697663	0.836102	0.612154	0.275201	0.270822	0.310587	0.537288	0.482768	0.129266	0.342899	0.101383	0.11949	0.112072	0.118444	0.159509	0.154585	0.0627629	0.0998525	0.085505	0	0	0	0	0	0	0	0	8.47391
2021-08-05 07:28:41	0.959269	0.779647	1.30732	1.40037	1.52332	0.815615	1.41246	0.622241	0.74157	0.603936	1.0943	1.16033	1.3574	0.590248	1.16129	0.445929	0.774947	0.774756	0.837041	0.828405	0.889827	0.723896	0.821861	0.717362	0.276039	0.224432	0.381747	0.40813	0.45011	0.232029	0.411054	0.176727	0.126746	0.112754	0.116155	0.1613	0.152543	0.0805427	0.0965685	0.0737497	0	0	0	0	0	0	0	0	8.47391
2021-08-05 07:33:41	1.02908	0.890089	1.10186	1.2065	1.4597	0.478385	0.825839	0.796918	0.810729	0.699183	0.918257	1.01365	1.23426	0.332531	0.725623	0.595236	0.788531	0.78659	0.83549	0.840647	0.845628	0.696045	0.879206	0.747696	0.297136	0.256868	0.321481	0.352572	0.427065	0.135186	0.24343	0.227939	0.122277	0.106422	0.110874	0.139626	0.134117	0.0606245	0.0949031	0.0727743	0	0	0	0	0	0	0	0	8.47391
2021-08-05 07:38:41	1.05332	0.916803	1.1034	1.4032	1.44321	0.717712	0.90282	1.4093	0.787489	0.669228	0.832998	1.12579	1.2163	0.499666	0.721391	1.05703	0.747791	0.729308	0.753797	0.802672	0.842937	0.695487	0.79692	0.749182	0.301405	0.261197	0.316189	0.406508	0.421976	0.202866	0.261352	0.403388	0.122122	0.104071	0.107477	0.147674	0.144027	0.054587	0.0913193	0.0670204	0	0	0	0	0	0	0	0	8.47391
2021-08-05 07:43:41	1.02734	1.00494	0.971568	1.37006	1.38019	0.462094	0.683127	1.31915	0.758785	0.7675	0.761421	1.10569	1.15742	0.347633	0.543801	1.01871	0.738723	0.763884	0.783867	0.807344	0.838476	0.753526	0.796953	0.772133	0.293277	0.28856	0.280265	0.397338	0.403166	0.132336	0.197619	0.379502	0.111829	0.0978106	0.088601	0.136519	0.131439	0.0420283	0.076431	0.0553294	0	0	0	0	0	0	0	0	8.47391
2021-08-05 07:48:41	1.0021	0.943638	1.03291	1.12898	1.16295	0.365317	1.12661	1.23319	0.753777	0.719198	0.788327	0.873144	0.975841	0.269319	0.942281	0.946518	0.75242	0.762205	0.762729	0.77342	0.839231	0.7374	0.837357	0.767342	0.286978	0.270859	0.296555	0.3249	0.339753	0.104255	0.328927	0.35441	0.106154	0.0910708	0.0798139	0.124342	0.122766	0.0295278	0.067045	0.0426265	0	0	0	0	0	0	0	0	8.47391
2021-08-05 07:53:41	0.823891	0.777158	0.929193	1.05361	1.4468	0.547948	0.798374	1.53156	0.607736	0.601212	0.710288	0.854338	1.18326	0.415769	0.649687	1.17099	0.737842	0.773657	0.764748	0.811502	0.818403	0.758737	0.813793	0.764767	0.23515	0.223664	0.266852	0.305831	0.42063	0.157158	0.231897	0.439858	0.0919082	0.087152	0.072351	0.121948	0.120223	0.0236844	0.0688309	0.046339	0	0	0	0	0	0	0	0	8.47391
2021-08-05 07:58:41	0.984977	0.947658	1.12285	1.00819	1.1433	0.45505	0.916503	1.20897	0.719675	0.781898	0.842352	0.789382	0.940533	0.335558	0.773725	0.911142	0.730842	0.825518	0.750035	0.783506	0.823623	0.73915	0.844116	0.753702	0.280665	0.275964	0.321407	0.290812	0.332759	0.129869	0.268061	0.346336	0.0935184	0.0884928	0.0821714	0.127494	0.124187	0.02867	0.0746819	0.0686912	0	0	0	0	0	0	0	0	8.47391
2021-08-05 08:03:41	0.843049	0.740091	1.0068	1.06534	1.1702	0.384263	0.951063	1.05277	0.618934	0.594185	0.750768	0.792428	0.916157	0.290045	0.753855	0.80713	0.734249	0.804271	0.745974	0.742803	0.781966	0.751638	0.790556	0.766643	0.240402	0.214432	0.287889	0.304436	0.337465	0.11	0.274914	0.302499	0.0923046	0.0927704	0.0837028	0.131689	0.13318	0.0380169	0.0795853	0.0803406	0	0	0	0	0	0	0	0	8.47391
2021-08-05 08:08:41	0.776388	0.845623	1.0957	1.00726	1.12004	0.378058	0.870596	1.17809	0.563706	0.636346	0.810231	0.729383	0.86614	0.259212	0.662799	0.911497	0.72634	0.752524	0.739133	0.724247	0.773166	0.684616	0.76039	0.773258	0.220992	0.242184	0.312856	0.286578	0.322321	0.106606	0.249845	0.339057	0.0861327	0.0991213	0.0870661	0.115831	0.135646	0.0385283	0.0773167	0.0804074	0	0	0	0	0	0	0	0	8.47391
2021-08-05 08:13:41	0.99223	0.852724	0.892166	0.989356	1.38322	0.34794	1.09113	1.03127	0.770395	0.653655	0.679296	0.717382	1.04462	0.244086	0.822468	0.766701	0.774915	0.766574	0.761642	0.725148	0.755391	0.705006	0.754245	0.743952	0.285611	0.245012	0.25604	0.281548	0.396397	0.0984714	0.312589	0.294764	0.112452	0.100823	0.0873451	0.132323	0.140493	0.0402004	0.0836786	0.0878752	0	0	0	0	0	0	0	0	8.47391
2021-08-05 08:18:41	1.23282	0.947145	0.911514	1.08576	1.33899	0.588393	0.900491	0.85952	0.971058	0.69874	0.663431	0.774593	0.994562	0.421799	0.669261	0.628738	0.787238	0.737788	0.728151	0.713154	0.742529	0.718062	0.743341	0.731175	0.356125	0.27033	0.259562	0.308141	0.382618	0.167122	0.257345	0.245021	0.115546	0.0968014	0.0809138	0.125904	0.138051	0.0366654	0.0818995	0.0923933	0	0	0	0	0	0	0	0	8.47407
2021-08-05 08:23:41	1.43497	0.896887	1.13273	1.06586	1.34185	0.506248	1.09835	0.751504	1.09776	0.681211	0.871108	0.79282	1.03548	0.365349	0.807338	0.518691	0.769531	0.760658	0.769109	0.744036	0.772315	0.72298	0.735634	0.690438	0.412592	0.257283	0.325653	0.304655	0.386007	0.143938	0.31329	0.212121	0.108675	0.0878515	0.0762883	0.11567	0.132981	0.0471354	0.0972265	0.101031	0	0	0	0	0	0	0	0	8.54444
2021-08-05 08:28:41	1.51612	1.35433	1.10263	1.06828	1.25864	0.44368	1.00386	0.788885	1.23411	1.04449	0.834471	0.788764	0.961459	0.297356	0.729378	0.539318	0.814321	0.773161	0.757108	0.738415	0.764046	0.670228	0.72728	0.683587	0.440398	0.389903	0.316103	0.304947	0.36142	0.124645	0.285788	0.222329	0.113838	0.0987577	0.0924727	0.121758	0.151694	0.0562299	0.101184	0.106197	0	0	0	0	0	0	0	0	8.61568
2021-08-05 08:33:41	1.45294	1.70771	1.34504	0.888316	1.43298	0.880451	1.11388	1.1817	1.19264	1.46132	1.1452	0.668439	1.12767	0.610695	0.782966	0.803679	0.820686	0.856062	0.847193	0.752544	0.787239	0.693247	0.703402	0.680697	0.422708	0.500778	0.394241	0.254346	0.41367	0.248717	0.315345	0.332756	0.120072	0.113978	0.107037	0.142003	0.162838	0.0931678	0.122633	0.149259	0	0	0	0	0	0	0	0	8.68692
2021-08-05 08:38:41	1.51021	1.7126	1.67069	0.862301	1.18342	0.927538	0.666094	0.659044	1.24529	1.39803	1.28305	0.596756	0.832778	0.691571	0.418884	0.401587	0.824782	0.818219	0.766949	0.690461	0.704297	0.747201	0.628993	0.609904	0.439741	0.498068	0.480095	0.2435	0.335094	0.265315	0.185302	0.182487	0.146004	0.152373	0.145234	0.173235	0.175458	0.0981006	0.136292	0.130018	0	0	0	0	0	0	0	0	8.75816
2021-08-05 08:43:41	1.34618	1.54609	1.39738	1.13011	1.10222	0.847264	0.726379	0.682334	1.11053	1.27244	1.06614	0.783581	0.824694	0.674323	0.502486	0.426417	0.825223	0.823383	0.762432	0.6934	0.748213	0.795634	0.691899	0.624493	0.392014	0.450028	0.401138	0.319225	0.315305	0.245092	0.205104	0.189659	0.129877	0.131868	0.130838	0.148525	0.15254	0.0745182	0.111351	0.0935586	0	0	0	0	0	0	0	0	8.80874
2021-08-05 08:48:41	1.2379	1.3802	1.26974	1.0301	1.1878	0.608375	0.700323	0.700987	1.01657	1.14889	0.970943	0.712727	0.869839	0.544222	0.480218	0.473085	0.821142	0.83255	0.764797	0.69062	0.732744	0.894902	0.686534	0.675822	0.360192	0.402603	0.364675	0.290874	0.33859	0.179971	0.197466	0.197148	0.114088	0.11627	0.12606	0.136467	0.138982	0.0598442	0.0912657	0.0941937	0	0	0	0	0	0	0	0	8.80874
2021-08-05 08:53:41	1.20486	1.94891	1.45411	1.01414	1.17187	0.587244	0.68284	0.640548	1.02637	1.61232	1.1593	0.760024	0.863617	0.500024	0.458966	0.434033	0.854271	0.827718	0.797293	0.751667	0.737304	0.850707	0.672819	0.678841	0.353012	0.567833	0.42077	0.290237	0.33441	0.172041	0.191921	0.180266	0.105012	0.120984	0.137547	0.144932	0.141572	0.0651245	0.0971582	0.0769918	0	0	0	0	0	0	0	0	8.80874
2021-08-05 08:58:41	1.62877	1.20149	1.45358	1.26965	1.43341	0.410787	0.998431	1.00056	1.42681	0.948415	1.17128	0.978458	1.11054	0.343857	0.736716	0.775376	0.876233	0.789504	0.805632	0.770775	0.774787	0.838017	0.737216	0.773653	0.479818	0.347042	0.42144	0.365152	0.412639	0.119953	0.284977	0.288045	0.112634	0.127393	0.13676	0.142979	0.132798	0.0553764	0.0861278	0.073835	0	0	0	0	0	0	0	0	8.80874
2021-08-05 09:03:41	1.1752	1.30727	1.78745	0.914991	1.28589	0.343767	0.866855	0.505791	0.975251	1.0391	1.40839	0.67947	0.945605	0.292727	0.694838	0.334497	0.830013	0.795092	0.786533	0.742851	0.736827	0.851838	0.796726	0.662473	0.342605	0.378072	0.516122	0.261448	0.36699	0.100713	0.250934	0.141796	0.114328	0.118687	0.138907	0.141863	0.13502	0.0570503	0.0891674	0.0763318	0	0	0	0	0	0	0	0	8.80874
2021-08-05 09:08:41	1.24877	1.08148	0.894781	0.936228	1.01901	0.622528	0.662206	0.688409	1.09364	0.861791	0.680234	0.720609	0.716891	0.498572	0.472576	0.461382	0.876536	0.796315	0.762539	0.769204	0.703845	0.804724	0.713492	0.671543	0.367859	0.312914	0.25672	0.269139	0.288546	0.180288	0.188018	0.193398	0.125987	0.124055	0.148305	0.145723	0.137101	0.0576951	0.0771355	0.0764596	0	0	0	0	0	0	0	0	8.80874
2021-08-05 09:13:41	0.977398	1.20835	0.94425	0.912468	1.30787	0.509788	0.891814	0.626242	0.838316	0.992823	0.665286	0.735163	1.03355	0.365241	0.61402	0.385681	0.858167	0.821415	0.704627	0.805792	0.78521	0.717257	0.688784	0.616323	0.286746	0.351609	0.267426	0.264548	0.37725	0.144782	0.251625	0.173675	0.127206	0.123339	0.137543	0.134886	0.134893	0.0514018	0.083912	0.0697388	0	0	0	0	0	0	0	0	8.80874
2021-08-05 09:18:41	0.870735	1.12011	1.04704	1.0062	2.04032	0.602397	1.13281	0.826529	0.727024	0.943498	0.769411	0.862037	1.61218	0.449182	0.813444	0.580835	0.835264	0.842307	0.736087	0.857115	0.790679	0.746191	0.718435	0.70276	0.254139	0.327472	0.29864	0.29512	0.589438	0.172245	0.321844	0.233985	0.13081	0.131228	0.135548	0.136622	0.149659	0.0549894	0.089749	0.0768722	0	0	0	0	0	0	0	0	8.80874
2021-08-05 09:23:41	0.895266	1.14202	1.55896	0.923815	1.52958	0.47094	1.1	0.650732	0.752653	0.957037	1.16418	0.715417	1.18321	0.29982	0.750737	0.404485	0.838859	0.838732	0.746071	0.774719	0.773596	0.637793	0.683013	0.621765	0.261525	0.333548	0.445887	0.26592	0.440204	0.131255	0.309901	0.180714	0.131748	0.127666	0.129641	0.140873	0.157045	0.0620429	0.107098	0.0810607	0	0	0	0	0	0	0	0	8.80874
2021-08-05 09:28:41	1.00224	1.21204	1.73728	0.990701	1.60582	0.550646	1.00303	0.858445	0.796417	0.964459	1.31337	0.81052	1.2727	0.398976	0.727537	0.606013	0.795132	0.794361	0.755996	0.818236	0.791468	0.726987	0.725628	0.706063	0.289839	0.3506	0.497952	0.288047	0.464085	0.156659	0.285456	0.243203	0.132533	0.128374	0.123945	0.138192	0.159997	0.0584029	0.103747	0.0761291	0	0	0	0	0	0	0	0	8.80874
2021-08-05 09:33:41	0.977648	0.935975	1.15973	0.939069	1.43375	0.378146	0.999527	0.953473	0.80297	0.727975	0.789831	0.763425	1.21258	0.278461	0.751544	0.68732	0.823277	0.777699	0.681514	0.81303	0.841896	0.737665	0.752084	0.720817	0.28446	0.269629	0.326643	0.272713	0.419484	0.107895	0.286221	0.271069	0.120689	0.125348	0.129986	0.142675	0.156073	0.0638959	0.109304	0.0819346	0	0	0	0	0	0	0	0	8.80874
2021-08-05 09:38:41	0.858808	0.916187	0.960104	0.904118	1.2169	0.48269	0.685846	1.08583	0.733449	0.734332	0.696864	0.731513	0.976603	0.361821	0.48145	0.738877	0.854093	0.801569	0.723842	0.809374	0.803966	0.750217	0.702496	0.679214	0.251746	0.265369	0.273132	0.262347	0.35209	0.138163	0.194124	0.305787	0.123919	0.127094	0.136898	0.149707	0.162026	0.0681284	0.0966438	0.0858637	0	0	0	0	0	0	0	0	8.80874
2021-08-05 09:43:41	0.869407	0.940844	0.954339	0.877539	1.04204	0.539078	0.783398	0.628951	0.746413	0.729142	0.705885	0.712826	0.8487	0.416954	0.548165	0.418096	0.859022	0.774003	0.740289	0.812196	0.815428	0.773376	0.699801	0.664117	0.255082	0.27084	0.272504	0.254772	0.30272	0.15514	0.221682	0.176467	0.128382	0.126659	0.130907	0.147162	0.153816	0.0636356	0.109986	0.0853155	0	0	0	0	0	0	0	0	8.80874
2021-08-05 09:48:41	0.869834	0.907905	0.924984	0.899585	1.19248	0.39451	0.911423	0.700543	0.709689	0.675553	0.689959	0.699119	0.916938	0.257203	0.597634	0.482134	0.816666	0.743974	0.745904	0.777293	0.768948	0.653046	0.655571	0.688189	0.252877	0.259513	0.264507	0.259109	0.342837	0.110354	0.255174	0.197645	0.115941	0.126141	0.119388	0.142993	0.149563	0.0585174	0.110482	0.0750827	0	0	0	0	0	0	0	0	8.80874
2021-08-05 09:53:41	0.84508	1.09412	1.16456	1.02793	1.16507	0.423942	0.626776	0.661773	0.688902	0.841275	0.853706	0.838608	0.979136	0.339507	0.446342	0.448747	0.815874	0.769585	0.733115	0.815936	0.839769	0.801419	0.713441	0.678155	0.245544	0.314528	0.332025	0.298712	0.340597	0.122775	0.177874	0.186262	0.118291	0.124494	0.120507	0.139385	0.145139	0.0591272	0.105366	0.0825908	0	0	0	0	0	0	0	0	8.80874
2021-08-05 09:58:41	0.880595	0.854246	0.793987	0.919605	1.15433	0.397221	0.873801	0.791364	0.729114	0.674076	0.524969	0.743531	0.861951	0.299108	0.6522	0.555712	0.828409	0.788204	0.662304	0.809059	0.747163	0.756488	0.746091	0.702291	0.256601	0.246727	0.222583	0.26679	0.330037	0.113776	0.249899	0.224003	0.112373	0.117741	0.12242	0.141316	0.149559	0.0594628	0.101775	0.0762361	0	0	0	0	0	0	0	0	8.80874
2021-08-05 10:03:41	0.826272	0.804116	0.850275	1.37569	1.14104	0.647226	0.689513	0.607756	0.687804	0.647488	0.587895	1.17492	0.869545	0.506571	0.483095	0.409254	0.833023	0.805196	0.691254	0.854314	0.761951	0.783526	0.700948	0.673641	0.241023	0.233068	0.240069	0.403262	0.32746	0.186659	0.195101	0.170868	0.115623	0.129293	0.111734	0.151674	0.155268	0.0665443	0.097219	0.0795294	0	0	0	0	0	0	0	0	8.80874
2021-08-05 10:08:41	0.820951	0.872895	0.849831	1.3791	1.18357	0.538216	0.809731	0.636651	0.670586	0.636963	0.606577	1.16734	0.893117	0.387356	0.590952	0.417431	0.817578	0.730143	0.713818	0.846541	0.75431	0.720294	0.728131	0.656932	0.238659	0.248654	0.241204	0.403568	0.339102	0.152972	0.230587	0.178243	0.126046	0.128499	0.116379	0.156332	0.155244	0.073401	0.107165	0.0848037	0	0	0	0	0	0	0	0	8.80874
2021-08-05 10:13:41	0.78605	0.899049	0.776941	1.40091	1.38256	0.475326	0.989121	0.652601	0.665439	0.660417	0.529992	1.21075	0.974252	0.327888	0.702137	0.409432	0.846336	0.734452	0.682921	0.864358	0.703869	0.695277	0.709966	0.627792	0.230026	0.256414	0.218866	0.411591	0.391572	0.134098	0.280497	0.181496	0.123354	0.137959	0.123378	0.165335	0.17699	0.0959133	0.130381	0.0949141	0	0	0	0	0	0	0	0	8.80874
2021-08-05 10:18:41	0.769577	0.761424	0.754597	1.32447	0.989999	0.34945	1.01583	0.605569	0.653963	0.608715	0.52784	1.1822	0.714459	0.257498	0.729939	0.404138	0.850167	0.799979	0.698409	0.893012	0.722062	0.739361	0.718418	0.668479	0.225371	0.220441	0.213402	0.391634	0.281507	0.0997185	0.288641	0.170012	0.129958	0.133778	0.124234	0.168764	0.159255	0.0743324	0.112991	0.0802811	0	0	0	0	0	0	0	0	8.80874
2021-08-05 10:23:41	0.856404	0.850516	0.864389	1.15331	1.16915	0.576995	0.869433	0.832539	0.681929	0.622399	0.562188	0.925496	0.848741	0.412834	0.665609	0.552108	0.796563	0.731376	0.65124	0.806494	0.726475	0.72023	0.76719	0.663518	0.247758	0.24239	0.2417	0.334671	0.332779	0.163769	0.249804	0.233496	0.121393	0.12755	0.116126	0.165343	0.150434	0.0653705	0.100383	0.0797512	0	0	0	0	0	0	0	0	8.80874
2021-08-05 10:28:41	1.12547	0.82953	1.36444	0.824042	1.08251	0.832971	1.00669	0.663544	0.947331	0.596831	0.989851	0.63056	0.770363	0.646478	0.782768	0.425195	0.842196	0.71958	0.725648	0.765311	0.711958	0.776578	0.777675	0.641048	0.328994	0.235757	0.388322	0.236697	0.30711	0.239865	0.289973	0.185117	0.11343	0.12855	0.131442	0.162251	0.161035	0.0907827	0.100034	0.114777	0	0	0	0	0	0	0	0	8.81667
2021-08-05 10:33:41	1.29363	0.794481	1.53537	0.868039	1.20541	0.851756	0.88742	0.957926	1.07076	0.579339	1.13332	0.679347	0.837817	0.658356	0.64715	0.64266	0.832087	0.73017	0.738458	0.782382	0.695085	0.773007	0.730648	0.671013	0.377297	0.226308	0.438261	0.250338	0.34063	0.245095	0.252862	0.269158	0.144667	0.147849	0.155838	0.176069	0.167117	0.0912697	0.101401	0.0986366	0	0	0	0	0	0	0	0	8.90164
2021-08-05 10:38:41	1.36874	1.13465	1.87151	0.852108	1.16109	0.986268	0.72399	0.973772	1.1587	0.847694	1.50035	0.691321	0.824189	0.767747	0.548913	0.664406	0.8467	0.746726	0.803253	0.811424	0.710483	0.777752	0.759754	0.682447	0.400544	0.324552	0.542094	0.247365	0.329245	0.284161	0.207621	0.274348	0.134175	0.134378	0.142878	0.158465	0.156203	0.0917501	0.100371	0.0918037	0	0	0	0	0	0	0	0	8.97981
2021-08-05 10:43:41	1.33211	0.843591	1.22561	0.882979	1.25626	1.12374	1.03924	0.980709	1.15962	0.645514	0.998069	0.751687	0.892995	0.905059	0.859448	0.660561	0.870103	0.765555	0.813645	0.851812	0.710975	0.806256	0.824269	0.673402	0.39192	0.242312	0.356039	0.258666	0.356315	0.325778	0.302789	0.275733	0.126389	0.129392	0.145002	0.155904	0.16091	0.0958253	0.107027	0.103965	0	0	0	0	0	0	0	0	8.97981
2021-08-05 10:48:42	1.26726	0.874811	1.3927	0.83163	1.21771	0.711928	1.22429	0.623591	1.09895	0.670451	1.15982	0.690558	0.870887	0.591134	0.969248	0.423563	0.868036	0.766809	0.83286	0.830466	0.715453	0.826764	0.791394	0.680347	0.372582	0.251349	0.406283	0.242474	0.345731	0.207467	0.353816	0.175575	0.110736	0.151569	0.176909	0.179151	0.176364	0.121284	0.144492	0.108909	0	0	0	0	0	0	0	0	8.98205
2021-08-05 10:53:41	1.39794	1.15282	1.07264	0.880495	1.386	0.560538	0.913968	1.11113	1.1883	0.950123	0.840282	0.732194	0.997182	0.428909	0.745383	0.844733	0.849792	0.824299	0.782556	0.831965	0.719616	0.763568	0.816858	0.757961	0.409412	0.335646	0.309398	0.256777	0.393905	0.161007	0.26558	0.319134	0.127477	0.149025	0.166549	0.164569	0.168605	0.0937064	0.135197	0.103318	0	0	0	0	0	0	0	0	8.98205
2021-08-05 10:58:41	1.21772	0.832303	1.82226	0.822144	1.18422	0.881971	0.877773	1.69551	1.0665	0.630637	1.47308	0.654253	0.859328	0.68435	0.646879	1.22191	0.876127	0.757924	0.808974	0.794696	0.725875	0.776281	0.733819	0.720891	0.358715	0.238655	0.528644	0.237834	0.337046	0.253964	0.250485	0.482005	0.130935	0.148589	0.176803	0.185502	0.198631	0.138792	0.174673	0.166638	0	0	0	0	0	0	0	0	8.98205
2021-08-05 11:03:41	1.19373	0.864768	1.00681	0.965275	1.15225	0.853864	0.798394	1.25559	1.0251	0.605618	0.754664	0.746544	0.829976	0.634056	0.553867	0.90042	0.85853	0.699177	0.749871	0.773371	0.720626	0.744184	0.693763	0.717985	0.350295	0.244607	0.28815	0.27779	0.327538	0.243981	0.225543	0.356649	0.167401	0.180787	0.213219	0.216429	0.225118	0.165956	0.182784	0.185424	0	0	0	0	0	0	0	0	8.98205
2021-08-05 11:08:41	0.952846	0.831751	1.4417	0.913636	1.271	0.612569	0.843496	0.897508	0.785826	0.569792	1.08352	0.727781	0.914929	0.397137	0.58827	0.625848	0.824808	0.68545	0.750695	0.794728	0.719985	0.648479	0.69759	0.695499	0.277457	0.234487	0.412806	0.264156	0.361256	0.171202	0.238491	0.253756	0.182106	0.194733	0.225683	0.233116	0.228071	0.159181	0.165309	0.155138	0	0	0	0	0	0	0	0	8.98205
2021-08-05 11:13:41	0.85854	1.12407	1.14466	0.870346	1.05464	0.503827	0.66523	0.845768	0.706443	0.809301	0.902967	0.638858	0.760225	0.335132	0.463743	0.668994	0.823199	0.72015	0.787703	0.734902	0.721411	0.665726	0.697688	0.792543	0.24989	0.319502	0.330497	0.248217	0.299828	0.141374	0.188107	0.244284	0.183421	0.160005	0.167076	0.174061	0.167662	0.0891193	0.104383	0.090439	0	0	0	0	0	0	0	0	8.98205
2021-08-05 11:18:41	0.933928	0.884066	0.921673	0.844302	1.03161	0.523941	0.608339	0.826394	0.764973	0.646327	0.682029	0.656864	0.725243	0.361011	0.433462	0.673579	0.819178	0.730923	0.740142	0.779463	0.70302	0.690832	0.713296	0.815255	0.2716	0.251937	0.263198	0.243233	0.292047	0.147972	0.172612	0.240108	0.140567	0.12594	0.130228	0.138056	0.142479	0.0656164	0.0906742	0.0767614	0	0	0	0	0	0	0	0	8.98205
2021-08-05 11:23:41	0.893364	0.719817	1.0478	0.884303	1.05992	0.557585	0.800311	0.812328	0.736412	0.528224	0.794307	0.764876	0.743714	0.420636	0.582757	0.636293	0.824508	0.734183	0.757811	0.867303	0.702188	0.752012	0.727688	0.784079	0.260113	0.205261	0.300473	0.259859	0.299981	0.159619	0.227913	0.234407	0.131404	0.119049	0.123848	0.13541	0.13513	0.06071	0.083593	0.0684895	0	0	0	0	0	0	0	0	8.98205
2021-08-05 11:28:41	0.857684	0.797731	0.950632	1.09894	1.32917	0.614567	0.631305	0.757874	0.715497	0.575465	0.738775	0.957221	1.00629	0.442522	0.4681	0.585033	0.834463	0.721428	0.776035	0.872146	0.757372	0.719959	0.741699	0.771427	0.250288	0.226819	0.273831	0.323369	0.381073	0.17467	0.180301	0.217897	0.125292	0.111329	0.118521	0.12673	0.122016	0.0486583	0.0691443	0.0518235	0	0	0	0	0	0	0	0	8.98205
2021-08-05 11:33:41	0.88719	1.20404	0.827218	0.936356	1.43677	0.578594	0.657289	0.751104	0.729103	0.874847	0.591194	0.766522	1.14796	0.409908	0.453416	0.527346	0.821949	0.724492	0.714846	0.818364	0.799164	0.708291	0.69077	0.701389	0.258179	0.342822	0.234836	0.272277	0.415916	0.164016	0.185511	0.212639	0.101456	0.109473	0.112678	0.122247	0.140257	0.045435	0.0731019	0.0597454	0	0	0	0	0	0	0	0	8.98205
2021-08-05 11:38:41	0.936657	1.31275	0.89344	1.18329	1.4048	0.560466	0.905398	0.574196	0.76352	1.10934	0.676448	1.0081	1.15087	0.415026	0.705955	0.411863	0.815548	0.845116	0.757251	0.852498	0.819633	0.741023	0.780083	0.71781	0.272149	0.38403	0.256152	0.346634	0.40855	0.160069	0.260938	0.163106	0.134465	0.08233	0.0475816	0.0536761	0.0613446	-0.031489	0.0189118	-0.00709156	0	0	0	0	0	0	0	0	8.98205
2021-08-05 11:43:41	0.844886	1.26626	0.986227	1.5697	1.65568	0.571289	0.880939	0.564507	0.688541	1.05191	0.761048	1.37464	1.39606	0.400572	0.617623	0.400003	0.815568	0.830946	0.770132	0.875816	0.843187	0.700932	0.701762	0.708609	0.245473	0.369218	0.2836	0.462393	0.484144	0.161669	0.249313	0.160027	0.0752181	0.0583008	0.041557	0.0781757	0.108803	0.0286895	0.0765932	0.0608854	0	0	0	0	0	0	0	0	8.98205
2021-08-05 11:48:41	0.912351	1.25278	1.09709	1.51276	1.55123	0.757506	0.81578	0.660152	0.730751	1.04645	0.835285	1.32873	1.2748	0.456261	0.578538	0.459176	0.801435	0.835481	0.760243	0.878313	0.821289	0.602663	0.710271	0.696477	0.264238	0.365674	0.314847	0.445852	0.4514	0.209421	0.231291	0.18657	0.120286	0.102115	0.0886643	0.122797	0.153231	0.0672284	0.113187	0.0918425	0	0	0	0	0	0	0	0	8.98205
2021-08-05 11:53:41	0.976149	1.74526	1.11771	1.28056	1.58434	0.711371	0.989531	0.622261	0.785145	1.48423	0.840652	1.10049	1.38602	0.507222	0.735768	0.422284	0.804266	0.850816	0.752666	0.859447	0.874319	0.715138	0.74265	0.678481	0.282922	0.511177	0.320066	0.375829	0.466597	0.202176	0.28281	0.175163	0.140862	0.127865	0.106973	0.140663	0.156001	0.0799954	0.124089	0.0984376	0	0	0	0	0	0	0	0	8.98205
2021-08-05 11:58:41	0.798716	1.08745	1.10765	1.26266	1.59736	0.493136	1.04341	0.762901	0.657033	0.919988	0.813692	1.09443	1.37094	0.332157	0.82248	0.512305	0.823139	0.846108	0.734784	0.866871	0.858206	0.67469	0.787566	0.670235	0.232465	0.318188	0.315912	0.371196	0.468686	0.138649	0.301305	0.214392	0.149196	0.123758	0.107582	0.143575	0.180103	0.0865314	0.130887	0.102768	0	0	0	0	0	0	0	0	8.98205
2021-08-05 12:03:41	0.793872	1.10827	1.21466	1.0411	1.27553	0.459739	1.00804	0.710443	0.637752	0.930622	0.957538	0.879504	1.05872	0.312758	0.83558	0.524586	0.802598	0.839789	0.788535	0.846274	0.831789	0.681169	0.829873	0.738378	0.23004	0.323808	0.350644	0.304493	0.371868	0.129464	0.293811	0.202803	0.134162	0.128575	0.127173	0.162531	0.191084	0.102717	0.135023	0.112753	0	0	0	0	0	0	0	0	8.98205
2021-08-05 12:08:41	0.963053	1.07094	1.40554	0.851533	1.18613	0.435722	1.11034	0.727736	0.751429	0.872822	1.15611	0.65795	0.933621	0.258515	0.91392	0.501584	0.780355	0.815076	0.822986	0.772864	0.785377	0.594531	0.823249	0.688782	0.277588	0.311154	0.409075	0.245015	0.342428	0.120196	0.323198	0.205366	0.145853	0.143791	0.152597	0.174952	0.198296	0.0998962	0.151753	0.11541	0	0	0	0	0	0	0	0	8.98205
2021-08-05 12:13:41	0.84028	1.05084	1.36209	0.770684	0.955817	0.46747	0.857788	0.485414	0.677535	0.859867	1.11041	0.610336	0.721393	0.312572	0.712881	0.347725	0.80658	0.818307	0.8157	0.793277	0.755457	0.671431	0.829099	0.715986	0.243654	0.305542	0.395767	0.222738	0.273884	0.131262	0.250139	0.137856	0.148496	0.154858	0.153687	0.183737	0.205491	0.103331	0.161067	0.115406	0	0	0	0	0	0	0	0	8.98205
2021-08-05 12:18:41	0.80181	0.866111	1.77277	0.874989	1.02981	0.628928	0.923284	0.569884	0.621682	0.702597	1.54924	0.70745	0.76635	0.420599	0.836994	0.432909	0.774662	0.812234	0.874111	0.808903	0.745079	0.668628	0.906758	0.76028	0.230851	0.251425	0.521995	0.253846	0.294364	0.176627	0.273861	0.163483	0.151381	0.162229	0.16952	0.193068	0.198421	0.0999081	0.152624	0.10478	0	0	0	0	0	0	0	0	8.98205
2021-08-05 12:23:41	0.898021	0.90833	1.29354	0.881089	1.10674	0.401409	0.828336	0.549781	0.700859	0.708597	1.06334	0.685975	0.799644	0.274424	0.686895	0.382842	0.780785	0.779857	0.82231	0.778399	0.722751	0.684868	0.829767	0.696721	0.258852	0.261808	0.376434	0.253864	0.314765	0.113128	0.241451	0.155357	0.137752	0.148331	0.162285	0.182232	0.184675	0.0825461	0.12893	0.0927447	0	0	0	0	0	0	0	0	8.98205
2021-08-05 12:28:41	0.798689	0.944917	1.29073	0.933822	1.11641	0.360578	0.80901	0.508196	0.604172	0.722036	1.03856	0.734372	0.789538	0.244663	0.657466	0.338649	0.756797	0.763721	0.804805	0.786689	0.707506	0.682427	0.812935	0.665901	0.228951	0.27135	0.374125	0.269543	0.316379	0.101498	0.234928	0.142641	0.143455	0.149759	0.161765	0.182359	0.185419	0.0836311	0.131301	0.0947104	0	0	0	0	0	0	0	0	8.98205
2021-08-05 12:33:41	0.794599	0.766372	0.965731	0.892079	1.10149	0.391324	0.839387	0.457767	0.615876	0.583814	0.762466	0.68256	0.776196	0.282741	0.712714	0.29831	0.774986	0.761969	0.790245	0.765147	0.704882	0.725715	0.849961	0.651599	0.22872	0.219958	0.278896	0.256236	0.311968	0.111295	0.245777	0.128039	0.15068	0.153218	0.168738	0.182933	0.183659	0.086727	0.130438	0.09125	0	0	0	0	0	0	0	0	8.98205
2021-08-05 12:38:41	0.854677	0.82886	0.732662	0.889212	1.03486	0.618314	1.08431	0.747424	0.672638	0.633672	0.523699	0.696081	0.743542	0.465433	0.911196	0.500502	0.787492	0.764389	0.714993	0.782256	0.718017	0.753556	0.841485	0.670067	0.246733	0.238043	0.208002	0.256407	0.293988	0.177093	0.316864	0.209949	0.148138	0.148962	0.157662	0.178596	0.17349	0.0885102	0.115371	0.0897077	0	0	0	0	0	0	0	0	8.98205
2021-08-05 12:43:41	0.82292	0.856574	0.938927	0.919998	1.00307	0.737044	0.70379	0.517509	0.619454	0.660057	0.71179	0.709294	0.688087	0.521973	0.526029	0.340164	0.751938	0.770605	0.75619	0.772245	0.685584	0.710414	0.747688	0.657951	0.235695	0.246347	0.269117	0.264611	0.282846	0.208737	0.201325	0.144943	0.143846	0.145859	0.152516	0.174875	0.178985	0.14126	0.136197	0.0896269	0	0	0	0	0	0	0	0	8.98205
2021-08-05 12:48:41	0.995555	0.778855	1.05926	0.948645	1.21928	0.84974	0.727545	0.48845	0.74264	0.59173	0.782002	0.697004	0.843019	0.662213	0.558394	0.325029	0.746189	0.759873	0.738176	0.734961	0.691747	0.780562	0.766613	0.667126	0.284691	0.223435	0.302362	0.27057	0.344253	0.244874	0.209149	0.137068	0.146335	0.143341	0.141415	0.172216	0.174143	0.0865614	0.126548	0.0893276	0	0	0	0	0	0	0	0	8.98205
2021-08-05 12:53:41	0.849959	0.852629	0.93818	1.08848	1.19144	0.507472	0.963085	0.930481	0.64839	0.657947	0.697004	0.859453	0.822719	0.395264	0.72371	0.700656	0.763193	0.771943	0.742208	0.7899	0.690721	0.777393	0.751141	0.753423	0.244009	0.245273	0.268095	0.314415	0.336323	0.146227	0.275757	0.266517	0.139599	0.137094	0.124562	0.156508	0.164616	0.0792545	0.115584	0.0915878	0	0	0	0	0	0	0	0	8.98205
2021-08-05 12:58:41	0.866016	0.77346	0.964878	1.28179	1.27223	0.7561	0.770872	1.15928	0.669733	0.595714	0.742026	1.1154	0.919992	0.626481	0.607963	0.895693	0.773683	0.770376	0.769087	0.870236	0.723181	0.828659	0.787409	0.774292	0.249222	0.222424	0.277396	0.377063	0.361877	0.220361	0.222696	0.333584	0.0942531	0.132783	0.131519	0.171265	0.167588	0.101943	0.114284	0.0925415	0	0	0	0	0	0	0	0	9.0151
2021-08-05 13:03:41	1.20953	1.04014	0.953888	1.46704	1.18875	0.636547	0.646275	1.27831	0.992081	0.784929	0.716036	1.29297	0.853586	0.543453	0.479982	1.05933	0.820637	0.757051	0.750729	0.881064	0.718005	0.847786	0.742881	0.829731	0.35184	0.298261	0.273072	0.432699	0.337743	0.186257	0.184676	0.372565	0.132122	0.136742	0.127932	0.176829	0.159579	0.0677688	0.0953432	0.0583165	0	0	0	0	0	0	0	0	9.1653
2021-08-05 13:08:41	1.40759	1.15063	0.964292	1.4771	1.27507	0.385194	0.798726	0.993558	1.1821	0.927129	0.724578	1.29983	0.945578	0.288354	0.612417	0.806644	0.838526	0.807066	0.751412	0.880289	0.742266	0.750525	0.766888	0.811846	0.411282	0.333601	0.276094	0.435551	0.364252	0.110218	0.229507	0.288466	0.126706	0.11383	0.0858362	0.139071	0.127283	0.0534541	0.0937203	0.0714862	0	0	0	0	0	0	0	0	9.26794
2021-08-05 13:13:41	1.2477	1.36889	0.941369	1.41686	1.00875	0.280921	0.723441	0.860544	1.07748	1.16815	0.717469	1.23069	0.744861	0.216685	0.569557	0.718082	0.862249	0.852519	0.762251	0.86907	0.738425	0.774866	0.787385	0.834587	0.366552	0.401169	0.270207	0.416752	0.287958	0.080817	0.208862	0.251136	0.124595	0.128951	0.108112	0.166846	0.129984	0.0664783	0.110559	0.0883069	0	0	0	0	0	0	0	0	9.26794
2021-08-05 13:18:41	1.33998	1.13522	0.829589	1.31595	0.999024	0.394311	0.82768	0.935692	1.22039	0.99959	0.663328	1.14078	0.739649	0.259948	0.620755	0.758357	0.907467	0.88072	0.799616	0.86744	0.740741	0.659457	0.749639	0.810118	0.397487	0.334766	0.240183	0.386873	0.285312	0.110489	0.236906	0.271587	0.137479	0.131577	0.109232	0.159804	0.151888	0.0687277	0.113814	0.0879768	0	0	0	0	0	0	0	0	9.26794
2021-08-05 13:23:41	1.64902	1.05405	1.00465	1.27846	1.43064	0.346509	1.07807	0.974502	1.42095	0.885083	0.750757	1.08138	1.14087	0.23559	0.823989	0.793694	0.861232	0.83836	0.750996	0.847679	0.797645	0.683285	0.764843	0.814889	0.48421	0.307976	0.287624	0.374254	0.413997	0.0975393	0.30964	0.283087	0.149984	0.138431	0.112695	0.16364	0.148758	0.069228	0.123248	0.0961933	0	0	0	0	0	0	0	0	9.26794
2021-08-05 13:28:41	1.31052	0.857478	1.20142	1.21438	1.66221	0.319066	1.25537	0.974147	1.16085	0.710763	0.908791	1.03208	1.34723	0.193614	0.984363	0.74975	0.885231	0.829861	0.75577	0.850179	0.810853	0.610578	0.784734	0.768486	0.386919	0.249925	0.344345	0.355642	0.482448	0.088314	0.362168	0.2801	0.151288	0.135999	0.127021	0.171089	0.176305	0.0813862	0.140382	0.128831	0	0	0	0	0	0	0	0	9.2787
2021-08-05 13:33:41	1.17942	0.946435	1.56476	0.95526	1.60261	0.361528	0.74067	0.994015	0.993739	0.75593	1.20881	0.739418	1.24955	0.229435	0.572367	0.81345	0.846175	0.799855	0.772758	0.774243	0.782609	0.635668	0.771623	0.818966	0.34516	0.273955	0.450393	0.274949	0.462222	0.100711	0.213121	0.289025	0.15347	0.139144	0.12691	0.17335	0.188527	0.0798707	0.128475	0.114538	0	0	0	0	0	0	0	0	9.2787
2021-08-05 13:38:41	1.11097	0.996941	1.69948	0.833563	1.37548	0.316998	0.666024	0.771347	0.969371	0.827498	1.43191	0.668754	1.13601	0.204445	0.558599	0.627494	0.873671	0.830951	0.844437	0.802631	0.826634	0.648439	0.840223	0.811472	0.327028	0.290649	0.496882	0.241459	0.400662	0.0885244	0.194553	0.223869	0.145492	0.130836	0.124041	0.15974	0.187921	0.0749149	0.126387	0.109905	0	0	0	0	0	0	0	0	9.2787
2021-08-05 13:43:41	1.04835	0.806602	1.33932	0.7871	1.50785	0.465735	0.686693	0.500567	0.924445	0.690487	1.13827	0.681278	1.27503	0.314193	0.55285	0.317081	0.882126	0.856117	0.849579	0.868441	0.845794	0.676425	0.805354	0.634788	0.30924	0.23655	0.392231	0.231327	0.441158	0.130977	0.199063	0.139405	0.135466	0.129371	0.131724	0.158659	0.171914	0.075185	0.109649	0.0897317	0	0	0	0	0	0	0	0	9.2787
2021-08-05 13:48:41	0.84448	0.842251	1.15208	1.00813	1.98161	0.386087	0.798806	0.554641	0.715855	0.705073	0.980101	0.897993	1.73713	0.255346	0.691239	0.408063	0.848054	0.8379	0.850951	0.892003	0.877064	0.662895	0.866346	0.736036	0.24719	0.245946	0.337459	0.297974	0.583847	0.108239	0.234745	0.15823	0.128596	0.122572	0.121051	0.148685	0.16815	0.0587151	0.0951658	0.0681893	0	0	0	0	0	0	0	0	9.2787
2021-08-05 13:53:41	0.811709	0.85433	1.6897	0.937647	1.50325	0.407939	0.618776	0.56731	0.69019	0.68603	1.43391	0.769427	1.29201	0.271259	0.515328	0.432135	0.850474	0.802806	0.850322	0.820722	0.859544	0.665705	0.83298	0.760515	0.237738	0.24754	0.494643	0.272775	0.441197	0.114462	0.180513	0.162823	0.119097	0.12111	0.125131	0.145926	0.169426	0.0532407	0.0873719	0.0767073	0	0	0	0	0	0	0	0	9.2787
2021-08-05 13:58:41	0.863314	0.860998	1.85416	0.923027	1.44813	0.580025	0.718	1.00421	0.757941	0.716616	1.52127	0.739839	1.24575	0.40058	0.580376	0.723045	0.877876	0.832536	0.820815	0.801348	0.860433	0.697716	0.812521	0.720022	0.254463	0.251146	0.539385	0.267355	0.425093	0.163823	0.208486	0.285437	0.117426	0.119673	0.13917	0.147795	0.151479	0.0524161	0.0858182	0.0643076	0	0	0	0	0	0	0	0	9.2787
2021-08-05 14:03:41	0.904922	0.842313	0.835511	0.918772	1.2848	0.70408	0.938762	0.731801	0.781192	0.67561	0.643463	0.765058	1.04759	0.535262	0.815519	0.549147	0.862829	0.802243	0.770625	0.83331	0.815682	0.757094	0.868716	0.749684	0.265818	0.244059	0.240265	0.267993	0.373322	0.201948	0.276097	0.209445	0.121927	0.119196	0.154859	0.155136	0.145384	0.055899	0.0845105	0.0637493	0	0	0	0	0	0	0	0	9.2787
2021-08-05 14:08:41	0.836366	0.748413	1.14102	0.887459	1.2818	0.543656	0.826452	0.52015	0.699536	0.596576	0.899139	0.764834	1.09506	0.461826	0.745396	0.389984	0.836778	0.796153	0.788052	0.860915	0.854907	0.848879	0.901852	0.750136	0.244188	0.216479	0.329472	0.260537	0.375763	0.1592	0.244887	0.148874	0.125427	0.123356	0.150365	0.157152	0.149665	0.0752039	0.100747	0.0755368	0	0	0	0	0	0	0	0	9.2787
2021-08-05 14:13:41	0.850138	0.698102	1.17674	0.877919	1.18001	0.491254	0.811756	0.849046	0.718814	0.536047	0.930651	0.709299	0.978679	0.42738	0.73954	0.653778	0.8457	0.767968	0.790759	0.807751	0.830049	0.872234	0.911018	0.770179	0.248724	0.200645	0.34001	0.254717	0.34397	0.144523	0.241048	0.24415	0.136428	0.136966	0.16607	0.16995	0.166374	0.101103	0.124432	0.0946458	0	0	0	0	0	0	0	0	9.2787
2021-08-05 14:18:41	0.988124	0.881293	1.49107	0.895878	0.974955	0.34546	0.894542	0.734977	0.82424	0.703856	1.15352	0.729077	0.73603	0.258866	0.739889	0.558747	0.834797	0.798926	0.773676	0.814407	0.755823	0.75101	0.827464	0.761306	0.288348	0.255098	0.429127	0.260221	0.279381	0.0988659	0.260639	0.210871	0.151556	0.146033	0.177367	0.179988	0.16878	0.098917	0.138214	0.122992	0	0	0	0	0	0	0	0	9.2787
2021-08-05 14:23:41	1.00936	0.822828	1.37762	0.99104	1.09396	0.363368	0.856578	0.887896	0.821875	0.645715	1.06686	0.82232	0.865534	0.300719	0.751644	0.688617	0.814418	0.784883	0.774243	0.829865	0.791786	0.83178	0.877433	0.777534	0.293212	0.237416	0.396549	0.288911	0.316115	0.105878	0.252416	0.255649	0.163227	0.155144	0.183487	0.185939	0.191184	0.103827	0.15203	0.138693	0	0	0	0	0	0	0	0	9.2787
2021-08-05 14:28:41	0.879587	0.823131	1.06573	0.98103	1.09235	0.384796	0.888476	0.8818	0.726924	0.644111	0.848511	0.806256	0.824862	0.273526	0.732718	0.615514	0.826676	0.782518	0.79467	0.821909	0.754614	0.712255	0.823644	0.699733	0.256226	0.237381	0.308309	0.285477	0.313099	0.109209	0.258712	0.249374	0.154168	0.157941	0.186493	0.19579	0.203754	0.113412	0.165327	0.146764	0	0	0	0	0	0	0	0	9.2787
2021-08-05 14:33:41	0.879513	0.768748	1.22141	1.05209	1.14483	0.331443	0.755067	0.812268	0.728459	0.600971	1.01676	0.907217	0.842267	0.264057	0.634635	0.610515	0.828466	0.781761	0.833103	0.86359	0.735577	0.79966	0.840864	0.751604	0.256312	0.221651	0.356286	0.30898	0.326598	0.0959397	0.220658	0.232479	0.167844	0.161728	0.19589	0.200378	0.202763	0.107372	0.154878	0.134572	0	0	0	0	0	0	0	0	9.2787
2021-08-05 14:38:41	0.895087	0.737673	1.23883	1.21998	1.03909	0.375973	0.836786	0.881634	0.747676	0.569281	0.953647	1.07981	0.777646	0.30276	0.716194	0.683748	0.835416	0.771877	0.768066	0.88525	0.748621	0.805617	0.857087	0.776024	0.261268	0.212208	0.356217	0.360132	0.297308	0.108992	0.245393	0.253845	0.160229	0.147178	0.179505	0.184148	0.180233	0.0849404	0.125744	0.111991	0	0	0	0	0	0	0	0	9.2787
2021-08-05 14:43:42	0.77976	0.899748	0.954977	1.25223	1.01717	0.311624	0.620052	1.23373	0.6693	0.715106	0.730855	1.073	0.740754	0.242116	0.556051	1.0677	0.858896	0.796107	0.764714	0.857226	0.729101	0.778775	0.894466	0.865909	0.228797	0.260209	0.274313	0.367307	0.289737	0.0897534	0.183549	0.362559	0.138944	0.131295	0.155206	0.178612	0.164337	0.0675668	0.111789	0.0863704	0	0	0	0	0	0	0	0	9.2787
2021-08-05 14:48:41	0.756651	1.21703	1.07949	0.983165	1.00859	0.44977	0.49971	0.832417	0.623166	0.995972	0.859405	0.776179	0.73927	0.372702	0.415801	0.710618	0.82425	0.816634	0.796187	0.78971	0.733237	0.829275	0.83241	0.853947	0.220193	0.353978	0.312285	0.283986	0.287548	0.131081	0.145754	0.24399	0.126627	0.117932	0.131611	0.152963	0.124631	0.0519207	0.0849906	0.0675723	0	0	0	0	0	0	0	0	9.2787
2021-08-05 14:53:41	0.766612	1.3106	0.955713	0.81815	1.12348	0.286876	0.622228	0.486129	0.653473	1.19824	0.752766	0.672133	0.883002	0.239805	0.550504	0.402384	0.853271	0.915724	0.7875	0.821488	0.786423	0.837738	0.884624	0.827862	0.224633	0.389345	0.275987	0.238063	0.324255	0.0837481	0.183663	0.141652	0.10284	0.105876	0.103288	0.123357	0.116918	0.025735	0.0597981	0.0403975	0	0	0	0	0	0	0	0	9.2787
2021-08-05 14:58:41	0.738053	1.12668	0.759176	0.859979	1.11018	0.377296	0.55815	0.569957	0.620316	1.01188	0.652901	0.714459	0.8146	0.320267	0.509178	0.486675	0.840838	0.898326	0.861456	0.830629	0.735655	0.850871	0.91351	0.85435	0.215684	0.333563	0.222841	0.250762	0.31679	0.110468	0.165769	0.167068	0.100836	0.0929368	0.0900432	0.111023	0.0980235	0.0149865	0.0514462	0.029005	0	0	0	0	0	0	0	0	9.2787
2021-08-05 15:03:41	0.854594	1.40969	1.49152	0.851201	0.979966	0.320946	0.886425	0.544364	0.673341	1.24404	1.24015	0.707697	0.725608	0.260338	0.809164	0.4577	0.788331	0.88286	0.8313	0.831804	0.740987	0.810336	0.910217	0.839742	0.24676	0.41589	0.434981	0.248255	0.279874	0.0931669	0.2633	0.159093	0.0897504	0.0953983	0.0922815	0.105742	0.104298	0.0173815	0.0597509	0.0307862	0	0	0	0	0	0	0	0	9.2787
2021-08-05 15:08:41	0.795573	1.21116	1.08315	0.820938	1.06325	0.563541	1.03448	0.878186	0.641916	1.06201	0.893477	0.694674	0.755185	0.458296	0.927451	0.723876	0.807131	0.87658	0.825333	0.846703	0.710087	0.812368	0.899617	0.824939	0.230719	0.356865	0.315413	0.240218	0.301546	0.163667	0.306223	0.255691	0.0998138	0.09709	0.0957204	0.110122	0.105995	0.0274796	0.0682567	0.0499911	0	0	0	0	0	0	0	0	9.2787
2021-08-05 15:13:41	0.81602	1.14234	1.10791	0.911214	1.04088	0.341199	1.04977	0.509098	0.654903	1.02899	0.911583	0.775626	0.795896	0.290795	0.824747	0.413437	0.802949	0.901187	0.823258	0.852111	0.765087	0.855158	0.787407	0.812327	0.236358	0.338402	0.32247	0.266936	0.298965	0.0999771	0.303218	0.147823	0.105321	0.0976953	0.0975115	0.113093	0.103854	0.0357683	0.0656335	0.0521315	0	0	0	0	0	0	0	0	9.2787
2021-08-05 15:18:42	0.872189	1.10067	1.17908	0.87271	1.00537	0.337087	0.744284	0.825433	0.69098	0.928038	0.95397	0.705051	0.7533	0.276081	0.638621	0.718382	0.792435	0.843236	0.809762	0.808028	0.749198	0.819833	0.858272	0.870574	0.252091	0.321855	0.342028	0.25315	0.287719	0.0980257	0.218372	0.242853	0.103802	0.103718	0.103887	0.113765	0.108133	0.0399978	0.0704243	0.0617777	0	0	0	0	0	0	0	0	9.2787
2021-08-05 15:23:41	1.00082	1.13825	1.12764	0.91146	1.15809	0.332301	0.74554	0.486984	0.809861	0.956411	0.848071	0.752117	0.885052	0.280085	0.641399	0.402011	0.810539	0.840654	0.755338	0.826053	0.76446	0.843494	0.860838	0.826534	0.290396	0.332618	0.323191	0.265434	0.332574	0.0971624	0.218854	0.14183	0.110631	0.113521	0.103434	0.115733	0.116106	0.0622694	0.0829394	0.0665558	0	0	0	0	0	0	0	0	9.42004
2021-08-05 15:28:41	1.29532	1.2531	0.944483	0.926137	1.12434	0.358693	0.805942	0.74191	1.08396	1.07855	0.755792	0.720683	0.836489	0.29027	0.674329	0.599592	0.834748	0.860193	0.801197	0.778371	0.74459	0.810721	0.836107	0.807367	0.378223	0.36788	0.273535	0.266795	0.321371	0.104079	0.235322	0.215221	0.11508	0.116529	0.0953015	0.103588	0.12048	0.0454485	0.0820397	0.0609707	0	0	0	0	0	0	0	0	9.6404
2021-08-05 15:33:41	1.32628	1.2783	1.10712	0.947797	1.23372	0.341575	0.655776	0.789811	1.2001	1.13537	0.897743	0.785708	0.960207	0.281787	0.578598	0.689064	0.905143	0.889022	0.811074	0.829063	0.778969	0.825725	0.88235	0.873369	0.393163	0.377611	0.321363	0.276256	0.355445	0.0994712	0.193461	0.232485	0.114007	0.118649	0.0915068	0.117271	0.119684	0.0397339	0.0746355	0.061657	0	0	0	0	0	0	0	0	9.6404
2021-08-05 15:38:41	1.30402	1.1784	0.990435	0.930737	1.57814	0.368375	0.672427	0.602699	1.14037	1.05088	0.799932	0.7679	1.19921	0.284296	0.591108	0.505127	0.875965	0.891603	0.807282	0.825253	0.758869	0.77531	0.879994	0.838525	0.383706	0.348382	0.287336	0.27104	0.452747	0.105972	0.198267	0.176035	0.115604	0.111708	0.085584	0.111032	0.126037	0.0343105	0.0600435	0.0550981	0	0	0	0	0	0	0	0	9.6404
2021-08-05 15:43:41	1.23454	0.830342	1.0927	1.35137	1.56361	0.673137	0.71748	0.865418	1.11134	0.730141	0.960148	1.13447	1.30166	0.589082	0.646967	0.788763	0.901327	0.881157	0.878917	0.838242	0.832514	0.875933	0.902187	0.911123	0.365668	0.244795	0.322095	0.39483	0.456108	0.198261	0.212585	0.256979	0.110534	0.104917	0.0869942	0.110847	0.124882	0.0375549	0.0479447	0.0498634	0	0	0	0	0	0	0	0	9.6404
2021-08-05 15:48:41	1.34213	0.759418	1.04636	1.54899	1.50577	0.622247	0.67717	0.592121	1.22293	0.625838	0.900312	1.35421	1.27404	0.55594	0.584104	0.49624	0.912107	0.823326	0.859198	0.874408	0.846747	0.895732	0.862534	0.840513	0.398512	0.221103	0.307167	0.456139	0.440649	0.184029	0.198916	0.172944	0.111655	0.101601	0.0856068	0.11383	0.125861	0.0437458	0.0490894	0.0507845	0	0	0	0	0	0	0	0	9.6404
2021-08-05 15:53:41	1.32204	0.93965	1.51781	1.63661	1.3552	0.42896	0.724762	0.736598	1.17394	0.796175	1.23473	1.40629	1.18541	0.366424	0.617796	0.609057	0.887975	0.847462	0.813042	0.85897	0.875443	0.859666	0.852733	0.828415	0.390511	0.275024	0.440826	0.480314	0.399113	0.125748	0.212374	0.214593	0.108967	0.0976644	0.087337	0.117986	0.119336	0.0406625	0.0713546	0.0623712	0	0	0	0	0	0	0	0	9.6404
2021-08-05 15:58:41	1.31841	0.84608	1.0942	1.51721	1.88642	0.385324	0.731861	0.804351	1.16073	0.721649	0.877479	1.30725	1.61249	0.291179	0.633476	0.643915	0.880647	0.852591	0.80217	0.861565	0.854051	0.757053	0.86601	0.800766	0.388779	0.247953	0.316986	0.445468	0.553067	0.110272	0.215093	0.232927	0.127399	0.104539	0.100768	0.129283	0.135042	0.053153	0.0812546	0.0685246	0	0	0	0	0	0	0	0	9.6404
2021-08-05 16:03:41	1.42746	0.797813	1.59334	1.4362	1.44592	0.394863	0.846533	1.2385	1.30402	0.690821	1.40893	1.28415	1.32627	0.377277	0.782605	1.03769	0.914628	0.866141	0.884298	0.89431	0.917293	0.950647	0.925475	0.837977	0.424071	0.234494	0.470257	0.42482	0.429915	0.118209	0.252105	0.361716	0.123784	0.110107	0.107452	0.145442	0.142431	0.0537094	0.0881134	0.0769764	0	0	0	0	0	0	0	0	9.6404
2021-08-05 16:08:41	1.0634	0.861348	1.73686	1.6806	1.36626	0.495257	0.602977	1.1942	0.971997	0.76853	1.47199	1.45436	1.18565	0.399922	0.545678	1.00619	0.915201	0.892644	0.846304	0.86492	0.866759	0.804751	0.906515	0.842571	0.315954	0.254663	0.508379	0.493873	0.401746	0.143647	0.178791	0.349151	0.127788	0.11605	0.10933	0.15024	0.134317	0.0531844	0.0775679	0.0773796	0	0	0	0	0	0	0	0	9.6404
2021-08-05 16:13:41	0.892944	0.790606	1.20592	1.44811	1.13656	0.339822	0.740913	0.659668	0.775409	0.708944	1.00942	1.22593	1.00516	0.278126	0.658931	0.541172	0.868958	0.896663	0.839183	0.846632	0.879489	0.823859	0.890446	0.816667	0.262602	0.233916	0.352137	0.423774	0.335035	0.0988108	0.218923	0.191919	0.127483	0.113641	0.125107	0.143705	0.134045	0.0511463	0.0888319	0.0784946	0	0	0	0	0	0	0	0	9.6404
2021-08-05 16:18:41	0.959716	0.795288	1.04836	1.43413	0.89614	0.594434	1.17465	1.01286	0.819388	0.669414	0.804686	1.22801	0.746934	0.532971	1.1066	0.968175	0.852735	0.841704	0.767331	0.85638	0.835235	0.896183	0.942347	0.956703	0.281281	0.232476	0.301294	0.420604	0.261468	0.175928	0.351191	0.303749	0.118191	0.108565	0.114561	0.13421	0.120971	0.021594	0.0605783	0.037125	0	0	0	0	0	0	0	0	9.6404
2021-08-05 16:23:41	0.878084	0.857499	0.835649	1.55506	1.63537	1.19107	1.30427	1.11492	0.811418	0.773829	0.669304	1.32241	1.53584	1.01204	1.13424	0.942205	0.923219	0.902573	0.801772	0.850731	0.93925	0.851475	0.867416	0.844039	0.261411	0.254115	0.242012	0.455451	0.488618	0.348798	0.383677	0.326269	0.107342	0.0820729	0.0828404	0.123314	0.117637	0.0415214	0.0681259	0.060486	0	0	0	0	0	0	0	0	9.6404
2021-08-05 16:28:41	0.85095	0.897605	1.77945	1.40557	1.61844	0.832587	0.991502	0.935049	0.77095	0.780337	1.41257	1.16775	1.39383	0.730392	0.847146	0.802074	0.905506	0.869918	0.793914	0.830831	0.861312	0.877399	0.854722	0.858367	0.252376	0.264028	0.514507	0.409854	0.475191	0.245342	0.290667	0.274327	0.102833	0.0964006	0.10913	0.141839	0.147638	0.0614338	0.0929778	0.0893835	0	0	0	0	0	0	0	0	9.6404
2021-08-05 16:33:41	0.84788	0.867653	1.47553	1.47879	1.55319	0.589468	0.957274	0.862171	0.728163	0.757255	1.1641	1.22699	1.37355	0.494075	0.821721	0.707048	0.857888	0.872856	0.789384	0.829799	0.88456	0.838598	0.858569	0.819204	0.248811	0.255417	0.426152	0.431096	0.458416	0.172172	0.280857	0.250789	0.163962	0.124105	0.131414	0.149304	0.133652	0.0695009	0.0863438	0.0737926	0	0	0	0	0	0	0	0	9.6404
2021-08-05 16:38:41	0.935078	1.00739	1.61331	1.34203	1.17222	0.574372	1.06473	0.440207	0.806121	0.843836	1.25463	1.12963	1.00688	0.50152	0.954062	0.370148	0.861588	0.837723	0.777226	0.841344	0.859003	0.875359	0.894185	0.840863	0.274603	0.294204	0.46472	0.392332	0.344	0.169097	0.314958	0.128655	0.138683	0.122699	0.121957	0.148801	0.13651	0.0543597	0.0907716	0.0638221	0	0	0	0	0	0	0	0	9.6404
2021-08-05 16:43:41	0.941514	0.851995	1.48788	1.2912	1.07092	0.884114	1.20101	0.585169	0.843725	0.748816	1.2107	1.06198	0.896699	0.803178	1.03244	0.488287	0.896209	0.878932	0.813998	0.822399	0.837297	0.908761	0.858303	0.835687	0.27862	0.251154	0.432224	0.375798	0.31276	0.262268	0.352503	0.170772	0.138362	0.11193	0.133301	0.156599	0.13361	0.0539689	0.0896161	0.0565502	0	0	0	0	0	0	0	0	9.6404
2021-08-05 16:48:41	1.09333	0.823542	1.46149	1.3344	1.1866	1.47229	1.43143	0.765684	0.925206	0.713958	1.21186	1.14304	0.985095	1.31451	1.17477	0.616642	0.851734	0.866698	0.8288	0.853948	0.831002	0.893	0.822491	0.805691	0.320305	0.242113	0.426004	0.391108	0.345955	0.43537	0.41667	0.221974	0.158867	0.10281	0.107172	0.120262	0.113065	0.0378022	0.0735001	0.0647586	0	0	0	0	0	0	0	0	9.6404
2021-08-05 16:53:41	1.1689	0.997366	2.26505	1.45915	1.26709	1.22568	1.42983	1.54286	1.07314	0.865029	1.8202	1.21538	1.04286	1.08153	1.24781	1.26185	0.915776	0.867518	0.802789	0.833294	0.823749	0.882832	0.874255	0.815827	0.347296	0.293241	0.65637	0.425712	0.368821	0.36166	0.420902	0.448561	0.133975	0.117873	0.138895	0.159261	0.14752	0.0751984	0.110293	0.0756066	0	0	0	0	0	0	0	0	9.64447
2021-08-05 16:58:41	1.39786	1.02668	1.27405	1.63607	1.29535	0.803431	1.11382	1.14228	1.25091	0.883067	0.986019	1.41509	1.04049	0.74328	0.984495	1.01723	0.894895	0.860163	0.776674	0.865172	0.80323	0.925321	0.884405	0.890463	0.413549	0.301368	0.366693	0.48077	0.375345	0.239303	0.328704	0.337608	0.13721	0.110888	0.120983	0.157658	0.144841	0.0595661	0.120762	0.105592	0	0	0	0	0	0	0	0	9.64447
2021-08-05 17:03:41	1.17677	1.19947	0.982136	1.61244	1.17056	0.775502	0.965285	1.0826	1.078	1.07188	0.686886	1.38717	0.978161	0.685816	0.82126	0.978861	0.916546	0.893704	0.698474	0.860136	0.83645	0.883865	0.851019	0.90433	0.349795	0.354756	0.277874	0.473354	0.3417	0.228886	0.28275	0.320948	0.133869	0.113342	0.109676	0.151895	0.150196	0.0565285	0.116203	0.0717707	0	0	0	0	0	0	0	0	9.67095
2021-08-05 17:08:41	1.23932	1.30049	1.38268	1.40109	1.46276	0.726675	0.957917	0.659136	1.09039	1.13754	1.00372	1.19977	1.17907	0.667932	0.784299	0.60117	0.87856	0.874456	0.726161	0.852366	0.806144	0.918278	0.819282	0.913842	0.365407	0.382991	0.393557	0.41253	0.424127	0.216154	0.27846	0.195753	0.133222	0.117741	0.105837	0.15061	0.156486	0.060047	0.129449	0.0763552	0	0	0	0	0	0	0	0	9.67924
2021-08-05 17:13:41	1.06673	1.1991	0.771602	1.09321	1.41518	1.25186	0.980408	0.800929	0.909511	1.04998	0.515146	0.878949	1.13979	1.04423	0.759946	0.671253	0.853096	0.875743	0.672035	0.804148	0.805436	0.833863	0.774641	0.839521	0.312593	0.353214	0.216638	0.316827	0.410271	0.365309	0.282257	0.233982	0.137095	0.129856	0.118782	0.167417	0.163801	0.0761389	0.12921	0.0650713	0	0	0	0	0	0	0	0	9.67924
2021-08-05 17:18:41	1.01709	1.41241	0.936292	0.932215	1.11797	1.10168	1.09255	0.937761	0.902984	1.27129	0.683653	0.77208	0.883693	1.00521	0.867843	0.823463	0.888603	0.900628	0.728451	0.82839	0.790798	0.914057	0.792277	0.879074	0.300424	0.418342	0.266763	0.271667	0.322997	0.327295	0.316212	0.276388	0.146975	0.144499	0.114971	0.165624	0.164312	0.0600659	0.134989	0.0620547	0	0	0	0	0	0	0	0	9.67924
2021-08-05 17:23:41	0.805538	1.35497	1.01102	0.91103	1.70055	1.2552	1.20348	0.643203	0.65821	1.176	0.717519	0.740974	1.39065	1.14018	0.925662	0.561834	0.81741	0.86785	0.71012	0.813775	0.816033	0.908329	0.768719	0.874405	0.234168	0.398461	0.28668	0.264616	0.494396	0.372466	0.345994	0.189375	0.140325	0.138838	0.109359	0.161892	0.165086	0.0531322	0.12496	0.0427555	0	0	0	0	0	0	0	0	9.67924
2021-08-05 17:28:41	1.04377	1.24073	1.65147	0.94771	1.83228	1.31688	1.06423	0.902508	0.888911	1.04153	1.27091	0.824164	1.58407	1.17625	0.8206	0.799373	0.852391	0.839966	0.76975	0.870316	0.864795	0.892795	0.77042	0.8859	0.305797	0.362557	0.474845	0.278787	0.538278	0.389446	0.306102	0.266453	0.131777	0.144065	0.115228	0.160412	0.163109	0.0475008	0.115507	0.0367591	0	0	0	0	0	0	0	0	9.67924
2021-08-05 17:33:41	0.926862	1.10592	1.54362	1.12952	1.67757	1.51047	0.999623	0.682542	0.773532	0.912502	1.23081	0.942237	1.46189	1.34658	0.796757	0.604658	0.835237	0.825211	0.795846	0.835719	0.871644	0.891395	0.797791	0.88563	0.270498	0.322059	0.446713	0.329726	0.493689	0.446525	0.289256	0.201524	0.132043	0.142431	0.10515	0.147587	0.148034	0.0314008	0.0986665	0.0132981	0	0	0	0	0	0	0	0	9.67924
2021-08-05 17:38:41	1.05909	1.07196	1.54637	1.22619	1.653	1.60877	1.07614	0.915863	0.912564	0.892944	1.31518	1.03033	1.43443	1.44774	0.853547	0.840892	0.860136	0.832987	0.851899	0.840662	0.867919	0.900111	0.792846	0.919409	0.311401	0.312737	0.452929	0.358317	0.486057	0.476482	0.311104	0.272367	0.12191	0.131892	0.108498	0.13106	0.126669	0.0159795	0.0780334	0.00428769	0	0	0	0	0	0	0	0	9.67924
2021-08-05 17:43:41	1.30072	1.10364	2.15645	1.07712	1.51653	1.37109	0.995052	1.28488	1.12465	0.943881	1.83049	0.916482	1.35173	1.26445	0.799719	1.20354	0.864819	0.855384	0.848937	0.849631	0.891667	0.922364	0.804008	0.937406	0.382199	0.323599	0.631382	0.315513	0.4483	0.408116	0.288361	0.38369	0.105327	0.125837	0.0820298	0.123021	0.115627	0.00973894	0.0674748	0.00766461	0	0	0	0	0	0	0	0	9.68933
2021-08-05 17:48:41	1.3759	1.05619	1.46203	1.15146	1.53618	1.3497	1.07849	1.27558	1.17718	0.885561	1.21411	1.03181	1.37284	1.24283	0.844233	1.17716	0.855659	0.837602	0.830529	0.897732	0.893998	0.920469	0.782568	0.922738	0.403464	0.308513	0.426281	0.340746	0.454347	0.401623	0.311041	0.379741	0.110966	0.11342	0.0943641	0.106724	0.106636	0.0212734	0.0434029	0.0110194	0	0	0	0	0	0	0	0	9.7783
2021-08-05 17:53:41	1.52163	0.91112	1.18363	1.58388	1.9325	2.00745	0.981505	1.22588	1.34752	0.743122	1.0025	1.44727	1.78561	1.79235	0.775779	1.12566	0.885697	0.815701	0.847591	0.913872	0.923938	0.893551	0.790846	0.917894	0.449225	0.264757	0.346409	0.470564	0.575453	0.593622	0.283567	0.364578	0.107274	0.0945392	0.080071	0.106931	0.113464	0.000685341	0.0487981	0.0108018	0	0	0	0	0	0	0	0	9.86728
2021-08-05 17:58:41	1.51433	0.88562	1.66746	1.72479	1.85581	1.49961	1.3073	1.27167	1.33122	0.736083	1.41472	1.55685	1.65921	1.30904	1.102	1.19294	0.879274	0.832071	0.848345	0.902649	0.894529	0.872662	0.843126	0.938164	0.446418	0.25826	0.488168	0.511155	0.548971	0.441465	0.382254	0.379861	0.10823	0.0843119	0.0625299	0.10416	0.117407	0.0152733	0.0611095	0.0219212	0	0	0	0	0	0	0	0	9.90584
2021-08-05 18:03:41	2.06385	0.843737	1.74374	1.67633	1.60221	1.19941	1.17838	1.19211	1.8223	0.712922	1.48877	1.50132	1.43357	1.10275	1.033	1.07893	0.882693	0.845392	0.854066	0.895584	0.894909	0.9191	0.87655	0.905092	0.608944	0.246819	0.511119	0.495988	0.473992	0.35679	0.34719	0.353485	0.115222	0.0861611	0.0673105	0.103227	0.124823	0.0263456	0.081866	0.0406256	0	0	0	0	0	0	0	0	9.90584
2021-08-05 18:08:41	1.37808	1.25137	1.91257	1.55127	1.80902	1.23731	1.05082	1.22949	1.21939	1.05313	1.58335	1.34735	1.62761	1.13466	0.914338	1.13553	0.884777	0.839216	0.827552	0.869447	0.89985	0.917647	0.871069	0.923434	0.40678	0.365786	0.557318	0.456215	0.535768	0.367865	0.309133	0.366058	0.117623	0.0861851	0.0852663	0.117027	0.127686	0.017813	0.0760761	0.0192662	0	0	0	0	0	0	0	0	9.90623
2021-08-05 18:13:41	1.28453	0.947165	1.18833	1.47101	1.25168	1.28093	1.04588	1.41941	1.15843	0.789024	1.00255	1.33094	1.09698	1.14771	0.867772	1.28478	0.902108	0.833483	0.842111	0.90535	0.876476	0.895697	0.83015	0.905226	0.380614	0.276326	0.347522	0.436156	0.368768	0.379052	0.304895	0.420893	0.120299	0.0852585	0.0862645	0.114212	0.119004	0.0123089	0.0560791	0.0172546	0	0	0	0	0	0	0	0	9.9071
2021-08-05 18:18:41	1.21497	0.990139	1.67689	1.65173	1.17842	1.17012	1.13638	1.39559	1.07852	0.814724	1.5021	1.47049	1.04473	1.07649	1.00736	1.24447	0.887316	0.822926	0.895914	0.889723	0.887535	0.920434	0.882246	0.891568	0.358862	0.288193	0.496197	0.488149	0.347978	0.348123	0.335454	0.412595	0.12145	0.0986778	0.0759099	0.116232	0.100905	0.00921531	0.0686244	0.0168251	0	0	0	0	0	0	0	0	9.9071
2021-08-05 18:23:41	1.43446	1.26279	1.67251	1.38456	1.23137	1.24958	1.31045	1.41239	1.2704	1.0274	1.49806	1.22248	1.07937	1.12046	1.12052	1.30462	0.885212	0.813552	0.895885	0.883049	0.876679	0.896567	0.854379	0.924569	0.423497	0.366779	0.494894	0.408518	0.362795	0.369829	0.384226	0.420548	0.110501	0.0834713	0.082825	0.124996	0.113957	0.016204	0.0446995	0.0198539	0	0	0	0	0	0	0	0	9.9071
2021-08-05 18:28:41	1.32954	1.0178	1.61623	1.6685	1.22875	0.907168	1.95857	1.25194	1.19736	0.841985	1.41167	1.48876	1.08614	0.842472	1.65802	1.14961	0.900663	0.82785	0.874336	0.892113	0.884619	0.929902	0.84661	0.917706	0.39384	0.296543	0.475964	0.493238	0.362627	0.270415	0.573151	0.372323	0.115985	0.0860743	0.084879	0.125678	0.122502	0.0231771	0.10004	0.0542257	0	0	0	0	0	0	0	0	9.91601
2021-08-05 18:33:41	1.48501	1.62481	1.74844	1.91126	1.86832	0.936221	1.53572	1.55236	1.31796	1.43282	1.43503	1.6341	1.69798	0.800913	1.32718	1.38682	0.888013	0.881584	0.819123	0.855752	0.909079	0.85727	0.864386	0.893359	0.438606	0.479286	0.508664	0.560375	0.554461	0.27456	0.451208	0.4591	0.0813108	0.131577	0.147755	0.207223	0.207172	0.0910005	0.170619	0.138489	0	0	0	0	0	0	0	0	9.9197
2021-08-05 18:38:41	1.52405	1.69416	2.23651	1.9378	2.00387	1.06712	1.48385	1.83397	1.31852	1.47997	1.81201	1.58426	1.8426	0.928653	1.24422	1.59929	0.864275	0.873202	0.810732	0.81733	0.919853	0.871118	0.838224	0.871849	0.447875	0.498813	0.649089	0.563353	0.59611	0.313957	0.433437	0.539788	0.135188	0.182008	0.201317	0.262928	0.252594	0.124864	0.205657	0.15128	0	0	0	0	0	0	0	0	9.94889
2021-08-05 18:43:41	1.59858	1.78615	1.88745	1.95965	1.77186	0.865792	1.63181	1.31602	1.36275	1.54529	1.5073	1.64385	1.55102	0.725117	1.39621	1.16808	0.852502	0.86509	0.79866	0.838514	0.875052	0.837306	0.856167	0.88885	0.468432	0.524899	0.546331	0.572342	0.521933	0.252858	0.478509	0.388699	0.163184	0.224139	0.230664	0.282174	0.263368	0.133357	0.203673	0.164046	0	0	0	0	0	0	0	0	9.97807
2021-08-05 18:48:41	1.56505	1.74415	1.82229	2.02861	2.09542	1.07897	1.59853	1.57755	1.33146	1.51061	1.44589	1.7048	1.85278	0.886193	1.30219	1.31156	0.850873	0.86605	0.793482	0.840269	0.88423	0.821198	0.814572	0.833556	0.458426	0.512666	0.526848	0.592813	0.618435	0.313941	0.464402	0.459986	0.17241	0.229468	0.242022	0.299092	0.264292	0.130073	0.215645	0.172286	0	0	0	0	0	0	0	0	10.0073
2021-08-05 18:53:41	1.37466	2.01218	1.93668	1.94241	2.19536	0.915377	1.78099	1.89158	1.11559	1.71731	1.62609	1.62202	1.95028	0.765301	1.52058	1.6314	0.81154	0.85374	0.840692	0.833924	0.887612	0.83638	0.853677	0.863401	0.399085	0.58976	0.565855	0.566745	0.648535	0.267235	0.52203	0.555542	0.173031	0.231579	0.219081	0.284124	0.247555	0.115998	0.191146	0.148755	0	0	0	0	0	0	0	0	10.0364
2021-08-05 18:58:41	1.59133	1.8459	1.56607	1.73757	1.80852	0.897825	1.61743	1.27079	1.33992	1.56198	1.30526	1.40419	1.60119	0.776232	1.37991	1.11158	0.842189	0.846612	0.833356	0.807868	0.885209	0.864145	0.853237	0.873357	0.465202	0.540133	0.456929	0.504056	0.533898	0.26381	0.474029	0.374255	0.160202	0.21536	0.198191	0.264823	0.236015	0.0906955	0.173728	0.118129	0	0	0	0	0	0	0	0	10.0656
2021-08-05 19:03:41	1.55018	1.55988	1.80027	1.91484	2.11273	0.867782	1.98232	1.5013	1.32226	1.2872	1.49948	1.63094	1.90016	0.738905	1.71998	1.37567	0.853297	0.825512	0.833355	0.851846	0.901094	0.853244	0.867774	0.916415	0.454302	0.454223	0.525197	0.561011	0.625665	0.254229	0.582875	0.446287	0.14866	0.183965	0.195193	0.256294	0.224464	0.0915033	0.174467	0.112053	0	0	0	0	0	0	0	0	10.0948
2021-08-05 19:08:41	1.66691	1.43679	1.7405	1.96968	1.83215	0.912451	1.61043	1.12861	1.41897	1.13497	1.42126	1.61393	1.58002	0.792443	1.3971	0.96477	0.851169	0.790077	0.816527	0.819575	0.862528	0.868916	0.867282	0.855072	0.48832	0.41506	0.505882	0.572849	0.53808	0.268345	0.473516	0.330892	0.15436	0.199919	0.187792	0.25275	0.221989	0.0869252	0.163584	0.108986	0	0	0	0	0	0	0	0	10.124
2021-08-05 19:13:41	1.65482	1.62491	1.81847	2.08402	1.74253	0.748661	1.92522	1.25959	1.42265	1.36409	1.54992	1.79594	1.54788	0.658229	1.70792	1.10382	0.860087	0.839581	0.852805	0.862479	0.889116	0.879682	0.88695	0.876502	0.485705	0.474747	0.532832	0.611966	0.514757	0.220708	0.568575	0.371089	0.151725	0.190994	0.185255	0.25447	0.206341	0.0814814	0.163393	0.106401	0	0	0	0	0	0	0	0	10.1532
2021-08-05 19:18:41	1.50809	1.69463	1.68372	1.64002	2.12287	0.783065	1.83349	0.998205	1.29243	1.4305	1.4195	1.37643	1.87777	0.670505	1.5845	0.881389	0.857448	0.844561	0.843176	0.839362	0.88476	0.855455	0.863652	0.883562	0.44237	0.495706	0.49233	0.479138	0.626584	0.229658	0.538722	0.294525	0.14491	0.191786	0.189066	0.228975	0.189716	0.0814228	0.173081	0.111817	0	0	0	0	0	0	0	0	10.1823
2021-08-05 19:23:41	1.61446	1.75842	1.76021	1.86119	1.93743	1.02078	1.99983	1.22172	1.43576	1.4958	1.48959	1.58851	1.69273	0.862819	1.71922	1.04302	0.88919	0.850664	0.846406	0.853252	0.873625	0.844986	0.859351	0.853187	0.477004	0.515057	0.515064	0.54551	0.570454	0.29863	0.586967	0.358102	0.133829	0.191549	0.183979	0.231301	0.223363	0.0990414	0.173383	0.126557	0	0	0	0	0	0	0	0	10.2115
2021-08-05 19:28:41	1.74177	1.66056	1.62766	1.96475	2.37801	0.702333	1.86096	1.20008	1.53953	1.39641	1.38682	1.70553	2.09784	0.587913	1.63164	1.05894	0.883883	0.840985	0.852577	0.868045	0.88217	0.837807	0.87638	0.882458	0.514021	0.485321	0.47692	0.577742	0.701517	0.205088	0.548398	0.354042	0.143875	0.2043	0.195544	0.249	0.234636	0.0970625	0.182518	0.129882	0	0	0	0	0	0	0	0	10.2407
2021-08-05 19:33:41	1.74415	1.7456	1.77638	2.05428	1.77059	0.679335	1.74965	1.37871	1.51656	1.44662	1.46449	1.77658	1.56225	0.575297	1.52484	1.1816	0.869146	0.829038	0.823646	0.864941	0.88285	0.847304	0.871174	0.855904	0.513062	0.508763	0.517227	0.603649	0.522344	0.198869	0.514911	0.404415	0.141751	0.19868	0.192468	0.248488	0.231652	0.103298	0.177685	0.134594	0	0	0	0	0	0	0	0	10.2556
2021-08-05 19:38:41	1.38455	1.24763	1.55054	1.92091	1.71094	0.782738	1.9621	1.13528	1.20223	0.983301	1.27891	1.6263	1.48804	0.608976	1.703	0.941699	0.868587	0.788148	0.824467	0.846662	0.869537	0.776994	0.867847	0.830558	0.407171	0.360267	0.451519	0.562139	0.503315	0.225498	0.576967	0.330938	0.149797	0.212068	0.19627	0.258578	0.247876	0.117536	0.196635	0.148914	0	0	0	0	0	0	0	0	10.2597
2021-08-05 19:43:41	1.36841	1.7792	1.79339	1.89427	2.04068	0.418131	1.70221	0.814596	1.17981	1.46775	1.51729	1.58705	1.78049	0.337112	1.49934	0.650052	0.862185	0.824685	0.846393	0.83785	0.871872	0.807203	0.881111	0.798421	0.401866	0.518108	0.524744	0.553236	0.600692	0.121242	0.502001	0.235763	0.159286	0.203824	0.187688	0.242747	0.229178	0.0864129	0.165778	0.109674	0	0	0	0	0	0	0	0	10.2617
2021-08-05 19:48:41	1.29023	1.25816	1.43094	1.68582	2.1738	0.525231	2.11082	1.19774	1.14591	1.00545	1.20972	1.39849	1.93872	0.41173	1.83868	1.03663	0.889007	0.798683	0.84551	0.829579	0.891362	0.78715	0.87087	0.865829	0.381131	0.364226	0.418638	0.491433	0.642541	0.151568	0.621138	0.352007	0.137402	0.169238	0.151083	0.213493	0.199182	0.0518646	0.137811	0.0757108	0	0	0	0	0	0	0	0	10.359
2021-08-05 19:53:41	1.39079	1.54942	1.42419	1.61042	2.20899	0.652956	1.94874	1.35511	1.23021	1.32037	1.2241	1.35058	1.94463	0.557252	1.71642	1.19562	0.884827	0.852329	0.859934	0.838944	0.880185	0.853762	0.880836	0.882573	0.410504	0.453995	0.417996	0.470425	0.651383	0.191377	0.5747	0.39977	0.118833	0.14971	0.133807	0.199175	0.189693	0.0473688	0.134385	0.071683	0	0	0	0	0	0	0	0	10.4509
2021-08-05 19:58:41	1.48278	1.76642	1.22564	1.9805	1.897	0.65227	1.96999	1.13959	1.3032	1.51708	1.05051	1.7739	1.71994	0.565117	1.70926	0.937043	0.878025	0.858984	0.857606	0.89534	0.906433	0.867226	0.867537	0.822314	0.437098	0.518362	0.359527	0.586013	0.562925	0.191737	0.579249	0.331651	0.117745	0.146846	0.129997	0.158875	0.178275	0.0523309	0.122166	0.0596049	0	0	0	0	0	0	0	0	10.4509
2021-08-05 20:03:41	1.40165	1.71489	1.74342	1.62442	1.64569	0.680823	1.7977	1.00424	1.25945	1.45638	1.52126	1.42558	1.48134	0.642844	1.63558	0.870303	0.899702	0.849159	0.872928	0.877706	0.900716	0.947065	0.910108	0.866943	0.415012	0.502149	0.5132	0.478712	0.487443	0.203646	0.533622	0.295216	0.097693	0.148864	0.13409	0.172859	0.173498	0.040129	0.130448	0.0584663	0	0	0	0	0	0	0	0	10.4509
2021-08-05 20:08:41	1.4221	1.44612	1.31144	1.71703	1.88939	0.657275	2.07248	1.02966	1.28777	1.23803	1.07448	1.51483	1.66787	0.57496	1.80871	0.917406	0.904687	0.856457	0.819508	0.882082	0.882921	0.877409	0.872708	0.890905	0.421907	0.424105	0.381407	0.506669	0.557445	0.193634	0.610066	0.304353	0.109272	0.156756	0.151292	0.179558	0.177539	0.0476021	0.119948	0.0653391	0	0	0	0	0	0	0	0	10.4509
2021-08-05 20:13:41	1.52504	1.58394	1.5032	1.9729	1.93933	0.530321	1.75446	1.31232	1.33378	1.3117	1.28093	1.75038	1.73588	0.461192	1.55408	1.22097	0.873792	0.827614	0.852622	0.886659	0.895342	0.870862	0.885501	0.928725	0.449121	0.461581	0.44045	0.582667	0.573768	0.155935	0.517987	0.391451	0.10843	0.142022	0.160135	0.181054	0.203701	0.0613538	0.144909	0.103863	0	0	0	0	0	0	0	0	10.4509
2021-08-05 20:18:41	1.35607	1.32252	1.42857	2.16687	1.52821	0.471884	1.76747	1.60345	1.18212	1.09914	1.15706	1.91828	1.31759	0.364557	1.56509	1.42123	0.871664	0.830858	0.809415	0.884977	0.862624	0.773388	0.887623	0.885589	0.399101	0.385672	0.414667	0.639675	0.448797	0.135755	0.521795	0.473464	0.119601	0.157304	0.159813	0.203217	0.226255	0.079562	0.155049	0.11534	0	0	0	0	0	0	0	0	10.4509
2021-08-05 20:23:41	1.10147	1.55538	1.12618	1.63114	1.56037	0.479033	1.21954	1.18178	0.962827	1.32615	0.894584	1.41488	1.35194	0.393531	1.07495	1.04814	0.874837	0.852354	0.795427	0.867908	0.866594	0.824957	0.881874	0.888114	0.324347	0.455789	0.325661	0.479591	0.458662	0.139387	0.359706	0.348998	0.132956	0.17595	0.170639	0.229305	0.240313	0.0809645	0.170048	0.126408	0	0	0	0	0	0	0	0	10.4509
2021-08-05 20:28:41	1.03751	1.43789	1.17966	1.65205	1.69538	0.678901	1.45824	0.981123	0.882684	1.24465	0.912467	1.40311	1.47335	0.566657	1.27306	0.819513	0.850959	0.865774	0.773559	0.849121	0.868927	0.834088	0.874107	0.835328	0.303905	0.422598	0.339493	0.483753	0.49866	0.198136	0.429424	0.286379	0.138625	0.170808	0.169006	0.229813	0.240349	0.0873465	0.171943	0.136468	0	0	0	0	0	0	0	0	10.4509
2021-08-05 20:33:41	1.21551	1.59647	1.19264	1.45362	1.70222	0.618664	1.83047	0.947025	1.03781	1.37048	0.941912	1.23705	1.49546	0.53881	1.64182	0.799416	0.853346	0.858208	0.790704	0.851341	0.878959	0.872581	0.896998	0.844214	0.356287	0.46844	0.344517	0.425812	0.501746	0.182041	0.541784	0.276983	0.133209	0.184222	0.167319	0.231478	0.199887	0.0882466	0.173074	0.127775	0	0	0	0	0	0	0	0	10.4509
2021-08-05 20:38:41	1.13409	1.42416	1.31927	1.25947	1.88145	0.654593	1.9881	1.14867	0.987665	1.25971	1.06458	1.04858	1.66352	0.5326	1.74271	0.916364	0.871274	0.883471	0.807005	0.835224	0.88411	0.817011	0.87618	0.797875	0.333708	0.420425	0.3826	0.367647	0.55528	0.190128	0.585753	0.332425	0.137286	0.168934	0.158868	0.222812	0.242761	0.0797725	0.167036	0.112084	0	0	0	0	0	0	0	0	10.4509
2021-08-05 20:43:41	1.16347	1.22133	1.27993	1.03294	1.83983	0.811724	1.75529	1.01004	0.973132	1.02454	1.0417	0.865612	1.6342	0.699848	1.53952	0.817067	0.838808	0.838152	0.814304	0.838094	0.888475	0.861991	0.877315	0.809606	0.338985	0.356784	0.371779	0.301692	0.543495	0.238382	0.517219	0.293055	0.129011	0.160958	0.150542	0.210985	0.229374	0.0826316	0.169422	0.105509	0	0	0	0	0	0	0	0	10.4509
2021-08-05 20:48:41	1.24596	1.67898	1.80708	1.0058	1.91232	0.545347	1.48516	1.35202	1.08988	1.43171	1.56417	0.837977	1.70571	0.452234	1.28869	1.1615	0.876572	0.852789	0.865851	0.833286	0.891616	0.830492	0.867755	0.859204	0.366943	0.492021	0.531101	0.29344	0.565377	0.158964	0.436699	0.396775	0.129383	0.17135	0.168717	0.209983	0.219222	0.0702717	0.170051	0.107538	0	0	0	0	0	0	0	0	10.4995
2021-08-05 20:53:41	1.48069	1.7047	1.88255	1.15855	1.65639	0.849188	1.47816	1.05055	1.31396	1.4593	1.63986	0.990971	1.45249	0.748562	1.27297	0.921491	0.887163	0.855732	0.87186	0.855411	0.877261	0.881943	0.861448	0.877355	0.43732	0.499889	0.55397	0.339712	0.488076	0.250474	0.434009	0.309565	0.126666	0.165933	0.152839	0.2036	0.210351	0.0647667	0.138891	0.0877011	0	0	0	0	0	0	0	0	10.5848
2021-08-05 20:58:41	1.66352	1.59038	1.46118	1.16436	1.941	0.657669	1.5698	1.38414	1.48376	1.27895	1.24546	0.988657	1.66821	0.596234	1.35939	1.20763	0.891573	0.804217	0.852823	0.849418	0.859416	0.90701	0.86611	0.873546	0.491817	0.460932	0.428159	0.340932	0.569669	0.195079	0.461396	0.407432	0.121954	0.144566	0.133351	0.178577	0.194733	0.0455573	0.12824	0.0806511	0	0	0	0	0	0	0	0	10.67
2021-08-05 21:03:41	1.53874	1.66571	1.26043	1.42325	1.64927	0.8072	1.58435	1.35132	1.40084	1.39969	1.07465	1.23774	1.42012	0.704585	1.36097	1.11644	0.910649	0.84005	0.853944	0.86985	0.861512	0.874197	0.858901	0.826773	0.45681	0.486807	0.369355	0.418678	0.484226	0.237674	0.464949	0.393621	0.110785	0.143761	0.122545	0.177415	0.20506	0.0607947	0.155626	0.102204	0	0	0	0	0	0	0	0	10.6862
2021-08-05 21:08:41	1.47833	1.70107	1.40456	1.34943	1.46856	0.891151	1.37126	1.78422	1.30795	1.40142	1.11963	1.13976	1.27232	0.807362	1.19833	1.64591	0.884143	0.823809	0.795984	0.844661	0.866633	0.907058	0.87433	0.922822	0.436362	0.495234	0.406388	0.394719	0.431686	0.264298	0.403768	0.531119	0.115488	0.163451	0.139154	0.200009	0.211817	0.0698683	0.181107	0.111659	0	0	0	0	0	0	0	0	10.6862
2021-08-05 21:13:41	1.24184	1.4811	1.24483	1.45612	1.79613	0.445057	1.52481	1.5444	1.11383	1.25859	0.993249	1.28114	1.59211	0.382817	1.27638	1.32984	0.894784	0.850862	0.797948	0.880376	0.887454	0.861235	0.83547	0.865614	0.367772	0.43374	0.360264	0.429329	0.530358	0.130642	0.445222	0.452799	0.12623	0.167319	0.136884	0.204245	0.207484	0.0819531	0.179647	0.111762	0	0	0	0	0	0	0	0	10.6862
2021-08-05 21:18:41	1.03002	2.0201	1.6317	1.25179	1.50416	0.534048	1.3182	0.891791	0.895698	1.72858	1.27549	1.07574	1.24911	0.457287	1.05876	0.738268	0.86994	0.857031	0.781578	0.859646	0.830585	0.857178	0.803433	0.828085	0.302996	0.592378	0.470473	0.367384	0.438565	0.156627	0.381966	0.259864	0.131635	0.170807	0.142953	0.206117	0.215224	0.0754187	0.184369	0.11601	0	0	0	0	0	0	0	0	10.6862
2021-08-05 21:23:41	1.01892	1.30908	1.23249	1.22657	1.28033	0.584562	1.57189	0.93873	0.902368	1.08509	1.00335	1.02147	1.04839	0.504262	1.28906	0.79472	0.884762	0.828987	0.81397	0.833261	0.819842	0.86381	0.820176	0.847174	0.301062	0.381551	0.358016	0.35785	0.372318	0.171688	0.457232	0.27471	0.126426	0.176716	0.142725	0.208522	0.215266	0.0686346	0.178196	0.113338	0	0	0	0	0	0	0	0	10.6862
2021-08-05 21:28:41	1.10422	1.29631	1.3377	1.1218	1.33067	0.718129	1.60524	1.10664	0.977779	1.07794	1.10539	0.966122	1.07374	0.652234	1.30729	0.953564	0.885774	0.831061	0.826277	0.861795	0.807003	0.907802	0.814699	0.862022	0.325989	0.378058	0.389667	0.329388	0.385904	0.213091	0.466377	0.324952	0.129373	0.16817	0.167978	0.183596	0.1964	0.0603781	0.162498	0.096017	0	0	0	0	0	0	0	0	10.6862
2021-08-05 21:33:41	1.14298	1.38175	1.20766	1.21336	1.49228	0.764609	1.41291	0.910187	0.997623	1.17244	0.9201	1.03805	1.20391	0.679272	1.22471	0.788763	0.872993	0.849148	0.761993	0.855679	0.806747	0.890695	0.869138	0.866718	0.336472	0.404531	0.34662	0.355795	0.432756	0.225926	0.415391	0.267565	0.115786	0.154182	0.143963	0.187926	0.184082	0.0574009	0.158356	0.0917155	0	0	0	0	0	0	0	0	10.6862
2021-08-05 21:38:41	1.29635	1.57766	1.29952	1.44046	1.51328	0.749171	1.6483	1.0844	1.17618	1.37067	0.980463	1.26231	1.23455	0.682962	1.47626	0.938327	0.903397	0.867077	0.754283	0.877079	0.815893	0.912086	0.895684	0.865889	0.384369	0.463999	0.372348	0.424377	0.439755	0.22247	0.487722	0.318681	0.118686	0.155824	0.138432	0.177092	0.178167	0.0515716	0.149542	0.0834837	0	0	0	0	0	0	0	0	10.6862
2021-08-05 21:43:41	1.53772	1.75981	1.05696	1.84778	1.35195	0.902022	1.31422	0.899415	1.36701	1.4643	0.839108	1.67629	1.15091	0.78351	1.12814	0.755742	0.888596	0.831676	0.794337	0.907332	0.851014	0.868774	0.858556	0.840446	0.454324	0.513294	0.305613	0.548164	0.396027	0.265286	0.385624	0.262827	0.117411	0.15491	0.125488	0.187224	0.155627	0.0893234	0.145004	0.085798	0	0	0	0	0	0	0	0	10.6925
2021-08-05 21:48:41	1.13875	1.40569	1.13157	1.77246	1.34605	0.846307	1.37598	1.26823	1.00345	1.19695	0.874965	1.55672	1.10037	0.744555	1.21506	1.13074	0.88136	0.85155	0.77449	0.878543	0.816145	0.879785	0.883422	0.891422	0.335859	0.411819	0.325634	0.522492	0.391307	0.249505	0.405989	0.374922	0.118906	0.158432	0.123231	0.183383	0.174348	0.0550224	0.142808	0.0811372	0	0	0	0	0	0	0	0	10.6925
2021-08-05 21:53:41	1.01515	1.40922	1.85327	1.55399	1.46747	0.77343	1.24503	1.1656	0.894065	1.2122	1.59304	1.36324	1.16166	0.683438	1.08617	1.07291	0.880757	0.860428	0.859663	0.873891	0.795451	0.884675	0.872972	0.920241	0.299375	0.413666	0.543938	0.458065	0.424378	0.228238	0.366446	0.346815	0.107921	0.141997	0.121707	0.181899	0.169566	0.0515049	0.140456	0.0909668	0	0	0	0	0	0	0	0	10.6925
2021-08-05 21:58:41	1.22743	1.23134	1.73233	1.38678	1.61599	1.04454	1.10815	1.65297	1.01658	1.00891	1.48019	1.14097	1.38725	0.893736	0.927977	1.45133	0.830111	0.819768	0.85441	0.829072	0.853509	0.8558	0.836204	0.877265	0.357646	0.358145	0.507852	0.404305	0.473491	0.3063	0.323614	0.487163	0.104337	0.151185	0.131354	0.184405	0.183763	0.071692	0.143953	0.105739	0	0	0	0	0	0	0	0	10.6925
2021-08-05 22:03:41	1.39703	1.12509	1.573	1.14798	1.84922	0.825963	1.53197	1.00876	1.19054	0.933247	1.36879	0.966559	1.55972	0.741151	1.27378	0.88784	0.852384	0.830376	0.867977	0.842011	0.844429	0.898093	0.83128	0.881956	0.409346	0.327968	0.46265	0.335593	0.540769	0.24449	0.446778	0.297448	0.117286	0.150977	0.137594	0.183245	0.195367	0.0709868	0.14611	0.109404	0	0	0	0	0	0	0	0	10.7073
2021-08-05 22:08:41	1.30807	1.34825	1.48292	1.21561	2.37276	0.819972	1.37001	0.807535	1.10586	1.15217	1.21611	1.01814	2.0326	0.673942	1.14931	0.638951	0.846024	0.854491	0.818369	0.837375	0.856889	0.82112	0.839375	0.79123	0.382691	0.395312	0.431352	0.355008	0.695945	0.238613	0.40022	0.23335	0.11673	0.141825	0.138779	0.179747	0.207968	0.0741626	0.143617	0.0994084	0	0	0	0	0	0	0	0	10.7073
2021-08-05 22:13:41	1.1088	1.51868	1.89864	1.42413	1.64742	0.952431	1.61943	0.992996	0.910165	1.34744	1.53351	1.18116	1.39223	0.825992	1.45616	0.864525	0.821624	0.887046	0.807379	0.829894	0.844945	0.866818	0.899252	0.871032	0.322586	0.448524	0.550716	0.41513	0.481937	0.280025	0.479561	0.292174	0.113107	0.147919	0.148229	0.17587	0.212709	0.0723942	0.151577	0.0908315	0	0	0	0	0	0	0	0	10.7073
2021-08-05 22:18:41	1.17609	1.57605	1.38164	1.06291	1.89315	0.895745	1.39272	1.0884	0.974695	1.3615	1.11783	0.863072	1.65428	0.75368	1.17686	0.961557	0.829317	0.863796	0.810533	0.812627	0.874372	0.84602	0.845586	0.883484	0.34278	0.462901	0.400882	0.308623	0.557432	0.261833	0.407269	0.321172	0.114705	0.1452	0.129029	0.160101	0.200021	0.0562497	0.125702	0.0873199	0	0	0	0	0	0	0	0	10.7073
2021-08-05 22:23:41	1.2673	1.56663	1.30487	1.57459	1.66138	0.691033	1.2461	1.67402	1.05459	1.34842	0.971682	1.43367	1.44464	0.629734	1.06397	1.51495	0.831573	0.860755	0.743736	0.91078	0.869531	0.90422	0.854571	0.903577	0.369667	0.459927	0.373031	0.467467	0.488717	0.204871	0.365258	0.496371	0.0993698	0.125448	0.097601	0.143403	0.178283	0.038563	0.110166	0.0606729	0	0	0	0	0	0	0	0	11.1777
2021-08-05 22:28:41	1.31356	1.4365	1.14713	1.63876	1.93026	0.549335	1.5589	1.58616	1.1327	1.22615	0.893197	1.46561	1.70537	0.491212	1.3529	1.51215	0.862473	0.854117	0.778895	0.893978	0.882945	0.895351	0.867846	0.950943	0.385741	0.421042	0.330523	0.484729	0.569597	0.162493	0.458396	0.475151	0.0937804	0.119818	0.0862238	0.146819	0.169429	0.0245544	0.106287	0.0606388	0	0	0	0	0	0	0	0	11.3941
2021-08-05 22:33:41	1.33988	1.184	1.2641	1.69059	1.76821	0.524625	1.45938	1.37397	1.22423	1.01806	0.959495	1.50727	1.59535	0.506889	1.28287	1.241	0.915111	0.859642	0.758472	0.891722	0.903292	0.96664	0.878822	0.902365	0.398067	0.347457	0.362581	0.499779	0.523985	0.15763	0.430218	0.407241	0.086249	0.0997109	0.0774292	0.13837	0.164547	0.0249198	0.114253	0.0603287	0	0	0	0	0	0	0	0	11.3941
2021-08-05 22:38:41	1.55672	1.09728	1.89606	1.99693	1.98428	0.596536	1.60152	0.691172	1.42473	0.900788	1.438	1.74319	1.77644	0.518166	1.37009	0.568644	0.915227	0.821124	0.758541	0.872144	0.895261	0.866382	0.855419	0.822959	0.462648	0.319239	0.543767	0.587871	0.587088	0.175442	0.469614	0.20117	0.0892697	0.113888	0.0905261	0.151242	0.158825	0.0250917	0.123281	0.0595713	0	0	0	0	0	0	0	0	11.3941
2021-08-05 22:43:41	1.63025	1.47354	0.939206	1.55501	1.92734	0.730619	1.40006	0.953769	1.47772	1.27842	0.696048	1.32504	1.7239	0.642511	1.23842	0.792886	0.905301	0.867801	0.73949	0.85322	0.894247	0.879925	0.88446	0.830783	0.483549	0.43327	0.268296	0.455627	0.570136	0.215399	0.413238	0.278144	0.101568	0.114983	0.0972937	0.151987	0.168373	0.0261113	0.116856	0.0633277	0	0	0	0	0	0	0	0	11.3941
2021-08-05 22:48:41	1.78981	1.53495	1.69552	1.64971	1.67061	0.650602	1.44006	1.1264	1.60332	1.29305	1.374	1.37219	1.46747	0.550483	1.28657	0.989865	0.89641	0.841886	0.810743	0.831763	0.879293	0.846545	0.893863	0.879069	0.529615	0.448782	0.492102	0.481148	0.492414	0.190371	0.425893	0.332037	0.0989768	0.121156	0.122754	0.172843	0.184294	0.0460275	0.14588	0.089921	0	0	0	0	0	0	0	0	11.3941
2021-08-05 22:53:41	1.35648	1.45177	1.5458	1.62868	1.66751	0.644573	2.15503	1.29499	1.1782	1.18554	1.17883	1.34544	1.44501	0.574098	1.92258	1.17115	0.868485	0.815796	0.762028	0.825728	0.866575	0.89206	0.892189	0.905119	0.398938	0.421959	0.443747	0.474409	0.490189	0.190513	0.637161	0.383931	0.116536	0.152418	0.127723	0.183615	0.197286	0.0555386	0.146842	0.101744	0	0	0	0	0	0	0	0	11.3941
2021-08-05 22:58:41	1.19202	1.19089	1.98794	1.61957	1.48534	0.836308	1.34561	2.40139	1.07815	0.968036	1.55712	1.38253	1.3791	0.759613	1.20426	2.16782	0.905213	0.813292	0.783489	0.853694	0.929578	0.909119	0.895282	0.902751	0.353413	0.345836	0.573398	0.474688	0.442741	0.248161	0.398098	0.711685	0.115373	0.149518	0.130893	0.183111	0.204252	0.0786975	0.131494	0.114786	0	0	0	0	0	0	0	0	11.3941
2021-08-05 23:03:41	1.04071	0.97128	1.43874	1.65427	1.76924	0.773703	1.99671	1.39068	0.912757	0.773105	1.09457	1.32534	1.55828	0.660457	1.76236	1.2071	0.877287	0.797452	0.760871	0.800243	0.880647	0.852234	0.882906	0.871553	0.306657	0.280972	0.41284	0.479085	0.521763	0.226778	0.589093	0.408942	0.113156	0.146972	0.14409	0.178898	0.216539	0.0757684	0.148142	0.13497	0	0	0	0	0	0	0	0	11.3941
2021-08-05 23:08:41	1.32175	1.14034	1.51691	1.61833	1.752	1.07307	1.54947	1.40666	1.20984	0.867969	1.13606	1.28526	1.53488	0.914283	1.34867	1.25997	0.915588	0.759937	0.74892	0.793987	0.876349	0.850386	0.870431	0.895204	0.392826	0.327237	0.434078	0.46796	0.516133	0.314411	0.455895	0.416231	0.128267	0.136126	0.134482	0.182005	0.219154	0.0846914	0.148249	0.11054	0	0	0	0	0	0	0	0	11.3941
2021-08-05 23:13:41	1.10969	1.00948	1.61189	1.53369	1.80919	0.853845	2.1459	1.42683	0.992808	0.780583	1.22732	1.22145	1.5978	0.766532	1.96799	1.30929	0.894938	0.772483	0.761557	0.796489	0.883757	0.897406	0.916263	0.917514	0.32828	0.290436	0.462593	0.443729	0.53383	0.252767	0.638015	0.424274	0.126569	0.131892	0.125594	0.182119	0.209551	0.0759308	0.15351	0.10631	0	0	0	0	0	0	0	0	11.3941
2021-08-05 23:18:41	1.06402	1.01764	1.83303	1.63883	1.56996	0.804808	1.36748	1.94289	0.948379	0.768344	1.53479	1.377	1.36806	0.697659	1.19899	1.72738	0.891463	0.755148	0.837357	0.840548	0.871572	0.867752	0.877204	0.888616	0.314532	0.291619	0.535274	0.478854	0.462017	0.236601	0.40292	0.574045	0.107368	0.122454	0.126651	0.18047	0.201491	0.0598156	0.137578	0.0991993	0	0	0	0	0	0	0	0	11.3941
2021-08-05 23:23:41	1.12306	1.22227	1.60226	1.43545	1.78237	0.838826	1.45887	1.18484	1.01073	0.951969	1.38125	1.20356	1.56632	0.733256	1.25856	1.06744	0.899178	0.779126	0.862428	0.838481	0.878703	0.878445	0.863402	0.901094	0.332864	0.352191	0.470531	0.419295	0.525401	0.247008	0.428538	0.351002	0.108517	0.114196	0.105761	0.141068	0.17233	0.0346976	0.125593	0.0663583	0	0	0	0	0	0	0	0	11.3941
2021-08-05 23:28:41	1.21812	1.13259	1.60817	1.28538	1.83162	0.584981	1.92447	1.52098	1.08302	0.845551	1.32144	1.06513	1.60373	0.483594	1.70576	1.36976	0.892709	0.746295	0.821299	0.828808	0.875691	0.827257	0.886697	0.901509	0.360259	0.32395	0.467959	0.374623	0.539527	0.170416	0.56825	0.450547	0.0970041	0.0956687	0.101499	0.145398	0.164377	0.0264885	0.11794	0.0656589	0	0	0	0	0	0	0	0	11.3941
2021-08-05 23:33:41	1.29967	1.1995	1.56795	1.03953	1.64305	0.691008	1.36248	1.61599	1.22295	1.00518	1.37992	0.827342	1.42689	0.597269	1.19953	1.43144	0.942013	0.839353	0.880401	0.795987	0.868454	0.864386	0.880447	0.883782	0.388475	0.350337	0.46229	0.30071	0.483202	0.203174	0.401773	0.477107	0.0877189	0.0931061	0.103438	0.15362	0.171394	0.0474419	0.120823	0.0820839	0	0	0	0	0	0	0	0	11.3942
2021-08-05 23:38:41	1.60574	1.66104	1.68963	1.1464	1.55617	0.941764	1.44424	1.23628	1.4885	1.3622	1.43822	0.896285	1.34087	0.824039	1.25895	1.06235	0.927075	0.820051	0.85063	0.782459	0.861696	0.875187	0.871189	0.861016	0.478471	0.483165	0.49497	0.330601	0.456952	0.277373	0.425048	0.362829	0.0865934	0.118329	0.121747	0.169682	0.180714	0.0549111	0.117656	0.106082	0	0	0	0	0	0	0	0	11.3948
2021-08-05 23:43:41	1.53596	1.27221	1.50238	1.3106	1.47253	0.977895	1.25041	0.781875	1.4095	1.03007	1.28349	1.0347	1.2512	0.845086	1.07553	0.627759	0.918556	0.810994	0.854416	0.789614	0.849851	0.863762	0.860142	0.802982	0.456727	0.369181	0.440425	0.378545	0.431225	0.287313	0.367044	0.226541	0.114453	0.134178	0.141522	0.176632	0.199852	0.0636698	0.15963	0.109383	0	0	0	0	0	0	0	0	11.3948
2021-08-05 23:48:41	1.41335	1.06351	1.2216	1.44938	1.54475	1.44692	1.2239	1.27891	1.27388	0.813201	0.975155	1.10783	1.30618	1.23489	1.0693	1.12138	0.901774	0.764099	0.798222	0.767486	0.84565	0.852925	0.874353	0.876929	0.418736	0.305529	0.353571	0.415453	0.451948	0.424086	0.360362	0.376826	0.119002	0.13918	0.140871	0.185791	0.207994	0.0815143	0.149412	0.101741	0	0	0	0	0	0	0	0	11.3948
2021-08-05 23:53:41	1.40891	0.868793	1.63381	1.5304	1.42575	0.790797	1.46455	0.846609	1.26935	0.633731	1.38341	1.24408	1.21843	0.688854	1.29233	0.71914	0.901381	0.728444	0.847252	0.809656	0.85501	0.871177	0.882661	0.849582	0.417385	0.247489	0.478131	0.443991	0.417988	0.232704	0.432067	0.247911	0.124305	0.137489	0.134257	0.179699	0.192585	0.082857	0.147938	0.103828	0	0	0	0	0	0	0	0	11.3948
2021-08-05 23:58:41	1.31733	1.38295	0.922266	1.69568	2.61348	1.35294	1.93359	1.2575	1.20135	1.0039	0.750395	1.3735	2.3043	1.16088	1.7172	1.11506	0.912796	0.725098	0.811867	0.810176	0.880329	0.857392	0.888702	0.88695	0.391217	0.393631	0.267879	0.491998	0.770896	0.396952	0.571171	0.371343	0.12913	0.131675	0.136342	0.186932	0.181918	0.0451512	0.109979	0.0488763	0	0	0	0	0	0	0	0	11.3961
2021-08-06 00:03:41	1.53919	0.946922	1.44136	1.80639	2.06073	1.41358	1.23481	1.84167	1.41491	0.737925	1.32049	1.48504	1.87362	1.28977	1.09782	1.72797	0.919507	0.77944	0.916274	0.821098	0.909262	0.913091	0.88901	0.939322	0.45785	0.272878	0.428453	0.525685	0.611621	0.419913	0.364834	0.55014	0.139675	0.0692661	0.0490056	0.0872361	0.103013	-0.0397194	0.0421295	-0.0012169	0	0	0	0	0	0	0	0	11.3961
2021-08-06 00:08:41	1.4099	1.1247	1.60061	1.73308	2.5689	1.2541	1.10199	1.29815	1.28238	0.872391	1.45162	1.47715	2.33427	1.13707	0.98598	1.2184	0.910726	0.775333	0.906862	0.852383	0.90885	0.90662	0.895126	0.937638	0.418484	0.323838	0.47481	0.507827	0.762344	0.372001	0.326007	0.387814	0.0911581	0.0182628	-0.0128923	0.0400911	0.0713433	-0.0682796	0.00766136	-0.0380193	0	0	0	0	0	0	0	0	11.3961
2021-08-06 00:13:41	1.43871	1.19556	1.64372	1.6924	1.64709	1.17149	1.38131	1.4123	1.28111	0.944699	1.50367	1.4265	1.54286	1.07187	1.30822	1.36591	0.890691	0.78797	0.914664	0.844158	0.936874	0.915431	0.947197	0.9662	0.425211	0.345393	0.488458	0.494425	0.491856	0.348139	0.413438	0.42448	0.0617937	-0.00711841	-0.0289393	0.0114222	0.0610919	-0.0480499	-0.00407176	-0.0300073	0	0	0	0	0	0	0	0	11.3961
2021-08-06 00:18:41	1.28022	0.969876	1.3297	1.54174	1.81294	1.04217	1.08333	1.47129	1.18357	0.746045	1.24258	1.30388	1.65567	0.931092	0.96135	1.37724	0.924208	0.770721	0.934633	0.846097	0.912357	0.893305	0.887338	0.935049	0.381263	0.278844	0.396879	0.451087	0.538559	0.30822	0.31996	0.439294	0.0540993	-0.0155783	-0.0306737	0.0168475	0.0521891	-0.07547	0.000682995	-0.041139	0	0	0	0	0	0	0	0	11.3961
2021-08-06 00:23:41	1.34177	1.097	1.4061	1.27418	1.66303	1.5451	1.21353	1.18799	1.24348	0.803431	1.2788	1.02085	1.55755	1.40008	1.08408	1.10288	0.923665	0.732414	0.90877	0.801983	0.936618	0.905907	0.893733	0.927659	0.399529	0.312711	0.417348	0.369139	0.496599	0.458262	0.358891	0.354099	0.0496534	-0.0206581	-0.0243771	0.0242233	0.0542868	-0.0732627	0.00259584	-0.0338834	0	0	0	0	0	0	0	0	11.3961
2021-08-06 00:28:41	1.56126	0.937692	0.868389	1.03822	1.68443	0.94645	0.879609	0.9474	1.38247	0.726887	0.787006	0.837992	1.54696	0.870824	0.785987	0.91489	0.885901	0.775386	0.906374	0.807516	0.917948	0.920448	0.893314	0.966414	0.460898	0.269963	0.257565	0.301108	0.500957	0.281585	0.26015	0.284734	0.0437432	-0.0234425	-0.0251974	0.0151425	0.0594465	-0.0632569	0.01534	-0.0198583	0	0	0	0	0	0	0	0	11.3961
2021-08-06 00:33:41	1.34716	1.02949	1.41073	1.57748	1.61001	1.16218	1.22688	1.29711	1.20225	0.77444	1.28831	1.27372	1.48676	1.07334	1.09746	1.21008	0.892558	0.752519	0.91208	0.807593	0.923471	0.924772	0.894889	0.932611	0.398332	0.294825	0.419072	0.457535	0.479365	0.346037	0.362935	0.387015	0.052231	0.00961672	-0.0244131	0.0107722	0.0652505	-0.0572599	0.00475324	-0.00376763	0	0	0	0	0	0	0	0	11.3961
2021-08-06 00:38:41	1.11163	1.51199	1.65322	1.21542	1.75156	1.11959	1.12731	1.01586	0.990966	1.25699	1.57862	0.966686	1.59662	1.01655	1.00727	0.958961	0.892079	0.831852	0.952645	0.796093	0.911798	0.907879	0.893891	0.944034	0.328615	0.440939	0.496281	0.351548	0.520146	0.332229	0.333474	0.303847	0.0609556	0.00638558	-0.0248553	0.0257581	0.0650553	-0.0612863	0.00940139	-0.0231221	0	0	0	0	0	0	0	0	11.3961
2021-08-06 00:43:41	1.17348	1.47664	1.76045	1.14255	1.79964	0.879917	1.05902	1.21975	1.02662	1.24223	1.57036	0.883491	1.65237	0.77699	0.91935	1.13282	0.874194	0.841067	0.8909	0.773396	0.918016	0.883294	0.867676	0.928806	0.345607	0.431602	0.520485	0.328796	0.535195	0.259626	0.311423	0.363596	0.056644	0.00144911	-0.0175831	0.0244803	0.071988	-0.0629431	0.016907	-0.0153022	0	0	0	0	0	0	0	0	11.3961
2021-08-06 00:48:41	0.962774	1.09613	1.53784	1.19063	1.61686	0.845175	1.28058	0.886814	0.830138	0.946027	1.39759	0.936616	1.51401	0.777454	1.10553	0.842626	0.862343	0.862305	0.90878	0.787008	0.936614	0.920636	0.863337	0.950717	0.282745	0.321969	0.45638	0.343691	0.482792	0.251442	0.376168	0.265613	0.0516178	0.00227548	-0.0168485	0.0272063	0.058592	-0.0569636	0.020576	-0.0156017	0	0	0	0	0	0	0	0	11.3961
2021-08-06 00:53:41	0.940693	1.10575	1.53811	0.849245	1.68732	0.592017	1.27863	1.06895	0.811489	0.981481	1.41674	0.636431	1.56695	0.487917	1.11217	0.952609	0.86349	0.887949	0.921131	0.749547	0.928778	0.824881	0.869792	0.892802	0.276286	0.326596	0.457716	0.243046	0.502967	0.172367	0.376148	0.31598	0.057955	0.0118372	-0.00171337	0.0475488	0.0897492	-0.047014	0.0444352	0.0269513	0	0	0	0	0	0	0	0	11.3961
2021-08-06 00:58:41	0.978701	1.0275	1.44064	0.905512	2.19667	0.639215	0.840186	0.849256	0.824167	0.843535	1.30472	0.663362	2.06261	0.523058	0.712334	0.79794	0.841614	0.826665	0.906231	0.733773	0.938318	0.819134	0.847944	0.941019	0.286085	0.299448	0.427279	0.258138	0.656285	0.185834	0.245941	0.253766	0.0693842	0.0239701	0.0161866	0.0551364	0.0938218	-0.0470237	0.0525424	-0.00133534	0	0	0	0	0	0	0	0	11.3961
2021-08-06 01:03:41	0.94611	0.830066	1.40184	0.951114	1.69342	0.866458	0.852072	1.15637	0.787046	0.685453	1.2836	0.66519	1.49838	0.713638	0.71068	1.08292	0.831992	0.824864	0.915694	0.699246	0.885018	0.823878	0.833998	0.937115	0.275953	0.241689	0.41666	0.269042	0.499859	0.25224	0.248625	0.345299	0.0767361	0.0289056	0.0263068	0.0583256	0.0968501	-0.0483848	0.0264305	-0.0180332	0	0	0	0	0	0	0	0	11.3961
2021-08-06 01:08:41	0.921159	0.770716	1.78889	1.04515	1.51594	0.757921	1.09692	0.931015	0.786434	0.622015	1.57888	0.755909	1.36223	0.606499	0.860586	0.852456	0.853939	0.807282	0.882707	0.722923	0.897108	0.80252	0.785209	0.916881	0.270005	0.223521	0.527775	0.297331	0.448694	0.219465	0.316487	0.276717	0.0729821	0.0410294	0.0269028	0.055912	0.0921532	-0.0502105	0.0451802	-0.013508	0	0	0	0	0	0	0	0	11.3961
2021-08-06 01:13:41	1.13295	0.819216	1.68745	1.08775	1.55819	0.831794	1.10907	0.850511	0.93331	0.659824	1.5125	0.759811	1.39202	0.617776	0.83631	0.754633	0.823577	0.803372	0.89609	0.698417	0.89342	0.743067	0.754123	0.886285	0.329831	0.237391	0.49932	0.30763	0.460825	0.237683	0.317748	0.251189	0.0700782	0.030559	0.0346007	0.0606829	0.0935333	-0.0484842	0.0343604	-0.00534095	0	0	0	0	0	0	0	0	11.3961
2021-08-06 01:18:41	1.13875	0.953126	1.47494	0.901221	1.76832	0.847541	1.21249	0.69769	0.94741	0.725626	1.29593	0.648672	1.58022	0.622541	0.927905	0.60997	0.832632	0.763951	0.878506	0.719693	0.894474	0.735112	0.763223	0.874195	0.332138	0.272587	0.434764	0.256152	0.523001	0.241721	0.348281	0.205454	0.072485	0.0321864	0.0345341	0.0607586	0.0901043	-0.0442581	0.0520592	-0.00703024	0	0	0	0	0	0	0	0	11.3961
2021-08-06 01:23:41	1.14873	1.12347	1.53618	1.04538	1.55893	0.638814	1.12367	0.804826	1.01597	0.871085	1.38251	0.75818	1.39103	0.505397	0.949424	0.719321	0.883022	0.775406	0.900075	0.725371	0.892038	0.793884	0.846089	0.893972	0.33885	0.323461	0.454987	0.297504	0.460935	0.184628	0.328819	0.238043	0.0742275	0.0244225	0.0270745	0.0545111	0.0878508	-0.0510475	0.0411877	-0.00292229	0	0	0	0	0	0	0	0	11.6016
2021-08-06 01:28:41	1.22522	1.05441	1.2873	1.21405	1.47145	0.878943	1.18351	0.875756	1.06557	0.812365	1.12934	0.87801	1.31052	0.720902	0.9989	0.757647	0.869443	0.770365	0.877414	0.723195	0.890721	0.820764	0.843773	0.865367	0.360427	0.303257	0.379338	0.34534	0.434906	0.255674	0.346139	0.257358	0.0728746	0.042369	0.0278997	0.0502537	0.0922433	-0.0412002	0.0612806	0.0101787	0	0	0	0	0	0	0	0	11.9146
2021-08-06 01:33:41	1.20254	1.1105	1.14293	1.03252	1.37872	1.40551	1.1824	0.78542	1.08232	0.896343	1.01944	0.754615	1.18523	1.13907	0.990018	0.70386	0.900208	0.807036	0.892335	0.729971	0.859818	0.809995	0.837438	0.896362	0.356173	0.32207	0.337908	0.294226	0.404664	0.407936	0.345288	0.232429	0.0702941	0.0241104	0.0367061	0.0574737	0.104699	-0.0238582	0.0616444	0.0261768	0	0	0	0	0	0	0	0	11.9615
2021-08-06 01:38:41	1.22455	1.12143	0.942366	1.14769	1.42708	1.18854	1.19549	1.01634	1.09478	0.929042	0.852687	0.877456	1.25939	0.991114	1.01018	0.862695	0.894302	0.828636	0.905792	0.764453	0.882808	0.833277	0.845111	0.847511	0.362229	0.326825	0.279416	0.329593	0.42102	0.346813	0.34972	0.297573	0.0723178	0.0402451	0.0403863	0.0662977	0.117269	-0.00478956	0.0790652	0.0318671	0	0	0	0	0	0	0	0	11.9615
2021-08-06 01:43:41	1.17507	0.824468	1.01697	1.20531	1.20793	1.11395	1.0264	0.598796	1.0674	0.65034	0.864844	0.915466	1.01571	0.963853	0.859831	0.494632	0.908597	0.788816	0.849107	0.7596	0.840985	0.866459	0.837481	0.825961	0.348691	0.238135	0.297863	0.345758	0.35303	0.327365	0.299763	0.174415	0.0875161	0.0561466	0.0486136	0.0835132	0.129415	0.0170209	0.0959268	0.0375569	0	0	0	0	0	0	0	0	11.9615
2021-08-06 01:48:41	0.93421	1.13897	1.29151	0.91437	1.26374	0.908262	1.19137	0.807412	0.828098	0.878657	1.09485	0.668072	1.08274	0.808213	1.0226	0.679797	0.886633	0.771608	0.848456	0.731016	0.856284	0.890488	0.857987	0.842362	0.275856	0.327707	0.378044	0.260545	0.370597	0.2684	0.349535	0.236032	0.101783	0.0757097	0.0610492	0.0999183	0.130753	0.0161081	0.0871939	0.0234879	0	0	0	0	0	0	0	0	11.9615
2021-08-06 01:53:41	0.992578	1.24069	1.27964	0.814555	1.43922	1.61111	1.39249	0.758432	0.901767	1.01424	1.05038	0.577932	1.18945	1.36518	1.17166	0.640279	0.908598	0.817837	0.820708	0.709245	0.826523	0.846907	0.841698	0.844381	0.294546	0.360678	0.372286	0.230961	0.41925	0.471554	0.40702	0.221828	0.111422	0.077473	0.0612141	0.0956316	0.128732	0.0266909	0.0772672	0.0106941	0	0	0	0	0	0	0	0	11.9615
2021-08-06 01:58:41	1.07664	1.16292	1.51745	0.992994	1.46992	0.931525	1.30376	0.852444	0.968994	0.975274	1.27562	0.712701	1.21805	0.782806	1.11348	0.719161	0.901116	0.83883	0.841847	0.717804	0.829327	0.839783	0.854578	0.8437	0.318955	0.339722	0.443467	0.282098	0.428408	0.272215	0.382177	0.249311	0.107562	0.0805956	0.0589664	0.101051	0.123279	-0.000850584	0.0691495	0.00725568	0	0	0	0	0	0	0	0	11.9615
2021-08-06 02:03:41	1.11477	1.22022	1.00186	1.05406	1.38614	1.15219	1.53631	0.824263	1.0259	1.03075	0.868251	0.74609	1.16633	1.00785	1.34865	0.721196	0.920592	0.844511	0.867002	0.708068	0.841586	0.874992	0.878189	0.875739	0.331634	0.356934	0.294518	0.298754	0.405165	0.339328	0.452768	0.242764	0.107128	0.0843956	0.0628269	0.0959493	0.112591	0.0075658	0.0152675	0.013808	0	0	0	0	0	0	0	0	11.9615
2021-08-06 02:08:41	1.04844	1.50074	1.13662	1.07318	1.3474	1.08818	1.32743	0.587794	0.986766	1.30734	0.935261	0.748572	1.13841	0.931537	1.16195	0.511792	0.941365	0.871206	0.823006	0.698086	0.845651	0.855964	0.87522	0.871672	0.313397	0.44162	0.33083	0.303439	0.394213	0.319127	0.390945	0.172952	0.109477	0.0754767	0.0583376	0.0925895	0.105321	-0.0144677	0.0535995	-0.0168616	0	0	0	0	0	0	0	0	11.9615
2021-08-06 02:13:41	1.07212	1.26386	1.11543	1.65328	1.31648	1.08821	1.08731	0.775575	0.984334	1.06302	0.881787	1.2276	1.13199	0.909013	0.919275	0.694343	0.918262	0.841233	0.791108	0.742844	0.860554	0.835634	0.845799	0.894325	0.318834	0.369394	0.322373	0.472398	0.386413	0.317642	0.31811	0.229427	0.0973104	0.072814	0.0427324	0.0849774	0.087873	-0.0359374	0.0341813	-0.0245122	0	0	0	0	0	0	0	0	11.9615
2021-08-06 02:18:41	0.956836	1.24329	0.987069	1.5736	1.19277	1.05798	1.38844	1.02595	0.890397	1.05909	0.779965	1.20331	1.00091	0.935988	1.23119	0.887139	0.927883	0.851911	0.790437	0.764049	0.838724	0.88506	0.88694	0.864616	0.28535	0.364269	0.28518	0.451913	0.348464	0.312282	0.410013	0.301466	0.0972945	0.06663	0.0461125	0.0762983	0.0821748	-0.0235325	0.0211973	-0.0182559	0	0	0	0	0	0	0	0	11.9615
2021-08-06 02:23:41	1.11152	1.22708	0.850464	1.43984	1.41318	0.742646	1.01251	0.957434	0.986643	1.00981	0.702886	1.08819	1.1931	0.608203	0.858979	0.831463	0.886379	0.823258	0.826782	0.756518	0.844533	0.819387	0.848497	0.868494	0.328305	0.357235	0.247748	0.412773	0.413334	0.215967	0.296419	0.281533	0.0815817	0.064036	0.0285808	0.0772316	0.0857512	-0.0281789	0.0510784	0.000380517	0	0	0	0	0	0	0	0	11.9615
2021-08-06 02:28:41	0.724624	1.1177	1.01068	1.25736	1.41344	0.604994	1.04148	0.861823	0.630717	0.930841	0.805326	0.985914	1.16999	0.467855	0.866437	0.723337	0.870756	0.832479	0.797857	0.784178	0.827259	0.773535	0.831634	0.840149	0.213199	0.326062	0.292349	0.36274	0.411863	0.174124	0.303753	0.251787	0.0826039	0.0633428	0.0315507	0.0825772	0.101397	-0.0232666	0.0562363	0.0156185	0	0	0	0	0	0	0	0	11.9615
2021-08-06 02:33:41	0.821336	1.17845	1.17864	1.17108	1.60729	0.765207	1.18616	0.844305	0.733734	1.00829	0.940231	0.913329	1.32468	0.582955	0.976572	0.729118	0.893784	0.855252	0.797872	0.779958	0.823338	0.761829	0.823836	0.864803	0.242904	0.345602	0.341094	0.337521	0.467948	0.219626	0.345284	0.248029	0.0799905	0.0679648	0.0455546	0.0626379	0.114248	-0.0091569	0.0726357	0.025738	0	0	0	0	0	0	0	0	11.9615
2021-08-06 02:38:41	0.892513	1.23266	0.986567	0.818725	1.40517	0.721162	0.915413	0.710587	0.808454	1.04147	0.776421	0.656347	1.23079	0.569927	0.715281	0.62463	0.906099	0.845495	0.787959	0.802379	0.870441	0.790918	0.781598	0.879817	0.264692	0.360587	0.284807	0.237151	0.413853	0.20835	0.263929	0.209476	0.0834747	0.0810545	0.0574185	0.0930085	0.124874	-0.00590226	0.0861069	0.0273263	0	0	0	0	0	0	0	0	11.9615
2021-08-06 02:43:41	1.0948	0.827662	1.03982	0.907534	1.13321	0.763829	1.19421	0.943067	0.97309	0.63992	0.790718	0.676825	0.930919	0.591113	0.940728	0.867201	0.889706	0.773536	0.759702	0.745808	0.821806	0.773706	0.787808	0.912928	0.323451	0.238174	0.298349	0.25951	0.329734	0.219841	0.34481	0.280124	0.0679138	0.0847519	0.0536902	0.0939242	0.121538	-0.00584947	0.0869001	0.0301509	0	0	0	0	0	0	0	0	11.9615
2021-08-06 02:48:41	1.13566	0.839968	0.880273	0.875484	1.37922	0.7493	0.847386	1.4551	0.978124	0.659025	0.660234	0.685454	1.10829	0.56942	0.651876	1.25978	0.861975	0.784151	0.751147	0.782969	0.803749	0.759747	0.769108	0.86536	0.333486	0.242323	0.251962	0.252892	0.399676	0.214966	0.243631	0.427672	0.0983869	0.0855612	0.050795	0.0946261	0.122838	-0.00747166	0.0918402	0.042864	0	0	0	0	0	0	0	0	11.9615
2021-08-06 02:53:41	0.993192	0.992082	1.31943	0.82005	1.23487	0.851244	0.948847	1.20971	0.900692	0.765751	1.12153	0.661159	1.00941	0.646494	0.731673	1.12202	0.903694	0.772127	0.850562	0.806057	0.817744	0.759403	0.764788	0.926109	0.294382	0.285403	0.386418	0.237783	0.358983	0.244157	0.272733	0.360353	0.0954569	0.0886595	0.0567085	0.0962346	0.125031	-0.00464813	0.0813094	0.039127	0	0	0	0	0	0	0	0	11.9615
2021-08-06 02:58:41	0.85129	0.923825	1.59638	1.04313	1.50588	0.953584	1.28219	1.04273	0.779714	0.702033	1.31743	0.768623	1.2061	0.699863	0.908293	0.919343	0.916486	0.759713	0.825289	0.736899	0.801007	0.73381	0.713448	0.886721	0.253038	0.265035	0.464904	0.297665	0.436117	0.271925	0.363606	0.307129	0.0905372	0.0928229	0.0759112	0.107104	0.133452	-5.64279e-05	0.0902067	0.0305651	0	0	0	0	0	0	0	0	11.9615
2021-08-06 03:03:41	0.924743	1.10779	1.86869	0.96741	1.366	0.813419	1.5625	0.857665	0.821992	0.843808	1.61494	0.748916	1.10624	0.609158	1.17003	0.759893	0.888846	0.762058	0.864276	0.771497	0.810839	0.749159	0.74912	0.886153	0.2732	0.317849	0.549037	0.278277	0.396413	0.232765	0.447105	0.25323	0.105	0.0949447	0.0772287	0.0992119	0.118874	-0.0121715	0.0831791	0.0214801	0	0	0	0	0	0	0	0	11.9615
2021-08-06 03:08:41	0.857266	1.24855	1.6752	0.842179	1.73894	0.753639	1.27174	1.0128	0.757926	0.978869	1.47023	0.633201	1.44962	0.576836	0.984364	0.891291	0.884688	0.784597	0.876561	0.751091	0.832073	0.76619	0.773026	0.879212	0.253005	0.360189	0.493556	0.241161	0.507386	0.216484	0.366104	0.29863	0.0927272	0.0914065	0.0878806	0.101984	0.123506	-0.00792315	0.079997	0.0306691	0	0	0	0	0	0	0	0	11.9615
2021-08-06 03:13:41	1.01705	0.900727	1.52864	1.10466	1.92088	0.852187	1.03158	0.850619	0.91503	0.707433	1.3236	0.811627	1.68481	0.667242	0.884513	0.772801	0.898663	0.78579	0.866003	0.734679	0.877124	0.783199	0.857426	0.909608	0.301213	0.259931	0.449104	0.315068	0.566016	0.245786	0.302625	0.25242	0.0947174	0.0880352	0.0895764	0.10729	0.138389	-0.000478887	0.0751689	0.0422812	0	0	0	0	0	0	0	0	11.9615
2021-08-06 03:18:41	1.17804	0.737333	1.33122	1.01895	1.75933	0.669596	1.51297	1.17832	1.09966	0.56344	1.14284	0.737578	1.5245	0.509831	1.1783	1.07572	0.933207	0.764792	0.85969	0.724297	0.866966	0.764069	0.77737	0.912593	0.351487	0.211767	0.39062	0.289887	0.517177	0.192165	0.435891	0.350009	0.10528	0.0962006	0.0918048	0.115843	0.148227	0.00990574	0.100402	0.0709448	0	0	0	0	0	0	0	0	11.9662
2021-08-06 03:23:41	1.44992	0.924638	1.4348	1.09036	1.75577	0.798483	0.921079	1.04654	1.32355	0.678085	1.18263	0.77987	1.52808	0.572824	0.679336	0.952012	0.913074	0.734385	0.825315	0.715216	0.870407	0.719095	0.73613	0.91039	0.430678	0.263638	0.417791	0.309579	0.516574	0.226822	0.262879	0.31064	0.108648	0.10079	0.0987834	0.117292	0.15152	0.0261588	0.111128	0.0687752	0	0	0	0	0	0	0	0	11.9854
2021-08-06 03:28:41	1.37202	1.33559	1.51104	0.877957	1.62566	1.23867	1.18986	0.873981	1.24059	1.09098	1.34397	0.665306	1.40829	0.996791	1.00602	0.758114	0.904632	0.817594	0.890433	0.757714	0.866581	0.804724	0.845651	0.867603	0.406753	0.388197	0.446487	0.251752	0.477713	0.359043	0.348114	0.256999	0.125292	0.109646	0.112442	0.132474	0.157863	0.0281085	0.118739	0.0511013	0	0	0	0	0	0	0	0	12.0045
2021-08-06 03:33:41	1.48887	0.817055	0.929403	1.16666	1.52771	1.34067	1.27285	0.749369	1.35953	0.636343	0.727238	0.820483	1.26742	1.0893	1.08831	0.665793	0.914116	0.779237	0.782574	0.703154	0.833761	0.812472	0.855	0.88894	0.442277	0.235429	0.268026	0.330317	0.445879	0.389301	0.373197	0.221378	0.127982	0.110272	0.104066	0.124137	0.137853	0.0258198	0.0673422	0.0345352	0	0	0	0	0	0	0	0	12.0195
2021-08-06 03:38:41	1.50744	0.816747	1.39399	1.01515	1.3399	1.04784	1.40437	0.801007	1.30262	0.589901	1.12502	0.705897	1.09693	0.83994	1.14383	0.680888	0.865039	0.722316	0.807027	0.695343	0.818831	0.801821	0.81384	0.850382	0.442891	0.232274	0.404279	0.28691	0.389625	0.303511	0.407983	0.234595	0.127748	0.103511	0.09537	0.117267	0.137709	0.0175296	0.0922106	0.0323871	0	0	0	0	0	0	0	0	12.0195
2021-08-06 03:43:41	1.2286	0.842812	1.32863	1.17981	1.03175	0.821238	0.88405	0.850761	1.08734	0.63237	1.10205	0.889305	0.817286	0.671608	0.735205	0.70759	0.88508	0.751462	0.831024	0.75409	0.793026	0.818146	0.832203	0.832033	0.362671	0.241255	0.387299	0.337991	0.298204	0.238758	0.257831	0.248127	0.120789	0.10051	0.0942056	0.11163	0.13487	0.0127779	0.0936398	0.0324247	0	0	0	0	0	0	0	0	12.0195
2021-08-06 03:48:41	1.15756	1.25029	1.39159	1.25358	1.07512	0.852914	1.09277	0.771689	1.02484	0.949455	1.03205	0.95592	0.826307	0.699484	0.870091	0.604848	0.885582	0.758822	0.739433	0.762606	0.768715	0.820374	0.795487	0.784353	0.341726	0.358763	0.397541	0.359857	0.309058	0.248122	0.316123	0.222611	0.121493	0.101963	0.0951508	0.114395	0.13622	0.084986	0.0768509	0.0338548	0	0	0	0	0	0	0	0	12.0195
2021-08-06 03:53:41	1.16777	1.36118	1.18795	1.39688	1.40434	0.896752	0.886266	1.1627	1.02856	1.13953	0.879519	1.1039	1.09638	0.721804	0.690982	0.996136	0.880817	0.837949	0.74053	0.787917	0.781169	0.804656	0.779785	0.856293	0.344386	0.397364	0.339268	0.403343	0.404827	0.259945	0.25542	0.340977	0.114817	0.100069	0.0879218	0.117889	0.1158	0.0142353	0.0480056	0.0307784	0	0	0	0	0	0	0	0	12.0195
2021-08-06 03:58:41	0.908431	1.22936	1.07104	1.65813	1.42969	0.970988	1.22799	1.37551	0.79914	1.04513	0.783557	1.23777	1.07618	0.789714	0.91473	1.12204	0.880571	0.849865	0.731649	0.746494	0.752834	0.812789	0.745287	0.814028	0.267839	0.360056	0.305255	0.474219	0.409565	0.282005	0.351071	0.399712	0.108667	0.0958231	0.0803871	0.120406	0.125315	0.0123047	0.0924037	0.0467375	0	0	0	0	0	0	0	0	12.0195
2021-08-06 04:03:41	0.886627	1.3145	1.10496	1.39351	1.25575	1.03059	1.01658	0.987698	0.775675	1.12516	0.8152	1.09312	0.938734	0.859508	0.749489	0.782437	0.875671	0.856079	0.736864	0.783926	0.7477	0.832473	0.737585	0.792617	0.261122	0.385493	0.315372	0.402048	0.359229	0.300731	0.290117	0.285473	0.0975501	0.0962698	0.0798771	0.108288	0.127436	0.0225192	0.103394	0.0555652	0	0	0	0	0	0	0	0	12.0195
2021-08-06 04:08:41	0.947469	1.07913	1.08086	1.33324	1.46454	0.831073	1.12098	1.12498	0.813248	0.896653	0.834239	1.08968	1.09589	0.671839	0.823538	0.900077	0.86127	0.83138	0.773942	0.818078	0.748557	0.80917	0.734705	0.799748	0.278152	0.314716	0.31094	0.38757	0.419064	0.241136	0.319602	0.325848	0.101115	0.10234	0.0867522	0.124802	0.140374	0.0401564	0.0952333	0.0618644	0	0	0	0	0	0	0	0	12.0195
2021-08-06 04:13:41	0.995248	0.876912	1.61553	1.19287	1.66443	0.673655	1.30016	1.30694	0.898818	0.730123	1.32827	0.961708	1.25769	0.526003	0.991041	1.00429	0.904105	0.832846	0.821482	0.806462	0.755762	0.780017	0.761962	0.768387	0.294982	0.255806	0.470152	0.345886	0.47703	0.194198	0.373201	0.375683	0.115444	0.104208	0.0878527	0.12504	0.140042	0.0265928	0.104246	0.069266	0	0	0	0	0	0	0	0	12.0195
2021-08-06 04:18:41	0.991377	0.810028	1.11584	1.59485	1.42027	0.962878	1.18185	1.08015	0.847231	0.670717	0.965996	1.33839	1.07813	0.74438	0.918798	0.84652	0.855347	0.827832	0.865492	0.839941	0.759708	0.773368	0.775493	0.783172	0.290816	0.236048	0.327957	0.465934	0.407337	0.277079	0.340431	0.311587	0.12267	0.106621	0.09204	0.104751	0.141608	0.0269576	0.113744	0.0604597	0	0	0	0	0	0	0	0	12.0195
2021-08-06 04:23:41	0.927141	0.853309	1.45576	1.17749	1.19479	0.780562	1.1639	1.15353	0.762398	0.71456	1.25965	0.963673	0.85021	0.606646	0.979561	0.932009	0.822197	0.837207	0.865295	0.818518	0.711963	0.777946	0.844074	0.808227	0.269824	0.24917	0.427818	0.342378	0.338941	0.224829	0.34022	0.334613	0.132819	0.116321	0.0948741	0.140235	0.145436	0.0197051	0.114388	0.052447	0	0	0	0	0	0	0	0	12.0195
2021-08-06 04:28:41	1.1208	0.94471	1.42517	1.25568	1.3154	0.80383	1.35018	0.571671	0.955189	0.771748	1.22857	1.04962	0.921522	0.601251	1.17073	0.432271	0.852437	0.817295	0.862065	0.835861	0.700841	0.748059	0.867015	0.756929	0.32841	0.27459	0.418493	0.366567	0.372191	0.229972	0.396952	0.163863	0.0806218	0.114033	0.0966201	0.123158	0.137662	0.00939924	0.0899488	0.0281867	0	0	0	0	0	0	0	0	12.0195
2021-08-06 04:33:41	1.06691	0.883583	1.36528	1.18696	1.07906	0.801048	0.952199	0.570841	0.916867	0.704354	1.19474	0.99469	0.743622	0.615201	0.789205	0.439556	0.859406	0.79775	0.875674	0.838385	0.689157	0.768492	0.829077	0.770861	0.313126	0.255706	0.402117	0.346677	0.304502	0.230241	0.277529	0.16415	0.117753	0.108621	0.0990983	0.122169	0.128382	0.00305924	0.0879041	0.013563	0	0	0	0	0	0	0	0	12.0195
2021-08-06 04:38:41	0.812081	0.875355	1.45518	1.14192	1.18608	0.91571	0.966024	0.765658	0.6969	0.710264	1.27391	0.944232	0.83104	0.67284	0.793522	0.622301	0.857992	0.811416	0.875633	0.826475	0.704641	0.735113	0.821789	0.81349	0.238271	0.254119	0.428628	0.332679	0.33565	0.261178	0.281084	0.222343	0.118211	0.110218	0.0921175	0.13012	0.123845	-0.00604891	0.0821567	0.00594138	0	0	0	0	0	0	0	0	12.0195
2021-08-06 04:43:41	1.21233	1.07032	1.41118	1.04003	1.43093	0.760846	1.11392	0.767182	1.02376	0.834033	1.22438	0.853103	1.11072	0.592586	0.914221	0.604222	0.844452	0.77929	0.867728	0.820421	0.77647	0.778977	0.821039	0.788381	0.354602	0.308434	0.414941	0.302537	0.412065	0.219234	0.324064	0.221504	0.119411	0.105396	0.0791953	0.116959	0.110415	-0.0109404	0.066183	-0.00171082	0	0	0	0	0	0	0	0	12.0195
2021-08-06 04:48:41	0.807117	1.13568	1.46062	0.847406	1.43022	0.811116	1.0207	1.46279	0.675492	0.887363	1.26529	0.668519	1.11538	0.598901	0.837608	1.21251	0.837325	0.78141	0.866233	0.789111	0.779922	0.737739	0.820875	0.82976	0.235677	0.327429	0.429344	0.24474	0.412206	0.23154	0.296939	0.426353	0.0953906	0.0920429	0.0670943	0.108519	0.0987207	-0.0180969	0.0608592	0.00359009	0	0	0	0	0	0	0	0	12.0195
2021-08-06 04:53:41	0.896143	1.05073	1.2649	0.784607	1.51762	0.707916	0.963325	1.17865	0.751247	0.813374	1.13173	0.642484	1.19821	0.535386	0.783719	0.886389	0.838616	0.773703	0.894919	0.818661	0.789978	0.756723	0.814979	0.754379	0.261755	0.302447	0.3742	0.228163	0.438369	0.202924	0.279823	0.337385	0.0884986	0.0872143	0.0674222	0.10315	0.104689	-0.00819255	0.0712703	0.0354957	0	0	0	0	0	0	0	0	12.0195
2021-08-06 04:58:41	1.08287	1.12286	1.23696	1.06825	2.02845	0.816483	1.03081	0.760796	0.897511	0.910701	1.07162	0.824427	1.60369	0.590136	0.800852	0.579685	0.828944	0.81108	0.865226	0.771719	0.791639	0.722935	0.776992	0.76206	0.315615	0.325947	0.363603	0.307307	0.586068	0.232227	0.29689	0.218366	0.0945688	0.0914713	0.0696874	0.0994099	0.115433	0.00176878	0.0823074	0.0382017	0	0	0	0	0	0	0	0	12.0195
2021-08-06 05:03:41	0.971835	1.16385	0.971469	0.930305	1.71221	0.792272	1.02477	0.818506	0.79322	0.951168	0.802372	0.716616	1.3035	0.574993	0.83496	0.618115	0.816734	0.817326	0.826206	0.77022	0.761427	0.724742	0.816389	0.754323	0.282465	0.338324	0.282959	0.267498	0.491435	0.225482	0.297725	0.234562	0.099675	0.0949603	0.0692264	0.0840069	0.120862	0.0158582	0.0987756	0.047657	0	0	0	0	0	0	0	0	12.0195
2021-08-06 05:08:41	0.804056	1.27988	1.4161	0.934213	1.32349	0.720452	1.21432	0.790153	0.651099	1.0427	1.24088	0.705065	1.01819	0.519926	1.00653	0.622058	0.810052	0.814703	0.876563	0.754312	0.769594	0.722271	0.829258	0.789285	0.233334	0.371817	0.417195	0.267692	0.380525	0.204861	0.353931	0.228119	0.102573	0.101784	0.0883216	0.110136	0.141695	0.0278937	0.111777	0.0585749	0	0	0	0	0	0	0	0	12.0195
2021-08-06 05:13:41	1.2101	1.39669	1.09351	1.1601	1.71507	0.785734	1.31104	0.906012	0.967596	1.11341	0.947385	0.87144	1.33651	0.572531	1.06739	0.74023	0.799494	0.796637	0.867136	0.750358	0.779659	0.729325	0.814867	0.817435	0.35035	0.404148	0.32125	0.332146	0.494236	0.223788	0.380814	0.263357	0.114248	0.109102	0.0844344	0.117456	0.151954	0.0321979	0.117412	0.0614493	0	0	0	0	0	0	0	0	12.0195
2021-08-06 05:18:41	1.25197	1.06186	0.937658	1.0807	1.53433	0.991683	1.32345	0.991579	1.0335	0.854822	0.82214	0.860315	1.19503	0.736496	1.07689	0.823281	0.826291	0.804968	0.87667	0.79413	0.778407	0.742665	0.813634	0.830595	0.364625	0.307814	0.276276	0.312461	0.44211	0.283367	0.384404	0.289102	0.119696	0.112865	0.0860944	0.122916	0.150899	0.0341307	0.118737	0.0613533	0	0	0	0	0	0	0	0	12.0195
2021-08-06 05:23:41	0.593777	1.07617	1.39121	0.899833	1.41831	1.05479	1.10135	0.739318	0.486208	0.878395	1.16348	0.710555	1.14909	0.762407	0.916797	0.572933	0.821384	0.81611	0.836523	0.789359	0.810312	0.722507	0.832021	0.775066	0.172669	0.312752	0.406174	0.259927	0.411631	0.300009	0.321218	0.212839	0.080043	0.112318	0.100065	0.126816	0.153145	0.0295178	0.0918035	0.0607051	0	0	0	0	0	0	0	0	12.0195
2021-08-06 05:28:41	0.8834	1.08929	1.43173	0.957493	1.49443	1.06803	0.839183	0.813248	0.680629	0.905237	1.16747	0.775961	1.20195	0.790278	0.664584	0.609601	0.770826	0.830901	0.815468	0.811269	0.804296	0.739093	0.792126	0.750412	0.254055	0.317645	0.416023	0.277892	0.433135	0.304942	0.242535	0.23273	0.130092	0.11504	0.0979637	0.127098	0.147761	0.0308854	0.107624	0.0467915	0	0	0	0	0	0	0	0	12.0195
2021-08-06 05:33:41	1.05764	1.06997	1.38217	0.831573	1.34572	1.03051	1.03705	0.735433	0.805562	0.850236	1.16124	0.68365	1.08978	0.806408	0.857278	0.528929	0.760794	0.793567	0.84083	0.822693	0.810281	0.784643	0.825964	0.718672	0.303548	0.309426	0.403889	0.242001	0.390528	0.297188	0.302587	0.209	0.113174	0.116716	0.117472	0.130164	0.140164	0.0327856	0.0982338	0.0247605	0	0	0	0	0	0	0	0	12.0195
2021-08-06 05:38:41	1.08932	0.915496	0.990103	1.25924	1.24465	1.23317	1.44599	0.955967	0.87498	0.697447	0.840895	1.09939	0.984224	0.98897	1.22222	0.684817	0.805314	0.762017	0.84939	0.87322	0.792482	0.801399	0.845311	0.715039	0.315643	0.262761	0.289922	0.370715	0.359834	0.357225	0.423024	0.271492	0.116709	0.104529	0.0894781	0.112071	0.115973	0.0150952	0.0781119	0.01061	0	0	0	0	0	0	0	0	12.0195
2021-08-06 05:43:41	1.34115	0.899849	0.910164	1.21198	1.13356	1.19395	1.4615	0.819484	1.11231	0.685735	0.775806	1.08286	0.880064	0.97431	1.20152	0.635275	0.829483	0.762029	0.852712	0.893186	0.776783	0.816092	0.823291	0.777668	0.390942	0.25828	0.2667	0.358508	0.326446	0.346976	0.425481	0.235932	0.0992035	0.0951921	0.0681219	0.103704	0.101425	-0.00204531	0.0692333	0.00937458	0	0	0	0	0	0	0	0	12.0503
2021-08-06 05:48:41	1.39529	0.973815	1.03706	1.05452	1.2384	0.842223	1.13636	1.06769	1.13569	0.716369	0.946618	0.928966	0.945351	0.702398	0.97786	0.84131	0.813962	0.734772	0.91299	0.88272	0.763519	0.834026	0.860918	0.789269	0.405295	0.277807	0.308042	0.311121	0.355565	0.245763	0.333595	0.308296	0.10367	0.0924782	0.0562767	0.0906581	0.0880796	-0.00351177	0.0752439	0.012399	0	0	0	0	0	0	0	0	12.0995
2021-08-06 05:53:41	1.45801	1.10094	1.07354	0.837947	1.23951	0.821969	1.19822	1.18961	1.19511	0.785157	0.928525	0.719547	0.939316	0.675093	1.02451	0.879257	0.818767	0.713202	0.863332	0.859171	0.757911	0.822019	0.854661	0.737775	0.424068	0.312432	0.315466	0.24589	0.355429	0.239162	0.351317	0.339643	0.0933878	0.0897395	0.0576921	0.0860964	0.101463	0.000402024	0.0801652	0.0192756	0	0	0	0	0	0	0	0	12.1487
2021-08-06 05:58:41	1.45963	1.00459	1.23392	0.88512	1.29632	0.733342	0.985197	0.912481	1.25357	0.737754	1.04548	0.764343	0.971807	0.55427	0.822396	0.662652	0.86016	0.733591	0.848171	0.863369	0.74952	0.755931	0.834762	0.72649	0.42833	0.286606	0.361151	0.260002	0.371017	0.210204	0.287534	0.259739	0.0886554	0.0873732	0.0595418	0.0972225	0.104522	0.0140692	0.0789269	0.0320479	0	0	0	0	0	0	0	0	12.198
2021-08-06 06:03:41	1.66934	0.935343	1.25135	0.991768	1.28005	0.818647	1.13629	1.44711	1.44298	0.67183	1.03609	0.854464	0.950715	0.610714	0.977203	1.07501	0.864455	0.718355	0.827911	0.860753	0.74284	0.746505	0.858349	0.742892	0.490487	0.265754	0.364649	0.291175	0.36577	0.234104	0.333632	0.413522	0.111015	0.0945536	0.0604523	0.103277	0.119165	0.00807548	0.0737706	0.0302353	0	0	0	0	0	0	0	0	12.2358
2021-08-06 06:08:41	1.36294	0.954893	1.09564	0.843529	1.56546	0.869535	1.44494	1.32414	1.18182	0.687737	0.95455	0.783796	1.13311	0.639912	1.21326	1.00313	0.867691	0.720431	0.871235	0.929206	0.724186	0.737027	0.839852	0.757904	0.400706	0.271432	0.322419	0.251474	0.445362	0.248075	0.422183	0.379674	0.115127	0.0962649	0.065786	0.0998075	0.119707	0.00684943	0.085051	0.0537143	0	0	0	0	0	0	0	0	12.2391
2021-08-06 06:13:41	1.29889	1.08127	1.13223	0.897511	1.50331	0.855239	1.40504	1.5951	1.09309	0.795176	0.960827	0.790658	1.06052	0.622644	1.17737	1.28021	0.84244	0.73549	0.847248	0.880716	0.705058	0.728376	0.837908	0.804068	0.379779	0.308444	0.331489	0.264666	0.425856	0.243548	0.410366	0.462133	0.115262	0.091478	0.0597945	0.101778	0.120432	0.00973932	0.0863138	0.0488787	0	0	0	0	0	0	0	0	12.2391
2021-08-06 06:18:41	1.32279	1.05476	1.04789	0.899395	1.54186	0.852661	0.984791	0.898063	1.12101	0.761335	0.888817	0.760295	1.1577	0.618183	0.83332	0.749119	0.847544	0.721813	0.848408	0.845608	0.751993	0.725208	0.84639	0.832697	0.387176	0.29993	0.306766	0.263157	0.441413	0.242643	0.288163	0.262067	0.109827	0.0934222	0.0598724	0.101881	0.122391	0.0110296	0.0792453	0.0392667	0	0	0	0	0	0	0	0	12.2391
2021-08-06 06:23:41	1.3365	0.973078	1.41272	0.907301	1.29724	0.76236	0.993186	1.14482	1.15492	0.713682	1.23608	0.750464	0.95129	0.576639	0.835679	0.983172	0.86516	0.733705	0.875027	0.827516	0.733783	0.755487	0.842747	0.858379	0.392669	0.277454	0.416078	0.264358	0.369874	0.21849	0.290305	0.335948	0.114771	0.0954312	0.059146	0.102151	0.107963	0.00310089	0.0838105	0.0336425	0	0	0	0	0	0	0	0	12.2391
2021-08-06 06:28:41	1.05817	0.78445	0.970544	0.860623	1.34166	0.753028	0.993545	1.21352	0.917449	0.552262	0.815194	0.741847	0.972682	0.538576	0.835283	1.0419	0.867578	0.704359	0.840083	0.862707	0.725115	0.714977	0.840801	0.858821	0.311096	0.222139	0.283591	0.252733	0.381783	0.213801	0.290363	0.35609	0.106667	0.0926481	0.0586381	0.0960023	0.116134	-0.00349577	0.0761049	0.0512187	0	0	0	0	0	0	0	0	12.2391
2021-08-06 06:33:41	1.13871	1.27322	1.33908	0.925432	1.2631	0.862746	0.967116	1.34499	0.958157	0.939366	1.17457	0.778519	0.955037	0.634438	0.813722	1.16592	0.841344	0.737911	0.877272	0.841088	0.755927	0.735425	0.841616	0.867216	0.332844	0.363403	0.394585	0.270496	0.362026	0.246106	0.282683	0.395406	0.102544	0.0854276	0.067666	0.0877534	0.114143	0.00542377	0.0778383	0.0380757	0	0	0	0	0	0	0	0	12.2391
[truncated: 312 more rows]
[truncated: 47 more columns]

## Sheet: Sheet4
Date_Time_1	vo2_1	vo2_2	vo2_3	vo2_4	vo2_5	vo2_6	vo2_7	vo2_8	vco2_1	vco2_2	vco2_3	vco2_4	vco2_5	vco2_6	vco2_7	vco2_8	rq_1	rq_2	rq_3	rq_4	rq_5	rq_6	rq_7	rq_8	kcal_hr_1	kcal_hr_2	kcal_hr_3	kcal_hr_4	kcal_hr_5	kcal_hr_6	kcal_hr_7	kcal_hr_8	vh2o_1	vh2o_2	vh2o_3	vh2o_4	vh2o_5	vh2o_6	vh2o_7	vh2o_8	voc_1	voc_2	voc_3	voc_4	voc_5	voc_6	voc_7	voc_8	foodupa_1
[truncated: 1,164 more rows]
[truncated: 47 more columns]

[truncated: 6 more sheets: O2, CO2, RQ, KCAL, activity, activity-]
