# Supplementary material for: Microbiota derived d-malate inhibits skeletal muscle growth and angiogenesis during aging via acetylation of Cyclin A
Source: EMBO Rep. 2024 Jan 22;25(2):9. doi: 10.1038/s44319-023-00028-y (PMC10897302; doi:10.1038/s44319-023-00028-y)
Supplement: Supplementary file 4 — Source Data Fig. 3 [file 44319_2023_28_MOESM4_ESM.zip]

Archive with 15 entries (14 files):
- EMBOR-2023-57167V1_SourceDataForFigure 3/
- EMBOR-2023-57167V1_SourceDataForFigure 3/EMBOR-2023-57167V1_SourceDataForFigure 3B.xlsx
- EMBOR-2023-57167V1_SourceDataForFigure 3/EMBOR-2023-57167V1_SourceDataForFigure 3G.xlsx
- EMBOR-2023-57167V1_SourceDataForFigure 3/EMBOR-2023-57167V1_SourceDataForFigure 3I.xlsx
- EMBOR-2023-57167V1_SourceDataForFigure 3/EMBOR-2023-57167V1_SourceDataForFigure 3K.xlsx
- EMBOR-2023-57167V1_SourceDataForFigure 3/Fig 3A.xlsx
- EMBOR-2023-57167V1_SourceDataForFigure 3/Fig 3C-3F.xlsx
- EMBOR-2023-57167V1_SourceDataForFigure 3/Fig 3G 3K 3I.xlsx
- EMBOR-2023-57167V1_SourceDataForFigure 3/Fig 3H.xlsx
- EMBOR-2023-57167V1_SourceDataForFigure 3/Fig 3J.xlsx
- EMBOR-2023-57167V1_SourceDataForFigure 3/Fig 3L.xlsx
- EMBOR-2023-57167V1_SourceDataForFigure 3/Fig 3M GAPDH.Tif
- EMBOR-2023-57167V1_SourceDataForFigure 3/Fig 3M Ubiquitin.Tif
- EMBOR-2023-57167V1_SourceDataForFigure 3/Fig 3N the statistic of Ubiquitin in GAS.xlsx
- EMBOR-2023-57167V1_SourceDataForFigure 3/Fig 3O Relative mRNA expression of mitochondria related genes.xlsx
