# Supplementary material for: Microbiota derived d-malate inhibits skeletal muscle growth and angiogenesis during aging via acetylation of Cyclin A
Source: EMBO Rep. 2024 Jan 22;25(2):9. doi: 10.1038/s44319-023-00028-y (PMC10897302; doi:10.1038/s44319-023-00028-y)
Supplement: Supplementary file 4 — Source Data Fig. 3 [file 44319_2023_28_MOESM4_ESM.zip › EMBOR-2023-57167V1_SourceDataForFigure 3/Fig 3A.xlsx]

## Sheet: Sheet1
sample	control	L-malate	D-malate
weight test	21	15	21
	15	28	15
	21	15	15
	21	28	10
	15	15	10
	21		15
	28
