# Supplementary material for: Microbiota derived d-malate inhibits skeletal muscle growth and angiogenesis during aging via acetylation of Cyclin A
Source: EMBO Rep. 2024 Jan 22;25(2):9. doi: 10.1038/s44319-023-00028-y (PMC10897302; doi:10.1038/s44319-023-00028-y)
Supplement: Supplementary file 4 — Source Data Fig. 3 [file 44319_2023_28_MOESM4_ESM.zip › EMBOR-2023-57167V1_SourceDataForFigure 3/Fig 3C-3F.xlsx]

## Sheet: Sheet1
	Mouse ID		GAS	SOL	TA	EDL	BAT	iWAT	gWAT	Liver
	L2020036	A1	0.1381	0.0071	0.0516	0.0104	0.104	0.118	0.385	1.258
	L2020037	A2	0.1497	0.0075	0.0449	0.0096	0.0868	0.046	0.3511	1.282
	L2020038	A3	0.1428	0.0071	0.031	0.0101	0.1571	0.0566	0.3545	1.3178
	L2020039	A4	0.1362	0.0069	0.0395	0.0097	0.0866	0.0698	0.2506	1.2904
	L2020040	A5	0.1346	0.0063	0.0524	0.0103	0.0865	0.0799	0.4839	1.2798
	L2020041	A6	0.143	0.0073	0.0464	0.0114	0.1001	0.0912	0.4648	1.2285
	L2020042	A7	0.1358	0.0067	0.0368	0.008	0.1112	0.0775	0.3813	1.2474
	L2020043	A8	0.1605	0.0085	0.0498	0.0107	0.0809	0.0748	0.3554	1.4935
D-MA	L2020044	B1	0.1309	0.0066	0.045	0.0084	0.1183	0.1037	0.2583	1.4903
	L2020045	B2	0.1289	0.0073	0.0383	0.0095	0.0708	0.1001	0.2892	1.1725
	L2020046	B3	0.1258	0.0054	0.0287	0.008	0.0806	0.0458	0.2429	1.2052
	L2020047	B4	0.1322	0.0062	0.0474	0.0099	0.1068	0.0832	0.3982	1.2532
	L2020048	B5	0.1244	0.0056	0.0453	0.0077	0.1062	0.1007	0.3575	1.312
	L2020049	B6	0.131	0.0068	0.0572	0.0067	0.0731	0.0772	0.3226	1.4016
	L2020050	B7	0.1409	0.0054	0.0385	0.0087	0.11	0.1002	0.4669	1.2697
	L2020051	B8	0.1356	0.007	0.0465	0.01	0.1102	0.122	0.3187	1.3474
L-MA	L2020052	C1	0.1382	0.0075	0.048	0.0092	0.0804	0.0944	0.2651	1.213
	L2020053	C2	0.142	0.0079	0.0315	0.009	0.1004	0.101	0.349	1.332
	L2020054	C3	0.1396	0.0065	0.045	0.0088	0.0935	0.0528	0.2733	1.4411
	L2020055	C4	0.1419	0.0069	0.0389	0.0095	0.1303	0.0534	0.2831	1.3424
	L2020056	C5	0.1351	0.0068	0.0493	0.011	0.0916	0.0879	0.352	1.2843
	L2020057	C6	0.1402	0.0067	0.0397	0.0089	0.1376	0.0866	0.386	1.4066
	L2020058	C7	0.1492	0.0075	0.0477	0.0103	0.0858	0.1007	0.3596	1.3208
	L2020059	C8	0.1378	0.0102	0.0386	0.0057	0.094	0.0787	0.3597	1.2861
