# Supplementary material for: Microbiota derived d-malate inhibits skeletal muscle growth and angiogenesis during aging via acetylation of Cyclin A
Source: EMBO Rep. 2024 Jan 22;25(2):9. doi: 10.1038/s44319-023-00028-y (PMC10897302; doi:10.1038/s44319-023-00028-y)
Supplement: Supplementary file 4 — Source Data Fig. 3 [file 44319_2023_28_MOESM4_ESM.zip › EMBOR-2023-57167V1_SourceDataForFigure 3/Fig 3H.xlsx]

## Sheet: Sheet1
sample	control	D-malate
average fiber area	961.152	762.044
	927.369	790.292
	843.028	935.561
	1174.46	859.851
	843.6	824.451
	966.92	953.973
	953.948	1063.31
	958.621	957.451
	1128.95
