# Supplementary material for: Microbiota derived d-malate inhibits skeletal muscle growth and angiogenesis during aging via acetylation of Cyclin A
Source: EMBO Rep. 2024 Jan 22;25(2):9. doi: 10.1038/s44319-023-00028-y (PMC10897302; doi:10.1038/s44319-023-00028-y)
Supplement: Supplementary file 4 — Source Data Fig. 3 [file 44319_2023_28_MOESM4_ESM.zip › EMBOR-2023-57167V1_SourceDataForFigure 3/Fig 3J.xlsx]

## Sheet: Sheet1
sample	control	D-malate
I percent	12.4727	12.8376
	13.5134	10.7814
	11.6603	11.7134
	17.2219	10.3322
	11.6671	10.9588
	13.0873	11.8041
	13.2346	10.5905
	11.8269	9.67525
	12.9044
