# Supplementary material for: Microbiota derived d-malate inhibits skeletal muscle growth and angiogenesis during aging via acetylation of Cyclin A
Source: EMBO Rep. 2024 Jan 22;25(2):9. doi: 10.1038/s44319-023-00028-y (PMC10897302; doi:10.1038/s44319-023-00028-y)
Supplement: Supplementary file 4 — Source Data Fig. 3 [file 44319_2023_28_MOESM4_ESM.zip › EMBOR-2023-57167V1_SourceDataForFigure 3/Fig 3N the statistic of Ubiquitin in GAS.xlsx]

## Sheet: Sheet1
sample	Ubiquitin	GAPDH
CTRL-1	364499	274522	1.32776	2.11393	0.6281
CTRL-2	380026	136513	2.78381	2.11393	1.31689
CTRL-3	328230	147174	2.23022	2.11393	1.05501
DMA-1	282050	97096	2.90486	2.11393	1.37415
DMA-2	307428	97303	3.15949	2.11393	1.49461
DMA-3	428932	194800	2.20191	2.11393	1.04162
CTRL-4	100272	290677	0.34496	0.404998	0.851759
CTRL-5	84404	185064	0.45608	0.404998	1.12613
CTRL-6	92568	223620	0.413952	0.404998	1.02211
DMA-4	181437	317616	0.571246	0.404998	1.41049
DMA-5	100234	244740	0.409553	0.404998	1.01125
DMA-6	85358	151702	0.562669	0.404998	1.38931
