# Supplementary material for: Microbiota derived d-malate inhibits skeletal muscle growth and angiogenesis during aging via acetylation of Cyclin A
Source: EMBO Rep. 2024 Jan 22;25(2):9. doi: 10.1038/s44319-023-00028-y (PMC10897302; doi:10.1038/s44319-023-00028-y)
Supplement: Supplementary file 4 — Source Data Fig. 3 [file 44319_2023_28_MOESM4_ESM.zip › EMBOR-2023-57167V1_SourceDataForFigure 3/Fig 3O Relative mRNA expression of mitochondria related genes.xlsx]

## Sheet: Sheet1
sample	bnip3	actin
ctrl-1	18.122	10.3487	7.77336	7.64426	0.129098	0.914403	1.0076	0.907508
ctrl-2	17.715	9.93926	7.77578	7.64426	0.131517	0.912871	1.0076	0.905987
ctrl-3	17.7565	9.92326	7.83327	7.64426	0.189011	0.877207	1.0076	0.870592
ctrl-4	17.612	10.2732	7.33881	7.64426	-0.305458	1.23581	1.0076	1.22649
ctrl-5	17.619	9.97199	7.64699	7.64426	0.00272846	0.998111	1.0076	0.990584
ctrl-6	17.7852	10.2878	7.49737	7.64426	-0.146896	1.10719	1.0076	1.09884
DMA-1	18.4083	10.0473	8.36102	7.64426	0.716758	0.608463	1.0076	0.603875
DMA-2	19.4267	10.9611	8.46554	7.64426	0.821281	0.565939	1.0076	0.561672
DMA-3	18.5164	10.6676	7.84885	7.64426	0.204588	0.867787	1.0076	0.861243
DMA-4	18.7443	10.7011	8.04313	7.64426	0.398866	0.758454	1.0076	0.752735
DMA-5	17.561	9.86179	7.69917	7.64426	0.054904	0.962659	1.0076	0.955399
sample	DRP1	actin
ctrl-1	20.1044	10.3487	9.75576	9.68102	0.0747426	0.949511	1.00408	0.945656
ctrl-2	19.7642	9.93926	9.8249	9.68102	0.143889	0.905076	1.00408	0.901401
ctrl-3	19.6108	9.92326	9.68756	9.68102	0.00654443	0.995474	1.00408	0.991432
ctrl-4	19.7012	10.2732	9.42807	9.68102	-0.252943	1.19164	1.00408	1.1868
ctrl-5	19.7304	9.97199	9.75839	9.68102	0.077371	0.947783	1.00408	0.943935
ctrl-6	19.9192	10.2878	9.63141	9.68102	-0.0496041	1.03498	1.00408	1.03078
DMA-1	20.5093	10.0473	10.4621	9.68102	0.781049	0.581943	1.00408	0.579581
DMA-2	21.3915	10.9611	10.4304	9.68102	0.749367	0.594864	1.00408	0.592449
DMA-3	20.5214	10.6676	9.8538	9.68102	0.172785	0.887128	1.00408	0.883526
DMA-4	20.7516	10.7011	10.0504	9.68102	0.369411	0.774099	1.00408	0.770955
DMA-5	19.9158	10.3092	9.6066	9.68102	-0.0744187	1.05294	1.00408	1.04866
sample	PINK1	actin
ctrl-1	17.3168	10.3487	6.96816	6.72883	0.239326	0.847141	1.00553	0.842479
ctrl-2	16.7949	9.93926	6.85568	6.72883	0.126845	0.915832	1.00553	0.910792
ctrl-3	16.6481	9.92326	6.72479	6.72883	-0.00404644	1.00281	1.00553	0.99729
ctrl-4	16.7877	10.2732	6.51457	6.72883	-0.214265	1.16011	1.00553	1.15373
ctrl-5	16.5617	9.97199	6.58975	6.72883	-0.139082	1.1012	1.00553	1.09514
ctrl-6	17.0079	10.2878	6.72006	6.72883	-0.00877857	1.0061	1.00553	1.00057
DMA-1	16.9519	10.0473	6.90461	6.72883	0.175774	0.885293	1.00553	0.880421
DMA-2	17.8315	10.9611	6.87044	6.72883	0.141603	0.906512	1.00553	0.901523
DMA-3	17.3573	10.7011	6.65615	6.72883	-0.0726833	1.05167	1.00553	1.04588
DMA-4	16.8359	9.86179	6.97414	6.72883	0.245306	0.843637	1.00553	0.838994
DMA-5	17.1572	10.3092	6.84799	6.72883	0.119161	0.920723	1.00553	0.915656
sample	TFAM	actin
ctrl-1	20.6684	10.3487	10.3197	10.331	-0.0112877	1.00785	1.00539	1.00246
ctrl-2	20.5046	9.93926	10.5654	10.331	0.234368	0.850057	1.00539	0.845504
ctrl-3	20.2862	9.92326	10.363	10.331	0.0319452	0.978101	1.00539	0.972862
ctrl-4	20.3287	10.2732	10.0555	10.331	-0.275514	1.21042	1.00539	1.20394
ctrl-5	20.3204	9.97199	10.3484	10.331	0.0173836	0.988023	1.00539	0.982731
ctrl-6	20.6219	10.2878	10.3341	10.331	0.00310421	0.997851	1.00539	0.992506
DMA-1	21.2501	10.9611	10.289	10.331	-0.0420427	1.02957	1.00539	1.02406
DMA-2	20.7331	10.6676	10.0655	10.331	-0.265512	1.20206	1.00539	1.19562
DMA-3	20.9051	10.7011	10.204	10.331	-0.126999	1.09202	1.00539	1.08617
DMA-4	20.2148	9.86179	10.353	10.331	0.0220375	0.984841	1.00539	0.979566
DMA-5	20.1015	10.3092	9.79234	10.331	-0.538672	1.45264	1.00539	1.44485
sample	SQSTM1	actin
ctrl-1	17.1336	10.3487	6.78494	6.92078	-0.13584	1.09873	1.00831	1.08968
ctrl-2	17.2088	9.93926	7.26954	6.92078	0.348763	0.785257	1.00831	0.778784
ctrl-3	16.9441	9.92326	7.02085	6.92078	0.100071	0.932987	1.00831	0.925296
ctrl-4	17.2124	10.2732	6.93918	6.92078	0.0184002	0.987327	1.00831	0.979188
ctrl-5	16.7902	9.97199	6.81825	6.92078	-0.102525	1.07365	1.00831	1.0648
ctrl-6	16.9797	10.2878	6.69191	6.92078	-0.228868	1.17192	1.00831	1.16226
DMA-1	17.9233	10.9611	6.96215	6.92078	0.0413742	0.971729	1.00831	0.963719
DMA-2	17.5881	10.6676	6.92058	6.92078	-0.000202179	1.00014	1.00831	0.991896
DMA-3	17.4757	10.7011	6.77458	6.92078	-0.146195	1.10665	1.00831	1.09752
DMA-4	16.9996	9.86179	7.13784	6.92078	0.217065	0.860314	1.00831	0.853222
DMA-5	16.9023	10.3092	6.59315	6.92078	-0.327633	1.25495	1.00831	1.24461
sample	ATP5b-CT	ACTIN-CT
ctrl-1	17.6229	11.868	5.7549	5.76218	-0.00728125	1.00506	1.00487	1.00019
ctrl-2	17.4748	11.591	5.88379	5.76218	0.121616	0.919157	1.00487	0.914704
ctrl-3	17.2186	11.6456	5.573	5.76218	-0.189176	1.14011	1.00487	1.13459
ctrl-4	17.411	11.4566	5.95436	5.76218	0.192188	0.875278	1.00487	0.871037
ctrl-5	17.4968	11.852	5.64483	5.76218	-0.117347	1.08474	1.00487	1.07948
ctrl-6	18.1815	11.7024	6.47918	5.76218	0.717006	0.608359	1.00487	0.605411
DMA-1	19.4412	12.5817	6.85942	5.76218	1.09724	0.467409	1.00487	0.465145
DMA-2	18.3766	12.389	5.9876	5.76218	0.225426	0.855342	1.00487	0.851198
DMA-3	18.635	12.3812	6.25382	5.76218	0.491641	0.711216	1.00487	0.70777
DMA-4	17.1794	11.4013	5.77819	5.76218	0.0160114	0.988963	1.00487	0.984171
DMA-5	17.3831	11.7133	5.66979	5.76218	-0.0923835	1.06613	1.00487	1.06096
