# Supplementary material for: Microbiota derived d-malate inhibits skeletal muscle growth and angiogenesis during aging via acetylation of Cyclin A
Source: EMBO Rep. 2024 Jan 22;25(2):9. doi: 10.1038/s44319-023-00028-y (PMC10897302; doi:10.1038/s44319-023-00028-y)
Supplement: Supplementary file 5 — Source Data Fig. 4 [file 44319_2023_28_MOESM5_ESM.zip]

Archive with 16 entries (13 files):
- EMBOR-2023-57167V1_SourceDataForFigure 4/
- EMBOR-2023-57167V1_SourceDataForFigure 4/Fig 4A 4C.xlsx
- EMBOR-2023-57167V1_SourceDataForFigure 4/Fig 4B.xlsx
- EMBOR-2023-57167V1_SourceDataForFigure 4/Fig 4D.xlsx
- EMBOR-2023-57167V1_SourceDataForFigure 4/Fig4E-4H/
- EMBOR-2023-57167V1_SourceDataForFigure 4/Fig4E-4H/HIF2A.Tif
- EMBOR-2023-57167V1_SourceDataForFigure 4/Fig4E-4H/Results-1.txt
- EMBOR-2023-57167V1_SourceDataForFigure 4/Fig4E-4H/TUBULIN-1.Tif
- EMBOR-2023-57167V1_SourceDataForFigure 4/Fig4E-4H/VEGFB.Tif
- EMBOR-2023-57167V1_SourceDataForFigure 4/Fig4E-4H/VEGFR2.Tif
- EMBOR-2023-57167V1_SourceDataForFigure 4/Fig4I-4L/
- EMBOR-2023-57167V1_SourceDataForFigure 4/Fig4I-4L/HIF1A.Tif
- EMBOR-2023-57167V1_SourceDataForFigure 4/Fig4I-4L/Results-2.txt
- EMBOR-2023-57167V1_SourceDataForFigure 4/Fig4I-4L/TUBULIN-2.Tif
- EMBOR-2023-57167V1_SourceDataForFigure 4/Fig4I-4L/VEGFA.Tif
- EMBOR-2023-57167V1_SourceDataForFigure 4/Fig4I-4L/VEGFR1.Tif
