# Supplementary material for: Microbiota derived d-malate inhibits skeletal muscle growth and angiogenesis during aging via acetylation of Cyclin A
Source: EMBO Rep. 2024 Jan 22;25(2):9. doi: 10.1038/s44319-023-00028-y (PMC10897302; doi:10.1038/s44319-023-00028-y)
Supplement: Supplementary file 5 — Source Data Fig. 4 [file 44319_2023_28_MOESM5_ESM.zip › EMBOR-2023-57167V1_SourceDataForFigure 4/Fig 4B.xlsx]

## Sheet: Sheet1
sample	control	D-malate
Aretenioles	15.051	7.39796
	13.0102	10.4592
	21.6837	10.8844
	20.7483	16.8367
	16.3265	14.2857
	15.9864	17.0918
	21.2585	15.6463
		15.3061
