# Supplementary material for: Microbiota derived d-malate inhibits skeletal muscle growth and angiogenesis during aging via acetylation of Cyclin A
Source: EMBO Rep. 2024 Jan 22;25(2):9. doi: 10.1038/s44319-023-00028-y (PMC10897302; doi:10.1038/s44319-023-00028-y)
Supplement: Supplementary file 5 — Source Data Fig. 4 [file 44319_2023_28_MOESM5_ESM.zip › EMBOR-2023-57167V1_SourceDataForFigure 4/Fig 4D.xlsx]

## Sheet: Sheet1
Sample	CD31 capillaries
control	827.594
	662.687
	616.391
	970.5
	1173.09
	847.107
	754.706
D-malate	732.897
	659.435
	443.641
	668.044
	533.173
	670.34
	594.582
