# Supplementary material for: Microbiota derived d-malate inhibits skeletal muscle growth and angiogenesis during aging via acetylation of Cyclin A
Source: EMBO Rep. 2024 Jan 22;25(2):9. doi: 10.1038/s44319-023-00028-y (PMC10897302; doi:10.1038/s44319-023-00028-y)
Supplement: Supplementary file 6 — Source Data Fig. 5 [file 44319_2023_28_MOESM6_ESM.zip]

Archive with 38 entries (36 files):
- EMBOR-2023-57167V1_SourceDataForFigure 5/
- EMBOR-2023-57167V1_SourceDataForFigure 5/EMBOR-2023-57167V1_SourceDataForFigure 5B.xlsx
- EMBOR-2023-57167V1_SourceDataForFigure 5/EMBOR-2023-57167V1_SourceDataForFigure 5D.xlsx
- EMBOR-2023-57167V1_SourceDataForFigure 5/EMBOR-2023-57167V1_SourceDataForFigure 5E.xlsx
- EMBOR-2023-57167V1_SourceDataForFigure 5/EMBOR-2023-57167V1_SourceDataForFigure 5J.xlsx
- EMBOR-2023-57167V1_SourceDataForFigure 5/EMBOR-2023-57167V1_SourceDataForFigure 5L.xlsx
- EMBOR-2023-57167V1_SourceDataForFigure 5/Fig 5A and 5D.xlsx
- EMBOR-2023-57167V1_SourceDataForFigure 5/Fig 5C statistic of edu in SMC.xlsx
- EMBOR-2023-57167V1_SourceDataForFigure 5/Fig 5F.xlsx
- EMBOR-2023-57167V1_SourceDataForFigure 5/Fig 5G-H source data of PVEC/
- EMBOR-2023-57167V1_SourceDataForFigure 5/Fig 5G-H source data of PVEC/A1.png
- EMBOR-2023-57167V1_SourceDataForFigure 5/Fig 5G-H source data of PVEC/A2.png
- EMBOR-2023-57167V1_SourceDataForFigure 5/Fig 5G-H source data of PVEC/A3.png
- EMBOR-2023-57167V1_SourceDataForFigure 5/Fig 5G-H source data of PVEC/A4.png
- EMBOR-2023-57167V1_SourceDataForFigure 5/Fig 5G-H source data of PVEC/A5.png
- EMBOR-2023-57167V1_SourceDataForFigure 5/Fig 5G-H source data of PVEC/A6.png
- EMBOR-2023-57167V1_SourceDataForFigure 5/Fig 5G-H source data of PVEC/B1.png
- EMBOR-2023-57167V1_SourceDataForFigure 5/Fig 5G-H source data of PVEC/B2.png
- EMBOR-2023-57167V1_SourceDataForFigure 5/Fig 5G-H source data of PVEC/B3.png
- EMBOR-2023-57167V1_SourceDataForFigure 5/Fig 5G-H source data of PVEC/B4.png
- EMBOR-2023-57167V1_SourceDataForFigure 5/Fig 5G-H source data of PVEC/B5.png
- EMBOR-2023-57167V1_SourceDataForFigure 5/Fig 5G-H source data of PVEC/B6.png
- EMBOR-2023-57167V1_SourceDataForFigure 5/Fig 5G-H source data of PVEC/control_1.A1
- EMBOR-2023-57167V1_SourceDataForFigure 5/Fig 5G-H source data of PVEC/control_2.A2
- EMBOR-2023-57167V1_SourceDataForFigure 5/Fig 5G-H source data of PVEC/control_3.A3
- EMBOR-2023-57167V1_SourceDataForFigure 5/Fig 5G-H source data of PVEC/control_4.A4
- EMBOR-2023-57167V1_SourceDataForFigure 5/Fig 5G-H source data of PVEC/control_5.A5
- EMBOR-2023-57167V1_SourceDataForFigure 5/Fig 5G-H source data of PVEC/control_6.A6
- EMBOR-2023-57167V1_SourceDataForFigure 5/Fig 5G-H source data of PVEC/D-malate_1.B1
- EMBOR-2023-57167V1_SourceDataForFigure 5/Fig 5G-H source data of PVEC/D-malate_2.B2
- EMBOR-2023-57167V1_SourceDataForFigure 5/Fig 5G-H source data of PVEC/D-malate_3.B3
- EMBOR-2023-57167V1_SourceDataForFigure 5/Fig 5G-H source data of PVEC/D-malate_4.B4
- EMBOR-2023-57167V1_SourceDataForFigure 5/Fig 5G-H source data of PVEC/D-malate_5.B5
- EMBOR-2023-57167V1_SourceDataForFigure 5/Fig 5G-H source data of PVEC/D-malate_6.B6
- EMBOR-2023-57167V1_SourceDataForFigure 5/Fig 5I the relative gene expression of cell cycle in PVEC.xlsx
- EMBOR-2023-57167V1_SourceDataForFigure 5/Fig 5K.xlsx
- EMBOR-2023-57167V1_SourceDataForFigure 5/Fig 5M statistic of wound closure of PVEC after 100 μM D-malate treatment.xls
- EMBOR-2023-57167V1_SourceDataForFigure 5/Fig 5N statistic of relative D-malate uptake.xlsx
