# Supplementary material for: Microbiota derived d-malate inhibits skeletal muscle growth and angiogenesis during aging via acetylation of Cyclin A
Source: EMBO Rep. 2024 Jan 22;25(2):9. doi: 10.1038/s44319-023-00028-y (PMC10897302; doi:10.1038/s44319-023-00028-y)
Supplement: Supplementary file 6 — Source Data Fig. 5 [file 44319_2023_28_MOESM6_ESM.zip › EMBOR-2023-57167V1_SourceDataForFigure 5/Fig 5A and 5D.xlsx]

## Sheet: PVEC
	sample
time	control	20 um DMA	100 um DMA	500 um DMA
12 h	0.761	0.602	0.635	0.548
	0.828	0.718	0.661	0.73
	0.729	0.73	0.748	0.599
	0.813	0.733	0.727	0.719
	0.818	0.703	0.69	0.869
	0.83	0.734	0.675	0.883
	0.804	0.752	0.749	0.884
	0.803	0.756	0.776	0.866
	0.842		0.827	0.544
24 h	1.307	1.256	1.27	0.911
	1.508	1.226	1.211	1.387
	1.477	1.233	1.178	1.21
	1.363	1.221	0.999	1.281
	1.452	1.238	1.157	1.266
	1.513	1.199	1.189	1.339
	1.431	1.155	1.176
	1.349	1.22	1.205	1.305
	1.36	1.309	1.401	1.117
48 h	2.159	1.971	2.349	1.809
	2.212	2.008	2.133	2.097
	2.189	2.032	1.838	1.932
	2.101	2.058	1.953	1.905
	2.228	2.067	1.891	1.984
	2.28	1.984	2.019	2.062
	2.223	2.004	2.052	1.961
	2.188	2.096	2.119	1.867
	2.305	2.117	2.025	2.124

## Sheet: SMC
	sample
time	control	20 um DMA	100 um DMA	500 um DMA
12 h	0.661	0.644	0.603	0.654	0.654	0.603	0.598	0.623	0.596	0.638	0.601	0.674*
	0.615	0.614	0.596	0.603	0.787	0.905	0.9	0.965	1.004	0.884	0.967	1.013
	0.581	0.625	0.611	0.598	2.117	2.489	2.507	2.741*	2.479	2.503	2.316	2.164
	0.645	0.568	0.596	0.623
	0.685	0.606	0.626	0.596
	0.629	0.58	0.595	0.638
	0.623	0.682	0.569	0.601
	0.634	0.608	0.587	0.674
24 h	1.03	0.861	0.78	0.787
	1.011	0.91	0.771	0.905
	1.016	0.953	0.988	0.9
	1.022	0.955	0.928	0.965
	0.976	0.913	0.865	1.004
	0.997	0.998	0.849	0.884
	0.988	0.882	0.917	0.967
	0.967	0.984	0.984	1.013
48 h	2.41	2.584	2.323	2.117
	2.455	2.542	2.232	2.489
	2.586	2.528	2.192	2.507
	2.497	2.661	2.424	2.741
	2.585	2.588	2.448	2.479
	2.848	2.507	2.35	2.503
	2.518	2.407	2.507	2.316
	2.056	2.279	2.321	2.164
