# Supplementary material for: Microbiota derived d-malate inhibits skeletal muscle growth and angiogenesis during aging via acetylation of Cyclin A
Source: EMBO Rep. 2024 Jan 22;25(2):9. doi: 10.1038/s44319-023-00028-y (PMC10897302; doi:10.1038/s44319-023-00028-y)
Supplement: Supplementary file 6 — Source Data Fig. 5 [file 44319_2023_28_MOESM6_ESM.zip › EMBOR-2023-57167V1_SourceDataForFigure 5/Fig 5C statistic of edu in SMC.xlsx]

## Sheet: Sheet1
sample
control	A1
	DAPI	273	269	270			247	249	200		232	248	243		208	247	230		222	211	231
	Red	138	160	128			134	118	135		124	115	121		114	136	115		115	109	105
		0.505495	0.594796	0.474074			0.54251	0.473896	0.675		0.534483	0.46371	0.497942		0.548077	0.550607	0.5		0.518018	0.516588	0.454545
				0.524788					0.563802				0.498712				0.532895				0.496384
D-malate	C1	233	233	254			183	201	209		224	261	282		315	316	264		250	254	240
		105	130	86			71	107	81		102	109	102		148	119	122		105	117	113
		0.450644	0.55794	0.338583			0.387978	0.532338	0.38756		0.455357	0.417625	0.361702		0.469841	0.376582	0.462121		0.42	0.46063	0.470833
				0.449055					0.435959				0.411561				0.436182				0.450488
						sample
0.524788	0.498712	0.532895	0.496384	0.563802	0.523316	control	100.281	95.2984	101.83	94.8535	107.736
0.449055	0.411561	0.436182	0.450488	0.435959		D-malate	85.8096	78.6449	83.3496	86.0833	83.307
