# Supplementary material for: Microbiota derived d-malate inhibits skeletal muscle growth and angiogenesis during aging via acetylation of Cyclin A
Source: EMBO Rep. 2024 Jan 22;25(2):9. doi: 10.1038/s44319-023-00028-y (PMC10897302; doi:10.1038/s44319-023-00028-y)
Supplement: Supplementary file 6 — Source Data Fig. 5 [file 44319_2023_28_MOESM6_ESM.zip › EMBOR-2023-57167V1_SourceDataForFigure 5/Fig 5F.xlsx]

## Sheet: Sheet1
SAMPLE
Control	A1	249	103	0.413655	41.3802		D-malate	B1	231	87	0.376623	34.3319
		249	114	0.457831					219	73	0.333333
		246	91	0.369919					225	72	0.32
	A2	227	96	0.422907	41.5064			B2	158	66	0.417722	37.4541
		279	113	0.405018					169	56	0.331361
		278	116	0.417266
	A3	218	74	0.33945	39.0216			B3	163	75	0.460123	37.9112
		177	62	0.350282					265	89	0.335849
		262	126	0.480916					249	85	0.341365
	control	DMA		control	DMA
	41.3802	34.3319	40.636	1.01831	0.844863	101.831	84.4863
	39.0216	37.4541	40.636	0.960271	0.921697	96.0271	92.1697
	41.5064	37.9112	40.636	1.02142	0.932946	102.142	93.2946
