# Supplementary material for: Microbiota derived d-malate inhibits skeletal muscle growth and angiogenesis during aging via acetylation of Cyclin A
Source: EMBO Rep. 2024 Jan 22;25(2):9. doi: 10.1038/s44319-023-00028-y (PMC10897302; doi:10.1038/s44319-023-00028-y)
Supplement: Supplementary file 6 — Source Data Fig. 5 [file 44319_2023_28_MOESM6_ESM.zip › EMBOR-2023-57167V1_SourceDataForFigure 5/Fig 5I the relative gene expression of cell cycle in PVEC.xlsx]

## Sheet: 0
	Well	Fluor	Target	Content	Sample	Biological Set Name	Cq	Cq Mean	Cq Std. Dev	Starting Quantity (SQ)	Log Starting Quantity	SQ Mean	SQ Std. Dev	Set Point	Well Note
	A01	SYBR	CyclinA	Unkn	A1		21.3456	21.3456	0				0	60		-5.91377	0.0165874	0.0146259	1.13411
	A02	SYBR	CyclinA	Unkn	A2		21.3218	21.3218	0				0	60		-6.18864	0.0137099		0.937368
	A03	SYBR	CyclinA	Unkn	A3		21.3984	21.3984	0				0	60		-6.25252	0.0131161		0.896769
	A04	SYBR	CyclinA	Unkn	A4		21.3781	21.3781	0				0	60		-6.17532	0.0138371		0.946064
	A05	SYBR	CyclinA	Unkn	A5		21.2345	21.2345	0				0	60		-5.97672	0.0158792		1.08569
	A06	SYBR	CyclinA	Unkn	A6		22.3282	22.3282	0				0	60		-7.02997			0
	A07	SYBR	CyclinA	Unkn	B1		21.7097	21.7097	0				0	60		-6.13719	0.0142077		0.971403
	A08	SYBR	CyclinA	Unkn	B2		21.5505	21.5505	0				0	60		-6.26925	0.0129649		0.886433
	A09	SYBR	CyclinA	Unkn	B3		21.7311	21.7311	0				0	60		-6.64335	0.0100035		0.683958
	A10	SYBR	CyclinA	Unkn	B4		21.8012	21.8012	0				0	60		-6.76337	0.009205		0.629362
	A11	SYBR	CyclinA	Unkn	B5		21.7863	21.7863	0				0	60		-6.43388	0.0115667		0.790838
	A12	SYBR	CyclinA	Unkn	B6		21.7239	21.7239	0				0	60		-6.40438	0.0118057		0.807175
	B01	SYBR	CyclinB	Unkn	A1		18.5009	18.5009	0				0	60		-3.06902	0.119161	0.110552	1.07787
	B02	SYBR	CyclinB	Unkn	A2		18.344	18.344	0				0	60		-3.21083	0.108005		0.976967
	B03	SYBR	CyclinB	Unkn	A3		18.5456	18.5456	0				0	60		-3.39976	0.0947483		0.85705
	B04	SYBR	CyclinB	Unkn	A4		18.3241	18.3241	0				0	60		-3.12131	0.114919		1.03951
	B05	SYBR	CyclinB	Unkn	A5		18.2491	18.2491	0				0	60		-2.9913	0.125756		1.13753
	B06	SYBR	CyclinB	Unkn	A6		18.6098	18.6098	0				0	60		-3.31156	0.100721		0.911077
	B07	SYBR	CyclinB	Unkn	B1		18.657	18.657	0				0	60		-3.08448	0.11789		1.06638
	B08	SYBR	CyclinB	Unkn	B2		18.7459	18.7459	0				0	60		-3.46459	0.0905849		0.819389
	B09	SYBR	CyclinB	Unkn	B3		18.9039	18.9039	0				0	60		-3.81618	0.0709928		0.642168
	B10	SYBR	CyclinB	Unkn	B4		18.6736	18.6736	0				0	60		-3.63571	0.0804532		0.727742
	B11	SYBR	CyclinB	Unkn	B5		18.7804	18.7804	0				0	60		-3.42794	0.0929151		0.840467
	B12	SYBR	CyclinB	Unkn	B6		18.8679	18.8679	0				0	60		-3.54839	0.0854729		0.773149
	C01	SYBR	CyclinD1	Unkn	A1		22.5115	22.5115	0				0	60		-7.07963	0.00739298	0.00775605	0.953188
	C02	SYBR	CyclinD1	Unkn	A2		22.3552	22.3552	0				0	60		-7.22199	0.00669831		0.863623
	C03	SYBR	CyclinD1	Unkn	A3		22.2139	22.2139	0				0	60		-7.06801	0.00745276		0.960897
	C04	SYBR	CyclinD1	Unkn	A4		22.1519	22.1519	0				0	60		-6.94907	0.00809324		1.04347
	C05	SYBR	CyclinD1	Unkn	A5		22.3672	22.3672	0				0	60		-7.10936	0.00724219		0.933746
	C06	SYBR	CyclinD1	Unkn	A6		21.9925	21.9925	0				0	60		-6.69423	0.00965684		1.24507
	C07	SYBR	CyclinD1	Unkn	B1		22.4168	22.4168	0				0	60		-6.84433	0.00870265		1.12205
	C08	SYBR	CyclinD1	Unkn	B2		22.4052	22.4052	0				0	60		-7.12395	0.00716929		0.924348
	C09	SYBR	CyclinD1	Unkn	B3		22.2949	22.2949	0				0	60		-7.2072	0.0067673		0.872519
	C10	SYBR	CyclinD1	Unkn	B4		22.3755	22.3755	0				0	60		-7.33759	0.00618251		0.797121
	C11	SYBR	CyclinD1	Unkn	B5		22.2374	22.2374	0				0	60		-6.88497	0.00846091		1.09088
	C12	SYBR	CyclinD1	Unkn	B6		22.2836	22.2836	0				0	60		-6.96409	0.00800941		1.03267
	D01	SYBR	CyclinD2	Unkn	A1		18.2851	18.2851	0				0	60		-2.85328	0.138381	0.135986	1.01761
	D02	SYBR	CyclinD2	Unkn	A2		18.2765	18.2765	0				0	60		-3.1433	0.113181		0.832294
	D03	SYBR	CyclinD2	Unkn	A3		18.1423	18.1423	0				0	60		-2.99645	0.125308		0.921477
	D04	SYBR	CyclinD2	Unkn	A4		18.2735	18.2735	0				0	60		-3.07068	0.119024		0.875264
	D05	SYBR	CyclinD2	Unkn	A5		17.7144	17.7144	0				0	60		-2.45664	0.18217		1.33962
	D06	SYBR	CyclinD2	Unkn	A6		18.157	18.157	0				0	60		-2.85879	0.137854		1.01373
	D07	SYBR	CyclinD2	Unkn	B1		18.3547	18.3547	0				0	60		-2.7822	0.14537		1.069
	D08	SYBR	CyclinD2	Unkn	B2		18.2608	18.2608	0				0	60		-2.97948	0.126791		0.93238
	D09	SYBR	CyclinD2	Unkn	B3		17.7649	17.7649	0				0	60		-2.6772	0.156345		1.14971
	D10	SYBR	CyclinD2	Unkn	B4		18.2792	18.2792	0				0	60		-3.24136	0.105743		0.777602
	D11	SYBR	CyclinD2	Unkn	B5		18.3203	18.3203	0				0	60		-2.96785	0.127817		0.939923
	D12	SYBR	CyclinD2	Unkn	B6		18.5	18.5	0				0	60		-3.18052	0.110298		0.811095
	E01	SYBR	CyclinD3	Unkn	A1		23.15	23.15	0				0	60		-7.71811	0.00474916	0.00386068	1.23014
	E02	SYBR	CyclinD3	Unkn	A2		23.2364	23.2364	0				0	60		-8.10323	0.0036365		0.941933
	E03	SYBR	CyclinD3	Unkn	A3		23.2507	23.2507	0				0	60		-8.10483	0.00363249		0.940895
	E04	SYBR	CyclinD3	Unkn	A4		23.3511	23.3511	0				0	60		-8.14831	0.00352463		0.912956
	E05	SYBR	CyclinD3	Unkn	A5		23.2259	23.2259	0				0	60		-7.96806	0.00399369		1.03445
	E06	SYBR	CyclinD3	Unkn	A6		23.405	23.405	0				0	60		-8.10677	0.00362759		0.939626
	E07	SYBR	CyclinD3	Unkn	B1		23.6808	23.6808	0				0	60		-8.10832	0.00362369		0.938616
	E08	SYBR	CyclinD3	Unkn	B2		23.4251	23.4251	0				0	60		-8.14379	0.00353569		0.915822
	E09	SYBR	CyclinD3	Unkn	B3		23.1805	23.1805	0				0	60		-8.09275	0.00366302		0.948802
	E10	SYBR	CyclinD3	Unkn	B4		23.4429	23.4429	0				0	60		-8.40506	0.00295002		0.764119
	E11	SYBR	CyclinD3	Unkn	B5		23.3332	23.3332	0				0	60		-7.98075	0.00395873		1.0254
	E12	SYBR	CyclinD3	Unkn	B6		23.7146	23.7146	0				0	60		-8.39505	0.00297055		0.769437
	F01	SYBR	CyclinH	Unkn	A1		21.8254	21.8254	0				0	60		-6.39359	0.0118943	0.00894603	1.32956
	F02	SYBR	CyclinH	Unkn	A2		22.1496	22.1496	0				0	60		-7.01637	0.00772437		0.863442
	F03	SYBR	CyclinH	Unkn	A3		22.1689	22.1689	0				0	60		-7.023	0.00768896		0.859483
	F04	SYBR	CyclinH	Unkn	A4		22.1691	22.1691	0				0	60		-6.96627	0.00799731		0.893951
	F05	SYBR	CyclinH	Unkn	A5		21.9751	21.9751	0				0	60		-6.71729	0.00950374		1.06234
	F06	SYBR	CyclinH	Unkn	A6		22.1155	22.1155	0				0	60		-6.81725	0.00886751		0.991223
	F07	SYBR	CyclinH	Unkn	B1		22.4564	22.4564	0				0	60		-6.88391	0.00846713		0.946468
	F08	SYBR	CyclinH	Unkn	B2		22.4329	22.4329	0				0	60		-7.15161	0.00703319		0.78618
	F09	SYBR	CyclinH	Unkn	B3		22.1104	22.1104	0				0	60		-7.02268	0.00769064		0.859671
	F10	SYBR	CyclinH	Unkn	B4		22.2801	22.2801	0				0	60		-7.24224	0.00660495		0.738311
	F11	SYBR	CyclinH	Unkn	B5		22.324	22.324	0				0	60		-6.97154	0.00796815		0.890692
	F12	SYBR	CyclinH	Unkn	B6		22.3498	22.3498	0				0	60		-7.03031	0.00765006		0.855135
	G01	SYBR	HIF1A	Unkn	A1		20.6595	20.6595	0				0	60		-5.22763	0.0266886	0.0219852	1.21394
	G02	SYBR	HIF1A	Unkn	A2		20.8345	20.8345	0				0	60		-5.70133	0.0192189		0.874173
	G03	SYBR	HIF1A	Unkn	A3		20.9183	20.9183	0				0	60		-5.77244	0.0182945		0.83213
	G04	SYBR	HIF1A	Unkn	A4		20.9435	20.9435	0				0	60		-5.74068	0.0187018		0.850654
	G05	SYBR	HIF1A	Unkn	A5		20.5075	20.5075	0				0	60		-5.24969	0.0262837		1.19552
	G06	SYBR	HIF1A	Unkn	A6		20.7579	20.7579	0				0	60		-5.45966	0.0227236		1.03359
	G07	SYBR	HIF1A	Unkn	B1		21.107	21.107	0				0	60		-5.53447	0.0215754		0.981359
	G08	SYBR	HIF1A	Unkn	B2		21.173	21.173	0				0	60		-5.89172	0.0168429		0.766101
	G09	SYBR	HIF1A	Unkn	B3		20.7009	20.7009	0				0	60		-5.61316	0.02043		0.929263
	G10	SYBR	HIF1A	Unkn	B4		21.1002	21.1002	0				0	60		-6.06228	0.0149648		0.680675
	G11	SYBR	HIF1A	Unkn	B5		21.0272	21.0272	0				0	60		-5.67476	0.0195761		0.890423
	G12	SYBR	HIF1A	Unkn	B6		21.1859	21.1859	0				0	60		-5.86644	0.0171406		0.779644
	H01	SYBR	Actin	Unkn	A1		15.4318	15.4318	0				0	60
	H02	SYBR	Actin	Unkn	A2		15.1332	15.1332	0				0	60
	H03	SYBR	Actin	Unkn	A3		15.1459	15.1459	0				0	60
	H04	SYBR	Actin	Unkn	A4		15.2028	15.2028	0				0	60
	H05	SYBR	Actin	Unkn	A5		15.2578	15.2578	0				0	60
	H06	SYBR	Actin	Unkn	A6		15.2983	15.2983	0				0	60
	H07	SYBR	Actin	Unkn	B1		15.5725	15.5725	0				0	60
	H08	SYBR	Actin	Unkn	B2		15.2813	15.2813	0				0	60
	H09	SYBR	Actin	Unkn	B3		15.0877	15.0877	0				0	60
	H10	SYBR	Actin	Unkn	B4		15.0379	15.0379	0				0	60
	H11	SYBR	Actin	Unkn	B5		15.3524	15.3524	0				0	60
	H12	SYBR	Actin	Unkn	B6		15.3195	15.3195	0				0	60

## Sheet: Run Information
File Name	DMA-PVEC-cycle-2.pcrd
Created By User	admin
Notes
ID
Run Started	05/28/2021 02:43:37 UTC
Run Ended	05/28/2021 03:52:45 UTC
Sample Vol	20
Lid Temp	105
Protocol File Name	PrimePCR.prcl
Plate Setup File Name	Default_PrimePCR_96_runfile.pltd
Base Serial Number	CT022957
Optical Head Serial Number	785BR15132
CFX Manager Version	3.1.1517.0823.
