# Supplementary material for: Microbiota derived d-malate inhibits skeletal muscle growth and angiogenesis during aging via acetylation of Cyclin A
Source: EMBO Rep. 2024 Jan 22;25(2):9. doi: 10.1038/s44319-023-00028-y (PMC10897302; doi:10.1038/s44319-023-00028-y)
Supplement: Supplementary file 6 — Source Data Fig. 5 [file 44319_2023_28_MOESM6_ESM.zip › EMBOR-2023-57167V1_SourceDataForFigure 5/Fig 5M statistic of wound closure of PVEC after 100 μM D-malate treatment.xls]

		Area	Mean	Min	Max	IntDen	RawIntDen
	1	652263	250.573	0	255	163439190	163439190
	2	663780	250.032	0	255	165966495	165966495
	3	665176	234.71	0	255	156123240	156123240
	4	702606	245.397	0	255	172417740	172417740
	5	623134	246.063	0	255	153330480	153330480
	6	576334	249.386	0	255	143729475	143729475
	7	741456	252.099	0	255	186920100	186920100
	8	565378	253.667	0	255	143417865	143417865
	9	752770	252.738	0	255	190253715	190253715
	10	663702	247.916	0	255	164542065	164542065
	11	621297	248.934	0	255	154662090	154662090
sample	12	560806	253.176	0	255	141982725	141982725
control-1	13	271572	224.903	0	255	61077345	61077345	380691	0.583646474	0.555092387	1.051440242
control-2	14	268049	213.367	0	255	57192930	57192930	395731	0.596177951		1.074015721
control-3	15	263759	222.007	0	255	58556415	58556415	401417	0.60347487		1.087161135
control-4	16	318017	218.369	0	255	69444915	69444915	384589	0.547375058		0.986097216
control-5	17	374637	220.372	0	255	82559565	82559565	248497	0.398785815		0.71841341
control-6	18	229903	219.596	0	255	50485665	50485665	346431	0.601094157		1.082872277
D-malate-1	19	500719	225.505	0	255	112914765	112914765	240737	0.324681438		0.584914232
D-malate-2	20	367259	225.361	0	255	82765860	82765860	198119	0.350418658		0.631279884
D-malate-3	21	523587	221.652	0	255	116054325	116054325	229183	0.304452887		0.54847246
D-malate-4	22	374013	213.512	0	255	79856310	79856310	289689	0.436474502		0.786309652
D-malate-5	23	394391	216.61	0	255	85429080	85429080	226906	0.365213416		0.65793267
D-malate-6	24	278181	213.471	0	255	59383635	59383635	282625	0.503962154		0.907888787
