# Supplementary material for: Microbiota derived d-malate inhibits skeletal muscle growth and angiogenesis during aging via acetylation of Cyclin A
Source: EMBO Rep. 2024 Jan 22;25(2):9. doi: 10.1038/s44319-023-00028-y (PMC10897302; doi:10.1038/s44319-023-00028-y)
Supplement: Supplementary file 6 — Source Data Fig. 5 [file 44319_2023_28_MOESM6_ESM.zip › EMBOR-2023-57167V1_SourceDataForFigure 5/Fig 5N statistic of relative D-malate uptake.xlsx]

## Sheet: Sheet1
sample	uptake		relative uptake
C2C12-1	0.0723462	0.0815289	0.887368
C2C12-2	0.044798	0.0815289	0.549473
C2C12-3	0.127443	0.0815289	1.56316
VSMC-1	0.127718	0.0815289	1.56654
VSMC-2	0.122208	0.0815289	1.49896
VSMC-3	0.210914	0.0815289	2.58698
PVEC-1	0.14994	0.0815289	1.83911
PVEC-2	0.216056	0.0815289	2.65005
PVEC-3	0.194017	0.0815289	2.37974
PVEC-4	0.14994	0.0815289	1.83911
