# Supplementary material for: Microbiota derived d-malate inhibits skeletal muscle growth and angiogenesis during aging via acetylation of Cyclin A
Source: EMBO Rep. 2024 Jan 22;25(2):9. doi: 10.1038/s44319-023-00028-y (PMC10897302; doi:10.1038/s44319-023-00028-y)
Supplement: Supplementary file 7 — Source Data Fig. 6 [file 44319_2023_28_MOESM7_ESM.zip › EMBOR-2023-57167V1_SourceDataForFigure 6/Fig 6A and 6E.xlsx]

## Sheet: Sheet1
Fig 6A:
Control：					D-malate：
Fig 6E:
Control：					D-malate：					VEGFB+D-malate：
