# Supplementary material for: Microbiota derived d-malate inhibits skeletal muscle growth and angiogenesis during aging via acetylation of Cyclin A
Source: EMBO Rep. 2024 Jan 22;25(2):9. doi: 10.1038/s44319-023-00028-y (PMC10897302; doi:10.1038/s44319-023-00028-y)
Supplement: Supplementary file 7 — Source Data Fig. 6 [file 44319_2023_28_MOESM7_ESM.zip › EMBOR-2023-57167V1_SourceDataForFigure 6/Fig 6B -C the body composition of WT, VEFGB mice and VEFGB+D-malate mice.xlsx]

## Sheet: Sheet1
sample	Lean mass	Fat mass	Lean mass index （%）	Fat mass index（%）
Control-1	16.14	1.48	81.56	5.71
Control-2	17.13	1.48	79.71	5.7
Control-3	16.52	1.39	79.37	5.57
Control-4	19.61	1.68	81.7	6.4
Control-5	15.78	1.98	79.73	5.22
Control-6	18.87	1.51	83.75	5.94
DMA-1	14.9	2.06	72.66	5.2
DMA-2	16.84	1.15	74.46	5.3
DMA-3	16.18	1.07	73.56	5.15
DMA-4	15.69	1.26	73.99	5.26
DMA-5	14.05	2.3	75.73	5.92
DMA-6	14.88	1.66	79.3	5.68
VEGFB+DMA-1	17.79	0.89	77.46	6.01
VEGFB+DMA-2	16.53	2.21	80.98	5.82
VEGFB+DMA-3	18.82	2.07	81.23	6.07
VEGFB+DMA-4	16.52	1.49	76.04	5.39
VEGFB+DMA-5	17.82	1.56	83.44	5.49
VEGFB+DMA-6	15.74	1.34	83.09	5.71
