# Supplementary material for: Microbiota derived d-malate inhibits skeletal muscle growth and angiogenesis during aging via acetylation of Cyclin A
Source: EMBO Rep. 2024 Jan 22;25(2):9. doi: 10.1038/s44319-023-00028-y (PMC10897302; doi:10.1038/s44319-023-00028-y)
Supplement: Supplementary file 7 — Source Data Fig. 6 [file 44319_2023_28_MOESM7_ESM.zip › EMBOR-2023-57167V1_SourceDataForFigure 6/Fig 6D GAS mass in WT VEGFB VEGFB+DMA mice.xlsx]

## Sheet: Sheet1
sample	GAS mass（g）
control-1	0.1118
control-2	0.129
control-3	0.12
control-4	0.1401
control-5	0.0941
control-6	0.1314
control-7	0.1185
DMA-1	0.109
DMA-2	0.1215
DMA-3	0.1344
DMA-4	0.1114
DMA-5	0.1144
DMA-6	0.0965
DMA-7	0.1157
VEGFB+DMA-1	0.1337
VEGFB+DMA-2	0.1374
VEGFB+DMA-3	0.1006
VEGFB+DMA-4	0.1106
VEGFB+DMA-5	0.1165
VEGFB+DMA-6	0.1265
VEGFB+DMA-7	0.1233
VEGFB+DMA-8	0.1024
