# Supplementary material for: Microbiota derived d-malate inhibits skeletal muscle growth and angiogenesis during aging via acetylation of Cyclin A
Source: EMBO Rep. 2024 Jan 22;25(2):9. doi: 10.1038/s44319-023-00028-y (PMC10897302; doi:10.1038/s44319-023-00028-y)
Supplement: Supplementary file 7 — Source Data Fig. 6 [file 44319_2023_28_MOESM7_ESM.zip › EMBOR-2023-57167V1_SourceDataForFigure 6/Fig 6F Average muscle fiber area in WT VEGFB and VEGFB+DMA mice.xlsx]

## Sheet: Sheet1
sample	AVERAGE
ctrl-1	1796.7
ctrl-2	1763.98
ctrl-3	1688.51
ctrl-4	1888.4
ctrl-5	1968.35
ctrl-6	2448.25
DMA-1	1507.88
DMA-2	1638.19
DMA-3	1436.93
DMA-4	1820.05
DMA-5	1213.09
DMA-6	1390.79
VEGFB+DMA-1	1759.12
VEGFB+DMA-2	1548.44
VEGFB+DMA-3	1623.59
VEGFB+DMA-4	2169.64
VEGFB+DMA-5	1910.03
VEGFB+DMA-6	1840.43
