# Supplementary material for: Microbiota derived d-malate inhibits skeletal muscle growth and angiogenesis during aging via acetylation of Cyclin A
Source: EMBO Rep. 2024 Jan 22;25(2):9. doi: 10.1038/s44319-023-00028-y (PMC10897302; doi:10.1038/s44319-023-00028-y)
Supplement: Supplementary file 8 — Source Data Fig. 7 [file 44319_2023_28_MOESM8_ESM.zip]

Archive with 14 entries (13 files):
- EMBOR-2023-57167V1_SourceDataForFigure 7/
- EMBOR-2023-57167V1_SourceDataForFigure 7/EMBOR-2023-57167V1_SourceDataForFigure 7F.xlsx
- EMBOR-2023-57167V1_SourceDataForFigure 7/EMBOR-2023-57167V1_SourceDataForFigure 7H.xlsx
- EMBOR-2023-57167V1_SourceDataForFigure 7/Fig 7D Acetyl-CoA content in PVEC after D-malate treatment.xls
- EMBOR-2023-57167V1_SourceDataForFigure 7/Fig 7E Acetylatio  of total protein in PVEC (1).Tif
- EMBOR-2023-57167V1_SourceDataForFigure 7/Fig 7E Tubulin.Tif
- EMBOR-2023-57167V1_SourceDataForFigure 7/Fig 7G Ace-Cyclin A2 (replication).Tif
- EMBOR-2023-57167V1_SourceDataForFigure 7/Fig 7G Ace-Cyclin A2.Tif
- EMBOR-2023-57167V1_SourceDataForFigure 7/Fig 7G Input CyclinA.Tif
- EMBOR-2023-57167V1_SourceDataForFigure 7/Fig 7G Input CyclinA(replication).Tif
- EMBOR-2023-57167V1_SourceDataForFigure 7/Fig 7G IP CyclinA.Tif
- EMBOR-2023-57167V1_SourceDataForFigure 7/Fig 7G IP CyclinA(replication).Tif
- EMBOR-2023-57167V1_SourceDataForFigure 7/Fig 7I.xlsx
- EMBOR-2023-57167V1_SourceDataForFigure 7/Fig 7J Branching points after C646 and D-malate co-treatment.xlsx
