# Supplementary material for: Microbiota derived d-malate inhibits skeletal muscle growth and angiogenesis during aging via acetylation of Cyclin A
Source: EMBO Rep. 2024 Jan 22;25(2):9. doi: 10.1038/s44319-023-00028-y (PMC10897302; doi:10.1038/s44319-023-00028-y)
Supplement: Supplementary file 8 — Source Data Fig. 7 [file 44319_2023_28_MOESM8_ESM.zip › EMBOR-2023-57167V1_SourceDataForFigure 7/EMBOR-2023-57167V1_SourceDataForFigure 7H.xlsx]

## Sheet: Sheet1
Control	D-malate
0.867875	1.25438
1.13213	1.26056
0.893092	1.2516
1.10691	1.36617
