# Supplementary material for: Microbiota derived d-malate inhibits skeletal muscle growth and angiogenesis during aging via acetylation of Cyclin A
Source: EMBO Rep. 2024 Jan 22;25(2):9. doi: 10.1038/s44319-023-00028-y (PMC10897302; doi:10.1038/s44319-023-00028-y)
Supplement: Supplementary file 8 — Source Data Fig. 7 [file 44319_2023_28_MOESM8_ESM.zip › EMBOR-2023-57167V1_SourceDataForFigure 7/Fig 7D Acetyl-CoA content in PVEC after D-malate treatment.xls]

## Sheet: Sheet1
	1	2	3	4	5	6	7	8	9	10	11	12
A	0.496	0.473	0.386	0.427	0.478	0.312	0.478	0.429	0.573	0.651	0.433	0.664	Read 1:340
B	0.194												Read 1:340
C													Read 1:340
D													Read 1:340
E													Read 1:340
F													Read 1:340
G													Read 1:340
H													Read 1:340
	1	2	3	4	5	6	7	8	9	10	11	12
A	0.504	0.486	0.395	0.437	0.491	0.316	0.493	0.444	0.594	0.67	0.454	0.691	Read 2:340
B	0.195												Read 2:340
C													Read 2:340
D													Read 2:340
E													Read 2:340
F													Read 2:340
G													Read 2:340
H													Read 2:340
	1	2	3	4	5	6	7	8	9	10	11	12
A	0.302	0.279	0.191	0.233	0.283	0.117	0.284	0.234	0.378	0.457	0.238	0.469	本底 Read 1:340
B	0												本底 Read 1:340
C													本底 Read 1:340
D													本底 Read 1:340
E													本底 Read 1:340
F													本底 Read 1:340
G													本底 Read 1:340
H													本底 Read 1:340
	1	2	3	4	5	6	7	8	9	10	11	12
A	0.31	0.292	0.2	0.242	0.297	0.121	0.298	0.249	0.399	0.475	0.259	0.496	本底 Read 2:340
B	0												本底 Read 2:340
C													本底 Read 2:340
D													本底 Read 2:340
E													本底 Read 2:340
F													本底 Read 2:340
G													本底 Read 2:340
H													本底 Read 2:340
消光系数（L/mol/cm）	d（cm）	V反（mL）X10*9)	V样（mL)
6220	0.0625	2000000	0.0392
sample
20230218
样本	A1	A2	ΔA	消光系数（L/mol/cm）	d（cm）		V反（L）X10*9)	V样（L)	V提 L
ctrl-1	0.496	0.504	0.008	6220	0.0625	2.05788e-05	20000	0.0392	0.0001	2.09988e-06	2.88733e-06	0.727273
ctrl-2	0.427	0.437	0.01	6220	0.0625	2.57235e-05	20000	0.0392	0.0001	2.62484e-06	2.88733e-06	0.909091
ctrl-3	0.478	0.493	0.015	6220	0.0625	3.85852e-05	20000	0.0392	0.0001	3.93727e-06	2.88733e-06	1.36364
D-malate-1	0.433	0.454	0.021	6220	0.0625	5.40193e-05	20000	0.0392	0.0001	5.51217e-06	2.88733e-06	1.90909
D-malate-2	0.573	0.594	0.021	6220	0.0625	5.40193e-05	20000	0.0392	0.0001	5.51217e-06	2.88733e-06	1.90909
D-malate-3	0.664	0.691	0.027	6220	0.0625	6.94534e-05	20000	0.0392	0.0001	7.08708e-06	2.88733e-06	2.45455
