# Supplementary material for: Microbiota derived d-malate inhibits skeletal muscle growth and angiogenesis during aging via acetylation of Cyclin A
Source: EMBO Rep. 2024 Jan 22;25(2):9. doi: 10.1038/s44319-023-00028-y (PMC10897302; doi:10.1038/s44319-023-00028-y)
Supplement: Supplementary file 8 — Source Data Fig. 7 [file 44319_2023_28_MOESM8_ESM.zip › EMBOR-2023-57167V1_SourceDataForFigure 7/Fig 7I.xlsx]

## Sheet: Sheet1
	C646 content（μM）
Sample	0			0.2			1
control：
D-malate
