# Supplementary material for: Microbiota derived d-malate inhibits skeletal muscle growth and angiogenesis during aging via acetylation of Cyclin A
Source: EMBO Rep. 2024 Jan 22;25(2):9. doi: 10.1038/s44319-023-00028-y (PMC10897302; doi:10.1038/s44319-023-00028-y)
Supplement: Supplementary file 8 — Source Data Fig. 7 [file 44319_2023_28_MOESM8_ESM.zip › EMBOR-2023-57167V1_SourceDataForFigure 7/Fig 7J Branching points after C646 and D-malate co-treatment.xlsx]

## Sheet: Sheet1
Group	branching points				branching points
CTRL1	215
CTRL2	183
CTRL3	172
DMA1	155
DMA2	147
DMA3	145
0.2 μMC646-1	181		0.2μM C646+DMA-1		192
0.2 μMC646-2	178		0.2μM C646+DMA-2		178
0.2 μMC646-3	186		0.2μM C646+DMA-3		178
1 μMC646-1	210		1μM C646+DMA-1		167
1 μMC646-2	197		1μM C646+DMA-2		193
1 μMC646-3	178		1μM C646+DMA-3		基质胶不平整
5 μMC646-1	148		5μM C646+DMA-1		99
5 μMC646-2	84		5μM C646+DMA-2		147
5 μMC646-3	115		5μM C646+DMA-3		72
