# Supplementary material for: Microbiota derived d-malate inhibits skeletal muscle growth and angiogenesis during aging via acetylation of Cyclin A
Source: EMBO Rep. 2024 Jan 22;25(2):9. doi: 10.1038/s44319-023-00028-y (PMC10897302; doi:10.1038/s44319-023-00028-y)
Supplement: Supplementary file 9 — EV Figure Source Data [file 44319_2023_28_MOESM9_ESM.zip]

Archive with 52 entries (45 files):
- EMBOR-2023-57167V1_SourceDataForExpendedView 1/
- EMBOR-2023-57167V1_SourceDataForExpendedView 1/Fig EV1A 1C 1E.xlsx
- EMBOR-2023-57167V1_SourceDataForExpendedView 1/Fig EV1B.xlsx
- EMBOR-2023-57167V1_SourceDataForExpendedView 1/Fig EV1D.xlsx
- EMBOR-2023-57167V1_SourceDataForExpendedView 1/Fig EV1F.xlsx
- EMBOR-2023-57167V1_SourceDataForExpendedView 1/Fig EV1G.xls
- EMBOR-2023-57167V1_SourceDataForExpendedView 1/Fig EV1H-I and Fig EV1L-M/
- EMBOR-2023-57167V1_SourceDataForExpendedView 1/Fig EV1H-I and Fig EV1L-M/AKT.Tif
- EMBOR-2023-57167V1_SourceDataForExpendedView 1/Fig EV1H-I and Fig EV1L-M/Fig EV1I&M.xlsx
- EMBOR-2023-57167V1_SourceDataForExpendedView 1/Fig EV1H-I and Fig EV1L-M/GAPDH.Tif
- EMBOR-2023-57167V1_SourceDataForExpendedView 1/Fig EV1H-I and Fig EV1L-M/LC3.Tif
- EMBOR-2023-57167V1_SourceDataForExpendedView 1/Fig EV1H-I and Fig EV1L-M/P-AKT.Tif
- EMBOR-2023-57167V1_SourceDataForExpendedView 1/Fig EV1J-K/
- EMBOR-2023-57167V1_SourceDataForExpendedView 1/Fig EV1J-K/analysis.xlsx
- EMBOR-2023-57167V1_SourceDataForExpendedView 1/Fig EV1J-K/FOXO3.Tif
- EMBOR-2023-57167V1_SourceDataForExpendedView 1/Fig EV1J-K/GAPDH.Tif
- EMBOR-2023-57167V1_SourceDataForExpendedView 1/Fig EV1J-K/P-FOXO3.Tif
- EMBOR-2023-57167V1_SourceDataForExpendedView 2/
- EMBOR-2023-57167V1_SourceDataForExpendedView 2/Fig EV2A.xlsx
- EMBOR-2023-57167V1_SourceDataForExpendedView 2/Fig EV2B.xlsx
- EMBOR-2023-57167V1_SourceDataForExpendedView 2/Fig EV2C.xlsx
- EMBOR-2023-57167V1_SourceDataForExpendedView 2/Fig EV2D-E.xlsx
- EMBOR-2023-57167V1_SourceDataForExpendedView 2/Fig EV2F Actin.tif
- EMBOR-2023-57167V1_SourceDataForExpendedView 2/Fig EV2F mTOR.tif
- EMBOR-2023-57167V1_SourceDataForExpendedView 2/Fig EV2F P-mTOR.tif
- EMBOR-2023-57167V1_SourceDataForExpendedView 2/Fig EV2H GAPDH.Tif
- EMBOR-2023-57167V1_SourceDataForExpendedView 2/Fig EV2H MYHC.Tif
- EMBOR-2023-57167V1_SourceDataForExpendedView 2/Fig EV2I.xlsx
- EMBOR-2023-57167V1_SourceDataForExpendedView 3/
- EMBOR-2023-57167V1_SourceDataForExpendedView 3/Fig EV3A-B souce data/
- EMBOR-2023-57167V1_SourceDataForExpendedView 3/Fig EV3A-B souce data/._Data.SML1
- EMBOR-2023-57167V1_SourceDataForExpendedView 3/Fig EV3A-B souce data/._Data.SML2
- EMBOR-2023-57167V1_SourceDataForExpendedView 3/Fig EV3A-B souce data/._Data.SML3
- EMBOR-2023-57167V1_SourceDataForExpendedView 3/Fig EV3A-B souce data/._Data.SML4
- EMBOR-2023-57167V1_SourceDataForExpendedView 3/Fig EV3A-B souce data/._Data.SML5
- EMBOR-2023-57167V1_SourceDataForExpendedView 3/Fig EV3A-B souce data/._Data.SML6
- EMBOR-2023-57167V1_SourceDataForExpendedView 3/Fig EV3A-B souce data/SML1.png
- EMBOR-2023-57167V1_SourceDataForExpendedView 3/Fig EV3A-B souce data/SML2.png
- EMBOR-2023-57167V1_SourceDataForExpendedView 3/Fig EV3A-B souce data/SML3.png
- EMBOR-2023-57167V1_SourceDataForExpendedView 3/Fig EV3A-B souce data/SML4.png
- EMBOR-2023-57167V1_SourceDataForExpendedView 3/Fig EV3A-B souce data/SML5.png
- EMBOR-2023-57167V1_SourceDataForExpendedView 3/Fig EV3A-B souce data/SML6.png
- EMBOR-2023-57167V1_SourceDataForExpendedView 3/Fig EV3C GAPDH.Tif
- EMBOR-2023-57167V1_SourceDataForExpendedView 3/Fig EV3C MLCK.Tif
- EMBOR-2023-57167V1_SourceDataForExpendedView 3/Fig EV3D.xlsx
- EMBOR-2023-57167V1_SourceDataForExpendedView 3/Fig EV3E.xlsx
- EMBOR-2023-57167V1_SourceDataForExpendedView 3/Fig EV3F the relative gene expression of CDK in PVEC.xlsx
- EMBOR-2023-57167V1_SourceDataForExpendedView 3/Fig EV3F.xlsx
- EMBOR-2023-57167V1_SourceDataForExpendedView 4/
- EMBOR-2023-57167V1_SourceDataForExpendedView 4/Fig EV4A.xlsx
- EMBOR-2023-57167V1_SourceDataForExpendedView 4/Fig EV4B.xlsx
- EMBOR-2023-57167V1_SourceDataForExpendedView 4/Fig EV4C.xlsx
