# Supplementary material for: Microbiota derived d-malate inhibits skeletal muscle growth and angiogenesis during aging via acetylation of Cyclin A
Source: EMBO Rep. 2024 Jan 22;25(2):9. doi: 10.1038/s44319-023-00028-y (PMC10897302; doi:10.1038/s44319-023-00028-y)
Supplement: Supplementary file 9 — EV Figure Source Data [file 44319_2023_28_MOESM9_ESM.zip › EMBOR-2023-57167V1_SourceDataForExpendedView 1/Fig EV1G.xls]

## Sheet: Sheet1
	1	2	3	4	5	6	7	8	9	10	11	12
A													450
B													450
C													450
D													450
E	0.825	1.095	1.142	1.404	1.624	1.704	0.687	0.692	0.622	0.584	0.603	0.53	450
F	0.648	0.657	0.641	0.584	0.653	0.593	0.778	0.545	0.537	0.145	0.133		450
G													450
H													450
	sample name	OD	content（ng/mL）	final content
	ST1	0.825	0
	ST2
	ST3	1.142	1.5
	ST4	1.404	3
	ST5	1.624	6
	ST6	1.704	12
	A1	0.687	0.984574	4.92287
	A2	0.692	0.985503	4.92752
	A3	0.622	0.972443	4.86221
	A4	0.584	0.965308	4.82654
	A5	0.603	0.968879	4.8444
	A6	0.53	0.955115	4.77558
	B1	0.657	0.978986	4.89493
	B2	0.641	0.975998	4.87999
	B3	0.584	0.965308	4.82654
	B4	0.653	0.97824	4.8912
	B5	0.593	0.967001	4.835
	B6	0.778	1.0014	5.00701
