# Supplementary material for: Microbiota derived d-malate inhibits skeletal muscle growth and angiogenesis during aging via acetylation of Cyclin A
Source: EMBO Rep. 2024 Jan 22;25(2):9. doi: 10.1038/s44319-023-00028-y (PMC10897302; doi:10.1038/s44319-023-00028-y)
Supplement: Supplementary file 9 — EV Figure Source Data [file 44319_2023_28_MOESM9_ESM.zip › EMBOR-2023-57167V1_SourceDataForExpendedView 1/Fig EV1H-I and Fig EV1L-M/Fig EV1I&M.xlsx]

## Sheet: Sheet1
sample name	p-AKT	AKT
CTRL-1	70326	144400	0.487022	0.30801	1.58119
CTRL-2	34878	154693	0.225466	0.30801	0.732007
CTRL-3	28611	135249	0.211543	0.30801	0.686805
DMA-1	39471	186097	0.212099	0.30801	0.68861
DMA-2	37182	148454	0.250461	0.30801	0.813159
DMA-3	22894	63070	0.362993	0.30801	1.17851
	LC3-II	LC3-I
CTRL-1	102387	86087	1.18934	1.0516	1.13098
CTRL-2	178044	145329	1.22511	1.0516	1.16499
CTRL-3	118252	115377	1.02492	1.0516	0.974624
CTRL-4	140922	160804	0.876359	1.0516	0.833354
CTRL-5	95549	119938	0.796653	1.0516	0.75756
CTRL-6	128774	107559	1.19724	1.0516	1.13849
DMA-1	124824	126968	0.983114	1.0516	0.934871
DMA-2	216288	167802	1.28895	1.0516	1.2257
DMA-3	110423	87178	1.26664	1.0516	1.20448
DMA-4	141754	159498	0.888751	1.0516	0.845138
DMA-5	83620	111021	0.753191	1.0516	0.71623
DMA-6	103167	125777	0.820237	1.0516	0.779987
