# Supplementary material for: Microbiota derived d-malate inhibits skeletal muscle growth and angiogenesis during aging via acetylation of Cyclin A
Source: EMBO Rep. 2024 Jan 22;25(2):9. doi: 10.1038/s44319-023-00028-y (PMC10897302; doi:10.1038/s44319-023-00028-y)
Supplement: Supplementary file 9 — EV Figure Source Data [file 44319_2023_28_MOESM9_ESM.zip › EMBOR-2023-57167V1_SourceDataForExpendedView 1/Fig EV1J-K/analysis.xlsx]

## Sheet: Sheet1
sample	P-FoxO3	FoxO3
CTRL-1	200387	225043	0.890439	1.12497	0.791523
CTRL-2	198498	130669	1.51909	1.12497	1.35034
CTRL-3	149282	118123	1.26378	1.12497	1.12339
CTRL-4	103190	151880	0.679418	1.12497	0.603943
CTRL-5	98431	126199	0.779967	1.12497	0.693322
CTRL-6	96901	59922	1.61712	1.12497	1.43748
DMA-1	200387	213462	0.938748	1.12497	0.834465
DMA-2	144711	87044	1.6625	1.12497	1.47782
DMA-3	149265	123984	1.20391	1.12497	1.07017
DMA-4	87771	108687	0.807557	1.12497	0.717848
DMA-5	135637	151257	0.896732	1.12497	0.797117
DMA-6	148429	166511	0.891407	1.12497	0.792383
