# Supplementary material for: Microbiota derived d-malate inhibits skeletal muscle growth and angiogenesis during aging via acetylation of Cyclin A
Source: EMBO Rep. 2024 Jan 22;25(2):9. doi: 10.1038/s44319-023-00028-y (PMC10897302; doi:10.1038/s44319-023-00028-y)
Supplement: Supplementary file 9 — EV Figure Source Data [file 44319_2023_28_MOESM9_ESM.zip › EMBOR-2023-57167V1_SourceDataForExpendedView 2/Fig EV2A.xlsx]

## Sheet: Sheet1
	1	2	3	4	5	6	7	8	9	10	11	12		24 h
A													450
B													450
C	control	0.451	0.456	0.425	0.431	0.417	0.447	0.446	0.425	0.435	0.424		450
D	20	0.472	0.453	0.452	0.427	0.43	0.435	0.437	0.443	0.457	0.442		450
E	100	0.445	0.431	0.45	0.426	0.426	0.43	0.417	0.426	0.474	0.473		450
F	500	0.414	0.452	0.431	0.44	0.466	0.437	0.438	0.452	0.43	0.459		450
G													450
H													450
	1	2	3	4	5	6	7	8	9	10	11	12		12 h
A													450
B													450
C	control	0.431	0.449	0.433	0.416	0.412	0.429	0.431	0.443	0.417	0.404		450
D	20	0.418	0.41	0.425	0.398	0.414	0.422	0.423	0.439	0.43	0.433		450
E	100	0.38	0.445	0.409	0.411	0.413	0.406	0.423	0.41	0.411	0.397		450
F	500	0.374	0.408	0.418	0.412	0.43	0.407	0.445	0.431	0.433	0.385		450
G													450
H													450
	1	2	3	4	5	6	7	8	9	10	11	12		48 h
A													450
B													450
C	control	0.663	0.764	0.678	0.714	0.718	0.817	0.748	0.752	0.791	0.705		450
D	20	0.68	0.767	0.705	0.742	0.731	0.809	0.766	0.775	0.785	0.746		450
E	100	0.653	0.78	0.755	0.773	0.772	0.744	0.737	0.864	0.856	0.676		450
F	500	0.586	0.727	0.735	0.757	0.737	0.714	0.671	0.803	0.75	0.672		450
G													450
H													450
