# Supplementary material for: Microbiota derived d-malate inhibits skeletal muscle growth and angiogenesis during aging via acetylation of Cyclin A
Source: EMBO Rep. 2024 Jan 22;25(2):9. doi: 10.1038/s44319-023-00028-y (PMC10897302; doi:10.1038/s44319-023-00028-y)
Supplement: Supplementary file 9 — EV Figure Source Data [file 44319_2023_28_MOESM9_ESM.zip › EMBOR-2023-57167V1_SourceDataForExpendedView 2/Fig EV2B.xlsx]

## Sheet: 0
	Well	Fluor	Target	Content	Sample	Biological Set Name	Cq	Cq Mean	Cq Std. Dev	Starting Quantity (SQ)	Log Starting Quantity	SQ Mean	SQ Std. Dev	Set Point	Well Note
	A01	SYBR	MyoG	Unkn			21.2765	21.2765	0				0	60			-4.47558	0.0449485	0.041361	1.08674
	A02	SYBR	MyoG	Unkn			21.2808	21.2808	0				0	60			-4.72297	0.0378656		0.915491
	A03	SYBR	MyoG	Unkn			21.2067	21.2067	0				0	60			-4.62023	0.0406605		0.983066
	A04	SYBR	MyoG	Unkn			21.1222	21.1222	0				0	60			-4.31391	0.0502786		1.21561
	A05	SYBR	MyoG	Unkn			21.3004	21.3004	0				0	60			-4.70891	0.0382363		0.924455
	A06	SYBR	MyoG	Unkn			21.1148	21.1148	0				0	60			-4.78882	0.0361762		0.874645
	A07	SYBR	MyoG	Unkn			20.9534	20.9534	0				0	60			-4.2397	0.0529324		1.27977
	A08	SYBR	MyoG	Unkn			21.4533	21.4533	0				0	60			-4.57598	0.041927		1.01369
	A09	SYBR	MyoG	Unkn			21.6149	21.6149	0				0	60			-3.15132	0.112553		2.72124
	A10	SYBR	MyoG	Unkn			21.2037	21.2037	0				0	60			-4.3237	0.0499388		1.20739
	A11	SYBR	MyoG	Unkn			21.0871	21.0871	0				0	60			-4.46624	0.0452405		1.0938
	A12	SYBR	MyoG	Unkn			21.5536	21.5536	0				0	60			-4.70457	0.0383515		0.927239
	B01	SYBR	Myf5	Unkn			24.3766	24.3766	0				0	60			-7.57573	0.00524179	0.00496597	1.05554
	B02	SYBR	Myf5	Unkn			24.3238	24.3238	0				0	60			-7.76589	0.00459447		0.92519
	B03	SYBR	Myf5	Unkn			24.2324	24.2324	0				0	60			-7.64591	0.00499288		1.00542
	B04	SYBR	Myf5	Unkn			24.1802	24.1802	0				0	60			-7.37188	0.00603731		1.21574
	B05	SYBR	Myf5	Unkn			24.4111	24.4111	0				0	60			-7.81963	0.00442647		0.891359
	B06	SYBR	Myf5	Unkn			24.1209	24.1209	0				0	60			-7.79492	0.00450293		0.906756
	B07	SYBR	Myf5	Unkn			24.3265	24.3265	0				0	60			-7.61279	0.00510883		1.02877
	B08	SYBR	Myf5	Unkn			24.5287	24.5287	0				0	60			-7.6514	0.00497393		1.0016
	B09	SYBR	Myf5	Unkn			25.7201	25.7201	0				0	60			-7.25648	0.00654008		1.31698
	B10	SYBR	Myf5	Unkn			24.1841	24.1841	0				0	60			-7.30416	0.00632745		1.27416
	B11	SYBR	Myf5	Unkn			24.1419	24.1419	0				0	60			-7.52102	0.00544436		1.09633
	B12	SYBR	Myf5	Unkn			24.3413	24.3413	0				0	60			-7.49228	0.00555393		1.1184
	C01	SYBR	IGF1	Unkn			23.1271	23.1271	0				0	60			-6.32624	0.0124627	0.0135609	0.91902
	C02	SYBR	IGF1	Unkn			23.1197	23.1197	0				0	60			-6.56183	0.0105851		0.780558
	C03	SYBR	IGF1	Unkn			22.7434	22.7434	0				0	60			-6.157	0.0140139		1.03341
	C04	SYBR	IGF1	Unkn			22.544	22.544	0				0	60			-5.73564	0.0187672		1.38392
	C05	SYBR	IGF1	Unkn			23.0301	23.0301	0				0	60			-6.43865	0.0115285		0.850129
	C06	SYBR	IGF1	Unkn			22.4836	22.4836	0				0	60			-6.15761	0.0140079		1.03297
	C07	SYBR	IGF1	Unkn			23.238	23.238	0				0	60			-6.52432	0.0108639		0.801119
	C08	SYBR	IGF1	Unkn			23.8777	23.8777	0				0	60			-7.00039	0.00781039		0.57595
	C09	SYBR	IGF1	Unkn			24.3228	24.3228	0				0	60			-5.85923	0.0172265		1.27031
	C10	SYBR	IGF1	Unkn			22.9644	22.9644	0				0	60			-6.08438	0.0147373		1.08675
	C11	SYBR	IGF1	Unkn			22.7288	22.7288	0				0	60			-6.10792	0.0144988		1.06916
	C12	SYBR	IGF1	Unkn			23.256	23.256	0				0	60			-6.407	0.0117842		0.868983
	D01	SYBR	MyoD	Unkn			24.4583	24.4583	0				0	60			-7.6574	0.00495328	0.00478482	1.03521
	D02	SYBR	MyoD	Unkn			24.2373	24.2373	0				0	60			-7.67945	0.00487814		1.0195
	D03	SYBR	MyoD	Unkn			29.2481	29.2481	0				0	60			-12.6616			0
	D04	SYBR	MyoD	Unkn				0	0			0	0	60						0
	D05	SYBR	MyoD	Unkn			24.3388	24.3388	0				0	60			-7.74729	0.00465406		0.972672
	D06	SYBR	MyoD	Unkn			24.0733	24.0733	0				0	60			-7.74738	0.0046538		0.972617
	D07	SYBR	MyoD	Unkn			24.1133	24.1133	0				0	60			-7.39964	0.00592225		1.23772
	D08	SYBR	MyoD	Unkn			24.2696	24.2696	0				0	60			-7.39228	0.00595254		1.24405
	D09	SYBR	MyoD	Unkn			24.6427	24.6427	0				0	60			-6.17914	0.0138005		2.88422
	D10	SYBR	MyoD	Unkn			24.2852	24.2852	0				0	60			-7.4052	0.00589948		1.23296
	D11	SYBR	MyoD	Unkn			24.0779	24.0779	0				0	60			-7.45705	0.00569121		1.18943
	D12	SYBR	MyoD	Unkn			24.2301	24.2301	0				0	60			-7.38112	0.00599876		1.25371
	E01	SYBR	MUFR1	Unkn			24.3325	24.3325	0				0	60			-7.53159	0.00540461	0.00485243	1.11379
	E02	SYBR	MUFR1	Unkn			24.4162	24.4162	0				0	60			-7.85835	0.00430924		0.888058
	E03	SYBR	MUFR1	Unkn			24.3318	24.3318	0				0	60			-7.74537	0.00466026		0.960397
	E04	SYBR	MUFR1	Unkn			24.1971	24.1971	0				0	60			-7.38877	0.00596703		1.2297
	E05	SYBR	MUFR1	Unkn			24.2827	24.2827	0				0	60			-7.69123	0.00483847		0.997123
	E06	SYBR	MUFR1	Unkn			24.3154	24.3154	0				0	60			-7.98943	0.00393497		0.810929
	E07	SYBR	MUFR1	Unkn			24.3237	24.3237	0				0	60			-7.61002	0.00511864		1.05486
	E08	SYBR	MUFR1	Unkn			24.5771	24.5771	0				0	60			-7.69981	0.00480978		0.99121
	E09	SYBR	MUFR1	Unkn			25.1094	25.1094	0				0	60			-6.64583	0.00998636		2.05801
	E10	SYBR	MUFR1	Unkn			24.403	24.403	0				0	60			-7.52306	0.00543669		1.12041
	E11	SYBR	MUFR1	Unkn			24.2931	24.2931	0				0	60			-7.67223	0.00490261		1.01034
	E12	SYBR	MUFR1	Unkn			24.885	24.885	0				0	60			-8.03601	0.00380996		0.785166
	F01	SYBR	Myostatin	Unkn			30.7077	30.7077	0				0	60			-13.9069	6.51056e-05	8.52382e-05	0.763807
	F02	SYBR	Myostatin	Unkn			30.0543	30.0543	0				0	60			-13.4964	8.65313e-05		1.01517
	F03	SYBR	Myostatin	Unkn			29.9601	29.9601	0				0	60			-13.3736	9.42186e-05		1.10536
	F04	SYBR	Myostatin	Unkn			29.636	29.636	0				0	60			-12.8277	0.000137556		1.61378
	F05	SYBR	Myostatin	Unkn			30.6628	30.6628	0				0	60			-14.0713	5.8092e-05		0.681525
	F06	SYBR	Myostatin	Unkn			30.1298	30.1298	0				0	60			-13.8038	6.99258e-05		0.820357
	F07	SYBR	Myostatin	Unkn			30.3115	30.3115	0				0	60			-13.5978	8.06589e-05		0.946276
	F08	SYBR	Myostatin	Unkn			31.141	31.141	0				0	60			-14.2637	5.08391e-05		0.596435
	F09	SYBR	Myostatin	Unkn			31.4125	31.4125	0				0	60			-12.9489	0.000126474		1.48377
	F10	SYBR	Myostatin	Unkn			30.2609	30.2609	0				0	60			-13.3809	9.37461e-05		1.09981
	F11	SYBR	Myostatin	Unkn			30.2334	30.2334	0				0	60			-13.6125	7.98414e-05		0.936686
	F12	SYBR	Myostatin	Unkn			31.062	31.062	0				0	60			-14.2131	5.26555e-05		0.617744
	G01	SYBR	Actin	Unkn			16.8009	16.8009	0				0	60
	G02	SYBR	Actin	Unkn			16.5579	16.5579	0				0	60
	G03	SYBR	Actin	Unkn			16.5864	16.5864	0				0	60
	G04	SYBR	Actin	Unkn			16.8083	16.8083	0				0	60
	G05	SYBR	Actin	Unkn			16.5915	16.5915	0				0	60
	G06	SYBR	Actin	Unkn			16.326	16.326	0				0	60
	G07	SYBR	Actin	Unkn			16.7137	16.7137	0				0	60
	G08	SYBR	Actin	Unkn			16.8773	16.8773	0				0	60
	G09	SYBR	Actin	Unkn			18.4636	18.4636	0				0	60
	G10	SYBR	Actin	Unkn			16.88	16.88	0				0	60
	G11	SYBR	Actin	Unkn			16.6209	16.6209	0				0	60
	G12	SYBR	Actin	Unkn			16.849	16.849	0				0	60
	H01	SYBR		Unkn				0	0			0	0	60
	H02	SYBR		Unkn				0	0			0	0	60
	H03	SYBR		Unkn				0	0			0	0	60
	H04	SYBR		Unkn				0	0			0	0	60
	H05	SYBR		Unkn				0	0			0	0	60
	H06	SYBR		Unkn				0	0			0	0	60
	H07	SYBR		Unkn				0	0			0	0	60
	H08	SYBR		Unkn				0	0			0	0	60
	H09	SYBR		Unkn				0	0			0	0	60
	H10	SYBR		Unkn				0	0			0	0	60
	H11	SYBR		Unkn				0	0			0	0	60
	H12	SYBR		Unkn				0	0			0	0	60

## Sheet: Run Information
File Name	DMA-C2C12-20210613.pcrd
Created By User	admin
Notes
ID
Run Started	06/13/2021 07:51:51 UTC
Run Ended	06/13/2021 09:01:20 UTC
Sample Vol	20
Lid Temp	105
Protocol File Name	PrimePCR.prcl
Plate Setup File Name	Default_PrimePCR_96_runfile.pltd
Base Serial Number	CT022957
Optical Head Serial Number	785BR15132
CFX Manager Version	3.1.1517.0823.
