# Supplementary material for: Microbiota derived d-malate inhibits skeletal muscle growth and angiogenesis during aging via acetylation of Cyclin A
Source: EMBO Rep. 2024 Jan 22;25(2):9. doi: 10.1038/s44319-023-00028-y (PMC10897302; doi:10.1038/s44319-023-00028-y)
Supplement: Supplementary file 9 — EV Figure Source Data [file 44319_2023_28_MOESM9_ESM.zip › EMBOR-2023-57167V1_SourceDataForExpendedView 2/Fig EV2C.xlsx]

## Sheet: Sheet1
EV2C：	Control
	Merge：
	D-malate
	Merge：
