# Supplementary material for: Microbiota derived d-malate inhibits skeletal muscle growth and angiogenesis during aging via acetylation of Cyclin A
Source: EMBO Rep. 2024 Jan 22;25(2):9. doi: 10.1038/s44319-023-00028-y (PMC10897302; doi:10.1038/s44319-023-00028-y)
Supplement: Supplementary file 9 — EV Figure Source Data [file 44319_2023_28_MOESM9_ESM.zip › EMBOR-2023-57167V1_SourceDataForExpendedView 2/Fig EV2D-E.xlsx]

## Sheet: Sheet1
	视野(20X)	DAPI 总数	肌管DAPI数	分化指数	AVERAGE		肌管直径（um）								AVERAGE
A1	A1-1-1-1	708	233	0.329096	0.288707		18.304	12.84	15.51	10.97	19.24	12.17	16.61	17.89	15.4418	17.1258
	A1-2-2-2	892	208	0.233184			21.81	12.91	17.42	20.77	20.22	15.51	16.8	19.62	18.1325
	A1-3-2-2	1168	254	0.217466			20.09	18.15	12.91	19.05	17.86	13.4	15.21	17.05	16.715
	A1-4-1-1	917	325	0.354417			17.74	16.38	20.59	17.69	14.01	19.34	19.81	14.46	17.5025
	A1-5-1-2	640	198	0.309375			16.38	19.05	18.9	20.23	16.38	16.44	13.96	21.36	17.8375
A2	A2-1-2-2	1016	323	0.317913	0.274408		26.94	17.21	16.38	12.84	15.39	12.83	14.21	18.25	16.7563	17.8843
	A2-2-1-1	953	298	0.312697			24.83	17.55	19.81	13.87	17.69	19.1	20.45	24.83	19.7662
	A2-3-2-1	771	208	0.26978			26.28	17.74	13.87	22.64	16.61	14.72	17.42	19.24	18.565
	A2-4-1-2	900	173	0.192222			18.15	20.23	14.97	12.17	15.51	15.52	12.83	18.25	15.9537
	A2-5-2-1	977	273	0.279427			16.38	19.04	18.3	21.77	16.61	15.46	19.48	20	18.38
A3	A3-1-2-1	842	172	0.204276	0.213463		22.52	23.8	16.33	15.02	19.05	17.21	13.61	12.84	17.5475	17.5948
	A3-2-2-1	792	156	0.19697			16.44	16.38	16.55	19.55	16.61	14.97	14.65	17.69	16.605
	A3-3-1-1	814	197	0.242015			19.34	20.23	17.42	19.62	20.4	14.01	19.24	18.3	18.57
	A3-4-1-1	1008	236	0.234127			21.98	17.69	17.21	23.41	14.72	14.83	19.48	14.01	17.9163
	A3-5-1-1	953	181	0.189927			21.25	15.51	12.3	28.02	15.57	17.21	13.61	15.21	17.335
A4	A4-1-1-1	859	175	0.203725	0.284228		16.44	15.39	21.17	21.94	20.41	17.42	18.9	18.3	18.7462
	A4-2-1-1	1094	332	0.303473			18.15	26.28	23.8	18.25	18.51	24.83	18.3	26.14	21.7825
	A4-3-2-1	940	284	0.302128			20.72	29.12	22.64	15.87	19.34	17.32	17.04	16.38	19.8038
	A4-5-1-1	754	247	0.327586			13.87	13.4	13.61	13.87	16.38	17.74	16.83	12.54	14.78
B1	B1-1-2-1	948	509	0.53692	0.431718		19.48	24.34	23.8	19.04	17.74	18.3	18.3	17.89	19.8612	22.0998
	B1-2-1-1	1158	508	0.438687			28.05	17.42	19.48	20.72	20.77	21.29	25.01	23.17	21.9887
	B1-3-2-1	1192	356	0.298658			17.69	24.53	21.25	26.17	22.64	17.9	24.34	21.17	21.9612
	B1-4-1-1	1159	520	0.448663			27.35	26.73	26.14	22.44	21.12	21.11	23.13	20.81	23.6038
	B1-5-2-1	1088	474	0.435662			22.15	22.14	23.23	26.42	24.53	21.95	20.49	23.76	23.0837
B2	B2-1-1-1	852	201	0.235915	0.330127		17.42	23.76	17.05	18.25	20.72	21.77	16.38	16.83	19.0225	21.0395
	B2-2-1-1	1026	338	0.329435			21.94	21.3	20.23	19.48	22.31	20.72	19.05	19.62	20.5813
	B2-3-2-2	874	279	0.319222			20.72	24.64	25.67	20.81	16.83	17.42	20.23	17.9	20.5275
	B2-4-1-1	958	322	0.336117			26.42	23.49	27.55	24.11	17.42	21.25	23.41	23.76	23.4262
	B2-5-1-1	1142	491	0.429947			27.92	20.77	24.07	17.69	23.16	18.3	18.9	22.31	21.64
B3	B3-1-1-1	1016	381	0.375	0.344892		24.11	18.9	25.09	20.09	18.25	18.51	17.9	12.24	19.3863	20.5155
	B3-2-1-2	1088	326	0.299632			24.34	20.9	24.07	21.51	18.25	21.94	25.85	19.48	22.0425
	B3-3-2-1	917	358	0.390403			20.72	25.67	19.62	17.69	19.24	17.96	21.61	19.83	20.2925
	B3-4-2-1	1166	393	0.33705			23.25	21.25	23.13	18.95	16.44	15.94	15.1	17.69	18.9688
	B3-5-1-1	943	304	0.322375			22.15	18.15	21.12	19.48	25.56	26.17	19.34	23.13	21.8875
B4	B4-2-1-1	1086	405	0.372928	0.366074		21.94	22.44	27.38	23.41	24.53	27.55	23.17	21.94	24.045	25.3382
	B4-3-1-1	1327	423	0.318764			29.96	28.31	23.25	20.41	23.8	29.95	25.56	23.41	25.5813
	B4-3-2-1	1064	475	0.446429			27.55	25.42	26.73	26.1	26.8	26	21.81	21.94	25.2937
	B4-4-1-1	1535	563	0.366775			32.88	31.31	27.71	26.73	29.93	24.53	24.54	22.64	27.5338
	B4-5-1-1	1060	345	0.325472			21.94	26.42	26.17	29.96	23.8	23.13	20.72	21.76	24.2375
