# Supplementary material for: Microbiota derived d-malate inhibits skeletal muscle growth and angiogenesis during aging via acetylation of Cyclin A
Source: EMBO Rep. 2024 Jan 22;25(2):9. doi: 10.1038/s44319-023-00028-y (PMC10897302; doi:10.1038/s44319-023-00028-y)
Supplement: Supplementary file 9 — EV Figure Source Data [file 44319_2023_28_MOESM9_ESM.zip › EMBOR-2023-57167V1_SourceDataForExpendedView 2/Fig EV2I.xlsx]

## Sheet: Sheet1
sample		MYHC	GAPDH
D2	ctrl-1	86582	307728	0.281359	0.353829	0.795184
	ctrl-2	81518	284126	0.286908	0.353829	0.810867
	ctrl-3	75725	145147	0.521712	0.353829	1.47448
	ctrl-4	79143	243266	0.325335	0.353829	0.919471
	DMA-1	103651	334547	0.309825	0.353829	0.875636
	DMA-2	109076	274389	0.397523	0.353829	1.12349
	DMA-3	84786	104598	0.810589	0.353829	2.29091
	DMA-4	82416	227162	0.362807	0.353829	1.02538
D4	ctrl-1	399433	406132	0.983505	0.972655	1.01116
	ctrl-2	449913	199040	2.26041	3.29253	0.686529
	ctrl-3	389183	89992	4.32464	3.29253	1.31347
	ctrl-4	238645	248122	0.961805	0.972655	0.988845
	DMA-1	385789	444191	0.868521	0.972655	0.892938
	DMA-2	205292	93995	2.18407	3.29253	0.663343
	DMA-3	209011	145365	1.43784	0.972655	1.47826
	DMA-4
D6	ctrl-1	390320	468137	0.833773	1.15855	0.719666
	ctrl-2	438451	222755	1.96831	1.36099	1.44623
	ctrl-3	428219	331439	1.292	1.15855	1.11518
	ctrl-4	485262	359482	1.34989	1.15855	1.16515
	DMA-1	357277	433623	0.823935	1.15855	0.711174
	DMA-2	404807	334951	1.20856	1.15855	1.04316
	DMA-3	376643	492794	0.764301	1.15855	0.659702
	DMA-4	450834	341074	1.32181	1.15855	1.14091
