# Supplementary material for: Microbiota derived d-malate inhibits skeletal muscle growth and angiogenesis during aging via acetylation of Cyclin A
Source: EMBO Rep. 2024 Jan 22;25(2):9. doi: 10.1038/s44319-023-00028-y (PMC10897302; doi:10.1038/s44319-023-00028-y)
Supplement: Supplementary file 9 — EV Figure Source Data [file 44319_2023_28_MOESM9_ESM.zip › EMBOR-2023-57167V1_SourceDataForExpendedView 3/Fig EV3D.xlsx]

## Sheet: Sheet1
sample
control	3700	69.43	0	184	256890	256890	0.597126	0.604339	0.988063
control	3700	59.75	0	185	221074	221074	0.545316	0.604339	0.902335
control	3700	67.304	0	184	249023	249023	0.654748	0.604339	1.08341
control	3792	70.289	0	173	266536	266536	0.656163	0.660291	0.993748
control	3792	70.035	0	177	265571	265571	0.776451	0.660291	1.17592
control	3792	62.934	0	176	238647	238647	0.751187	0.660291	1.13766
20	3700	52.382	2	180	193812	193812	0.608114	0.604339	1.00625
20	3700	59.436	0	189	219913	219913	0.629438	0.604339	1.04153
20	3700	62.918	2	188	232795	232795	0.591294	0.604339	0.978415
20	3792	62.239	0	179	236011	236011	0.654065	0.660291	0.990571
20	3792	56.914	0	175	215816	215816	0.572961	0.660291	0.867739
20	3792	54.718	0	166	207491	207491	0.550921	0.660291	0.83436
200	3700	51.254	0	191	189641	189641	0.586995	0.604339	0.9713
200	3700	57.535	1	191	212879	212879	0.623443	0.604339	1.03161
200	3700	52.592	1	185	194592	194592	0.611698	0.604339	1.01218
200	3792	51.054	1	167	193598	193598	0.638371	0.660291	0.966801
200	3792	59.208	0	168	224515	224515	0.578097	0.660291	0.875518
200	3792	56.167	0	164	212984	212984	0.64333	0.660291	0.974312
500	3700	50.754	0	196	187790	187790	0.583645	0.604339	0.965756
500	3700	49.816	0	189	184318	184318	0.60097	0.604339	0.994424
500	3700	59.271	0	196	219303	219303	0.722516	0.604339	1.19555
500	3792	55.2	0	175	209319	209319	0.603308	0.660291	0.9137
500	3792	66.419	1	174	251860	251860	0.66975	0.660291	1.01432
500	3792	69.171	0	176	262295	262295	0.615835	0.660291	0.932671
