# Supplementary material for: Microbiota derived d-malate inhibits skeletal muscle growth and angiogenesis during aging via acetylation of Cyclin A
Source: EMBO Rep. 2024 Jan 22;25(2):9. doi: 10.1038/s44319-023-00028-y (PMC10897302; doi:10.1038/s44319-023-00028-y)
Supplement: Supplementary file 9 — EV Figure Source Data [file 44319_2023_28_MOESM9_ESM.zip › EMBOR-2023-57167V1_SourceDataForExpendedView 3/Fig EV3E.xlsx]

## Sheet: 0
	Well	Fluor	Target	Content	Sample	Biological Set Name	Cq	Cq Mean	Cq Std. Dev	Starting Quantity (SQ)	Log Starting Quantity	SQ Mean	SQ Std. Dev	Set Point	Well Note
	A01	SYBR	Tublin	Unkn	A1		23.116	23.116	0				0	60
	A02	SYBR	Tublin	Unkn	A2		22.6538	22.6538	0				0	60
	A03	SYBR	Tublin	Unkn	A3		22.4855	22.4855	0				0	60
	A04	SYBR	Tublin	Unkn	A4		22.5182	22.5182	0				0	60
	A05	SYBR	Tublin	Unkn	A5		23.7835	23.7835	0				0	60
	A06	SYBR	Tublin	Unkn	B1		22.6379	22.6379	0				0	60
	A07	SYBR	Tublin	Unkn	B2		23.0907	23.0907	0				0	60
	A08	SYBR	Tublin	Unkn	B3		23.0078	23.0078	0				0	60
	A09	SYBR	Tublin	Unkn	B4		22.4644	22.4644	0				0	60
	A10	SYBR	Tublin	Unkn	B5		23.04	23.04	0				0	60
	A11	SYBR	Tublin	Unkn	B6		22.6468	22.6468	0				0	60
	A12	SYBR		Unkn				0	0			0	0	60
	B01	SYBR	Actin	Unkn	A1		14.0917	14.0917	0				0	60
	B02	SYBR	Actin	Unkn	A2		13.3898	13.3898	0				0	60
	B03	SYBR	Actin	Unkn	A3		13.4479	13.4479	0				0	60
	B04	SYBR	Actin	Unkn	A4		13.5325	13.5325	0				0	60
	B05	SYBR	Actin	Unkn	A5		14.6125	14.6125	0				0	60
	B06	SYBR	Actin	Unkn	B1		13.3719	13.3719	0				0	60
	B07	SYBR	Actin	Unkn	B2		13.8749	13.8749	0				0	60
	B08	SYBR	Actin	Unkn	B3		13.8119	13.8119	0				0	60
	B09	SYBR	Actin	Unkn	B4		13.4137	13.4137	0				0	60
	B10	SYBR	Actin	Unkn	B5		13.8113	13.8113	0				0	60
	B11	SYBR	Actin	Unkn	B6		13.4721	13.4721	0				0	60
	B12	SYBR		Unkn				0	0			0	0	60
	C01	SYBR	ACTA2	Unkn	A1		15.8221	15.8221	0				0	60		7.29392	156.924	154.988	1.01249
	C02	SYBR	ACTA2	Unkn	A2		15.2366	15.2366	0				0	60		7.41718	170.92		1.1028
	C03	SYBR	ACTA2	Unkn	A3		15.2551	15.2551	0				0	60		7.23049	150.174		0.968939
	C04	SYBR	ACTA2	Unkn	A4		15.3404	15.3404	0				0	60		7.17778	144.787		0.934179
	C05	SYBR	ACTA2	Unkn	A5		16.5343	16.5343	0				0	60		7.24921	152.135		0.981594
	C06	SYBR	ACTA2	Unkn	B1		15.1197	15.1197	0				0	60		7.51817	183.314		1.18276
	C07	SYBR	ACTA2	Unkn	B2		15.7032	15.7032	0				0	60		7.38755	167.446		1.08038
	C08	SYBR	ACTA2	Unkn	B3		15.5707	15.5707	0				0	60		7.43702	173.288		1.11807
	C09	SYBR	ACTA2	Unkn	B4		15.2896	15.2896	0				0	60		7.17476	144.483		0.932222
	C10	SYBR	ACTA2	Unkn	B5		15.6997	15.6997	0				0	60		7.34025	162.045		1.04553
	C11	SYBR	ACTA2	Unkn	B6		15.4017	15.4017	0				0	60		7.24514	151.706		0.978826
	C12	SYBR		Unkn				0	0			0	0	60
	D01	SYBR	MYCK	Unkn	A1		31.3173	31.3173	0				0	60		-8.20127	0.00339759	0.00210358	1.61515
	D02	SYBR	MYCK	Unkn	A2		32.0054	32.0054	0				0	60		-9.35161	0.00153068		0.727656
	D03	SYBR	MYCK	Unkn	A3		31.9085	31.9085	0				0	60		-9.42294	0.00145684		0.692555
	D04	SYBR	MYCK	Unkn	A4		32.0669	32.0669	0				0	60		-9.54872	0.0013352		0.63473
	D05	SYBR	MYCK	Unkn	A5		32.2651	32.2651	0				0	60		-8.48161	0.00279757		1.32991
	D06	SYBR	MYCK	Unkn	B1		32.2977	32.2977	0				0	60		-9.65981	0.00123625		0.58769
	D07	SYBR	MYCK	Unkn	B2		32.4414	32.4414	0				0	60		-9.35065	0.0015317		0.72814
	D08	SYBR	MYCK	Unkn	B3		32.5741	32.5741	0				0	60		-9.56636	0.00131898		0.627016
	D09	SYBR	MYCK	Unkn	B4		32.9334	32.9334	0				0	60		-10.469	0.000705533		0.335397
	D10	SYBR	MYCK	Unkn	B5		31.4691	31.4691	0				0	60		-8.42914	0.00290119		1.37917
	D11	SYBR	MYCK	Unkn	B6		32.2476	32.2476	0				0	60		-9.60083	0.00128784		0.612215
	D12	SYBR		Unkn				0	0			0	0	60
	E01	SYBR	TAGLN	Unkn	A1		15.6539	15.6539	0				0	60		7.46216	176.333	174.414	1.01101
	E02	SYBR	TAGLN	Unkn	A2		15.0489	15.0489	0				0	60		7.60485	194.665		1.11611
	E03	SYBR	TAGLN	Unkn	A3		15.1093	15.1093	0				0	60		7.37624	166.138		0.952551
	E04	SYBR	TAGLN	Unkn	A4		15.1718	15.1718	0				0	60		7.34633	162.729		0.933008
	E05	SYBR	TAGLN	Unkn	A5		16.3556	16.3556	0				0	60		7.42797	172.203		0.987325
	E06	SYBR	TAGLN	Unkn	B1		15.1342	15.1342	0				0	60		7.50365	181.478		1.0405
	E07	SYBR	TAGLN	Unkn	B2		15.5265	15.5265	0				0	60		7.56423	189.261		1.08512
	E08	SYBR	TAGLN	Unkn	B3		15.4877	15.4877	0				0	60		7.52003	183.55		1.05238
	E09	SYBR	TAGLN	Unkn	B4		15.0601	15.0601	0				0	60		7.40423	169.393		0.971214
	E10	SYBR	TAGLN	Unkn	B5		15.4992	15.4992	0				0	60		7.54079	186.21		1.06763
	E11	SYBR	TAGLN	Unkn	B6		15.2074	15.2074	0				0	60		7.43938	173.571		0.995166
	E12	SYBR		Unkn				0	0			0	0	60
	F01	SYBR	SMTN	Unkn	A1		20.3149	20.3149	0				0	60		2.80108	6.96961	6.36314	1.09531
	F02	SYBR	SMTN	Unkn	A2		20.3118	20.3118	0				0	60		2.34197	5.06995		0.796768
	F03	SYBR	SMTN	Unkn	A3		19.9224	19.9224	0				0	60		2.56314	5.90992		0.928774
	F04	SYBR	SMTN	Unkn	A4		19.7478	19.7478	0				0	60		2.77035	6.82274		1.07223
	F05	SYBR	SMTN	Unkn	A5		20.9672	20.9672	0				0	60		2.81629	7.04349		1.10692
	F06	SYBR	SMTN	Unkn	B1		19.9791	19.9791	0				0	60		2.65881	6.31513		0.992455
	F07	SYBR	SMTN	Unkn	B2		20.2278	20.2278	0				0	60		2.86295	7.27501		1.1433
	F08	SYBR	SMTN	Unkn	B3		20.106	20.106	0				0	60		2.90176	7.4734		1.17448
	F09	SYBR	SMTN	Unkn	B4		19.7014	19.7014	0				0	60		2.76295	6.78782		1.06674
	F10	SYBR	SMTN	Unkn	B5		20.2717	20.2717	0				0	60		2.76822	6.81266		1.07064
	F11	SYBR	SMTN	Unkn	B6		19.8497	19.8497	0				0	60		2.79708	6.95032		1.09228
	F12	SYBR		Unkn				0	0			0	0	60
	G01	SYBR	MYH11	Unkn	A1		24.7937	24.7937	0				0	60		-1.67767	0.312588	0.250571	1.2475
	G02	SYBR	MYH12	Unkn	A2		25.1205	25.1205	0				0	60		-2.46678	0.180895		0.721931
	G03	SYBR	MYH13	Unkn	A3		24.6541	24.6541	0				0	60		-2.16857	0.222431		0.887696
	G04	SYBR	MYH14	Unkn	A4		24.4869	24.4869	0				0	60		-1.96874	0.255475		1.01957
	G05	SYBR	MYH15	Unkn	A5		25.6125	25.6125	0				0	60		-1.82897	0.281466		1.1233
	G06	SYBR	MYH16	Unkn	B1		24.4179	24.4179	0				0	60		-1.78002	0.29118		1.16207
	G07	SYBR	MYH17	Unkn	B2		24.6988	24.6988	0				0	60		-1.6081	0.32803		1.30913
	G08	SYBR	MYH18	Unkn	B3		24.8008	24.8008	0				0	60		-1.79306	0.288559		1.15161
	G09	SYBR	MYH19	Unkn	B4		24.3657	24.3657	0				0	60		-1.90129	0.267704		1.06838
	G10	SYBR	MYH20	Unkn	B5		24.9304	24.9304	0				0	60		-1.89049	0.269716		1.07641
	G11	SYBR	MYH21	Unkn	B6		24.7319	24.7319	0				0	60		-2.08505	0.235687		0.940601
	G12	SYBR		Unkn				0	0			0	0	60

## Sheet: Run Information
File Name	DMA-SMC20210529.pcrd
Created By User	admin
Notes
ID
Run Started	05/29/2021 02:16:50 UTC
Run Ended	05/29/2021 03:27:30 UTC
Sample Vol	20
Lid Temp	105
Protocol File Name	PrimePCR.prcl
Plate Setup File Name	Default_PrimePCR_96_runfile.pltd
Base Serial Number	CT022957
Optical Head Serial Number	785BR15132
CFX Manager Version	3.1.1517.0823.
