# Supplementary material for: Microbiota derived d-malate inhibits skeletal muscle growth and angiogenesis during aging via acetylation of Cyclin A
Source: EMBO Rep. 2024 Jan 22;25(2):9. doi: 10.1038/s44319-023-00028-y (PMC10897302; doi:10.1038/s44319-023-00028-y)
Supplement: Supplementary file 9 — EV Figure Source Data [file 44319_2023_28_MOESM9_ESM.zip › EMBOR-2023-57167V1_SourceDataForExpendedView 3/Fig EV3F the relative gene expression of CDK in PVEC.xlsx]

## Sheet: 0
	Well	Fluor	Target	Content	Sample	Biological Set Name	Cq	Cq Mean	Cq Std. Dev	Starting Quantity (SQ)	Log Starting Quantity	SQ Mean	SQ Std. Dev	Set Point	Well Note
	A01	SYBR	CDK1	Unkn	A1		19.0566	19.0566	0				0	60		-3.62472	0.0810682	0.066296	1.22282
	A02	SYBR	CDK1	Unkn	A2		19.154	19.154	0				0	60		-4.02079	0.0616059		0.929255
	A03	SYBR	CDK1	Unkn	A3		19.1793	19.1793	0				0	60		-4.03348	0.0610664		0.921118
	A04	SYBR	CDK1	Unkn	A4		19.1674	19.1674	0				0	60		-3.9646	0.0640524		0.966158
	A05	SYBR	CDK1	Unkn	A5		19.2202	19.2202	0				0	60		-3.96244	0.0641486		0.967609
	A06	SYBR	CDK1	Unkn	A6		19.2233	19.2233	0				0	60		-3.92501	0.0658345		0.993039
	A07	SYBR	CDK1	Unkn	B1		19.2098	19.2098	0				0	60		-3.63729	0.0803649		1.21221
	A08	SYBR	CDK1	Unkn	B2		19.1063	19.1063	0				0	60		-3.82498	0.0705614		1.06434
	A09	SYBR	CDK1	Unkn	B3		19.285	19.285	0				0	60		-4.19732	0.0545104		0.822228
	A10	SYBR	CDK1	Unkn	B4		19.2015	19.2015	0				0	60		-4.16361	0.0557993		0.84167
	A11	SYBR	CDK1	Unkn	B5		19.2241	19.2241	0				0	60		-3.8717	0.0683127		1.03042
	A12	SYBR	CDK1	Unkn	B6		19.3671	19.3671	0				0	60		-4.04756	0.0604733		0.912171
	B01	SYBR	CDK2	Unkn	A1		19.8858	19.8858	0				0	60		-4.45397	0.0456271	0.0433156	1.05336
	B02	SYBR	CDK2	Unkn	A2		19.7482	19.7482	0				0	60		-4.61505	0.0408067		0.942079
	B03	SYBR	CDK2	Unkn	A3		19.8606	19.8606	0				0	60		-4.71472	0.0380826		0.879188
	B04	SYBR	CDK2	Unkn	A4		19.7237	19.7237	0				0	60		-4.52095	0.0435571		1.00557
	B05	SYBR	CDK2	Unkn	A5		19.627	19.627	0				0	60		-4.36924	0.0483869		1.11708
	B06	SYBR	CDK2	Unkn	A6		19.8233	19.8233	0				0	60		-4.52505	0.0434334		1.00272
	B07	SYBR	CDK2	Unkn	B1		19.8354	19.8354	0				0	60		-4.26288	0.0520888		1.20254
	B08	SYBR	CDK2	Unkn	B2		19.6613	19.6613	0				0	60		-4.37997	0.0480282		1.1088
	B09	SYBR	CDK2	Unkn	B3		20.0094	20.0094	0				0	60		-4.92166	0.0329938		0.761706
	B10	SYBR	CDK2	Unkn	B4		19.6708	19.6708	0				0	60		-4.63293	0.0403042		0.930476
	B11	SYBR	CDK2	Unkn	B5		19.8016	19.8016	0				0	60		-4.44917	0.0457791		1.05687
	B12	SYBR	CDK4	Unkn	B6		19.8801	19.8801	0				0	60		-4.56063	0.0423755		0.978295
	C01	SYBR	CDK4	Unkn	A1		17.5434	17.5434	0				0	60		-2.11154	0.231399	0.196329	1.17863
	C02	SYBR	CDK4	Unkn	A2		17.6033	17.6033	0				0	60		-2.47005	0.180485		0.919299
	C03	SYBR	CDK4	Unkn	A3		17.6178	17.6178	0				0	60		-2.4719	0.180253		0.918122
	C04	SYBR	CDK4	Unkn	A4		17.5918	17.5918	0				0	60		-2.38904	0.190909		0.972398
	C05	SYBR	CDK4	Unkn	A5		17.6277	17.6277	0				0	60		-2.36985	0.193465		0.985415
	C06	SYBR	CDK4	Unkn	A6		17.6097	17.6097	0				0	60		-2.31144	0.201459		1.02613
	C07	SYBR	CDK4	Unkn	B1		17.6662	17.6662	0				0	60		-2.09371	0.234278		1.1933
	C08	SYBR	CDK4	Unkn	B2		17.2028	17.2028	0				0	60		-1.92157	0.263967		1.34452
	C09	SYBR	CDK4	Unkn	B3		18.0505	18.0505	0				0	60		-2.96275	0.128269		0.65334
	C10	SYBR	CDK4	Unkn	B4		17.7479	17.7479	0				0	60		-2.71008	0.152821		0.778396
	C11	SYBR	CDK4	Unkn	B5		17.3199	17.3199	0				0	60		-1.96746	0.255703		1.30243
	C12	SYBR	CDK4	Unkn	B6		17.5825	17.5825	0				0	60		-2.26296	0.208343		1.0612
	D01	SYBR	CDK6	Unkn	A1		20.6728	20.6728	0				0	60		-5.24097	0.026443	0.0257312	1.02766
	D02	SYBR	CDK6	Unkn	A2		20.6821	20.6821	0				0	60		-5.54894	0.02136		0.83012
	D03	SYBR	CDK6	Unkn	A3		20.6113	20.6113	0				0	60		-5.46544	0.0226328		0.879586
	D04	SYBR	CDK6	Unkn	A4		19.9594	19.9594	0				0	60		-4.75663	0.0369924		1.43765
	D05	SYBR	CDK6	Unkn	A5		20.7047	20.7047	0				0	60		-5.44687	0.022926		0.890978
	D06	SYBR	CDK6	Unkn	A6		20.6771	20.6771	0				0	60		-5.37883	0.0240331		0.934006
	D07	SYBR	CDK6	Unkn	B1		20.6305	20.6305	0				0	60		-5.05803	0.030018		1.1666
	D08	SYBR	CDK6	Unkn	B2		20.757	20.757	0				0	60		-5.47577	0.0224713		0.87331
	D09	SYBR	CDK6	Unkn	B3		20.6593	20.6593	0				0	60		-5.57154	0.0210281		0.817221
	D10	SYBR	CDK6	Unkn	B4		20.6728	20.6728	0				0	60		-5.63491	0.0201244		0.7821
	D11	SYBR	CDK6	Unkn	B5		20.3033	20.3033	0				0	60		-4.95091	0.0323317		1.25652
	D12	SYBR	CDK6	Unkn	B6		21.1391	21.1391	0				0	60		-5.8196	0.0177062		0.68812
	E01	SYBR	CDK7	Unkn	A1		21.3087	21.3087	0				0	60		-5.87687	0.0170171	0.0159005	1.07023
	E02	SYBR	CDK7	Unkn	A2		21.1055	21.1055	0				0	60		-5.9723	0.0159279		1.00173
	E03	SYBR	CDK7	Unkn	A3		21.1377	21.1377	0				0	60		-5.99185	0.0157135		0.988239
	E04	SYBR	CDK7	Unkn	A4		21.0115	21.0115	0				0	60		-5.80868	0.0178407		1.12202
	E05	SYBR	CDK7	Unkn	A5		21.37	21.37	0				0	60		-6.11218	0.0144561		0.909158
	E06	SYBR	CDK7	Unkn	A6		21.4113	21.4113	0				0	60		-6.11302	0.0144477		0.908629
	E07	SYBR	CDK7	Unkn	B1		21.2962	21.2962	0				0	60		-5.72366	0.0189237		1.19014
	E08	SYBR	CDK7	Unkn	B2		21.0615	21.0615	0				0	60		-5.78017	0.0181968		1.14442
	E09	SYBR	CDK7	Unkn	B3		21.2052	21.2052	0				0	60		-6.11752	0.0144027		0.9058
	E10	SYBR	CDK7	Unkn	B4		21.2464	21.2464	0				0	60		-6.20858	0.0135217		0.850395
	E11	SYBR	CDK7	Unkn	B5		21.4532	21.4532	0				0	60		-6.1008	0.0145705		0.916356
	E12	SYBR	CDK7	Unkn	B6		21.4806	21.4806	0				0	60		-6.16112	0.0139739		0.878838
	F01	SYBR	GPR109A	Unkn	A1		38.0866	38.0866	0				0	60
	F02	SYBR	GPR109A	Unkn	A2			0	0			0	0	60
	F03	SYBR	GPR109A	Unkn	A3			0	0			0	0	60
	F04	SYBR	GPR109A	Unkn	A4			0	0			0	0	60
	F05	SYBR	GPR109A	Unkn	A5			0	0			0	0	60
	F06	SYBR	GPR109A	Unkn	A6			0	0			0	0	60
	F07	SYBR	GPR109A	Unkn	B1			0	0			0	0	60
	F08	SYBR	GPR109A	Unkn	B2			0	0			0	0	60
	F09	SYBR	GPR109A	Unkn	B3			0	0			0	0	60
	F10	SYBR	GPR109A	Unkn	B4			0	0			0	0	60
	F11	SYBR	GPR109A	Unkn	B5			0	0			0	0	60
	F12	SYBR	GPR109A	Unkn	B6			0	0			0	0	60
	G01	SYBR	GPR109B	Unkn	A1			0	0			0	0	60
	G02	SYBR	GPR109B	Unkn	A2			0	0			0	0	60
	G03	SYBR	GPR109B	Unkn	A3			0	0			0	0	60
	G04	SYBR	GPR109B	Unkn	A4		39.8038	39.8038	0				0	60
	G05	SYBR	GPR109B	Unkn	A5		37.6128	37.6128	0				0	60
	G06	SYBR	GPR109B	Unkn	A6			0	0			0	0	60
	G07	SYBR	GPR109B	Unkn	B1			0	0			0	0	60
	G08	SYBR	GPR109B	Unkn	B2		38.0007	38.0007	0				0	60
	G09	SYBR	GPR109B	Unkn	B3			0	0			0	0	60
	G10	SYBR	GPR109B	Unkn	B4			0	0			0	0	60
	G11	SYBR	GPR109B	Unkn	B5			0	0			0	0	60
	G12	SYBR	GPR109B	Unkn	B6			0	0			0	0	60
	H01	SYBR	Actin	Unkn	A1		15.4318	15.4318	0				0	60
	H02	SYBR	Actin	Unkn	A2		15.1332	15.1332	0				0	60
	H03	SYBR	Actin	Unkn	A3		15.1459	15.1459	0				0	60
	H04	SYBR	Actin	Unkn	A4		15.2028	15.2028	0				0	60
	H05	SYBR	Actin	Unkn	A5		15.2578	15.2578	0				0	60
	H06	SYBR	Actin	Unkn	A6		15.2983	15.2983	0				0	60
	H07	SYBR	Actin	Unkn	B1		15.5725	15.5725	0				0	60
	H08	SYBR	Actin	Unkn	B2		15.2813	15.2813	0				0	60
	H09	SYBR	Actin	Unkn	B3		15.0877	15.0877	0				0	60
	H10	SYBR	Actin	Unkn	B4		15.0379	15.0379	0				0	60
	H11	SYBR	Actin	Unkn	B5		15.3524	15.3524	0				0	60
	H12	SYBR	Actin	Unkn	B6		15.3195	15.3195	0				0	60

## Sheet: Run Information
File Name	DMA-PVEC-cycle.pcrd
Created By User	admin
Notes
ID
Run Started	05/28/2021 01:28:21 UTC
Run Ended	05/28/2021 02:38:58 UTC
Sample Vol	20
Lid Temp	105
Protocol File Name	PrimePCR.prcl
Plate Setup File Name	Default_PrimePCR_96_runfile.pltd
Base Serial Number	CT022957
Optical Head Serial Number	785BR15132
CFX Manager Version	3.1.1517.0823.
