# Supplementary material for: Microbiota derived d-malate inhibits skeletal muscle growth and angiogenesis during aging via acetylation of Cyclin A
Source: EMBO Rep. 2024 Jan 22;25(2):9. doi: 10.1038/s44319-023-00028-y (PMC10897302; doi:10.1038/s44319-023-00028-y)
Supplement: Supplementary file 9 — EV Figure Source Data [file 44319_2023_28_MOESM9_ESM.zip › EMBOR-2023-57167V1_SourceDataForExpendedView 3/Fig EV3F.xlsx]

## Sheet: 0
	Well	Fluor	Target	Content	Sample	Biological Set Name	Cq	Cq Mean	Cq Std. Dev	Starting Quantity (SQ)	Log Starting Quantity	SQ Mean	SQ Std. Dev	Set Point	Well Note
	A01	SYBR	CDK1	Unkn	A1		19.0566	19.0566	0				0	60		-3.62472	0.0810682	0.066296	1.22282
	A02	SYBR	CDK1	Unkn	A2		19.154	19.154	0				0	60		-4.02079	0.0616059		0.929255
	A03	SYBR	CDK1	Unkn	A3		19.1793	19.1793	0				0	60		-4.03348	0.0610664		0.921118
	A04	SYBR	CDK1	Unkn	A4		19.1674	19.1674	0				0	60		-3.9646	0.0640524		0.966158
	A05	SYBR	CDK1	Unkn	A5		19.2202	19.2202	0				0	60		-3.96244	0.0641486		0.967609
	A06	SYBR	CDK1	Unkn	A6		19.2233	19.2233	0				0	60		-3.92501	0.0658345		0.993039
	A07	SYBR	CDK1	Unkn	B1		19.2098	19.2098	0				0	60		-3.63729	0.0803649		1.21221
	A08	SYBR	CDK1	Unkn	B2		19.1063	19.1063	0				0	60		-3.82498	0.0705614		1.06434
	A09	SYBR	CDK1	Unkn	B3		19.285	19.285	0				0	60		-4.19732	0.0545104		0.822228
	A10	SYBR	CDK1	Unkn	B4		19.2015	19.2015	0				0	60		-4.16361	0.0557993		0.84167
	A11	SYBR	CDK1	Unkn	B5		19.2241	19.2241	0				0	60		-3.8717	0.0683127		1.03042
	A12	SYBR	CDK1	Unkn	B6		19.3671	19.3671	0				0	60		-4.04756	0.0604733		0.912171
	B01	SYBR	CDK2	Unkn	A1		19.8858	19.8858	0				0	60		-4.45397	0.0456271	0.0433156	1.05336
	B02	SYBR	CDK2	Unkn	A2		19.7482	19.7482	0				0	60		-4.61505	0.0408067		0.942079
	B03	SYBR	CDK2	Unkn	A3		19.8606	19.8606	0				0	60		-4.71472	0.0380826		0.879188
	B04	SYBR	CDK2	Unkn	A4		19.7237	19.7237	0				0	60		-4.52095	0.0435571		1.00557
	B05	SYBR	CDK2	Unkn	A5		19.627	19.627	0				0	60		-4.36924	0.0483869		1.11708
	B06	SYBR	CDK2	Unkn	A6		19.8233	19.8233	0				0	60		-4.52505	0.0434334		1.00272
	B07	SYBR	CDK2	Unkn	B1		19.8354	19.8354	0				0	60		-4.26288	0.0520888		1.20254
	B08	SYBR	CDK2	Unkn	B2		19.6613	19.6613	0				0	60		-4.37997	0.0480282		1.1088
	B09	SYBR	CDK2	Unkn	B3		20.0094	20.0094	0				0	60		-4.92166	0.0329938		0.761706
	B10	SYBR	CDK2	Unkn	B4		19.6708	19.6708	0				0	60		-4.63293	0.0403042		0.930476
	B11	SYBR	CDK2	Unkn	B5		19.8016	19.8016	0				0	60		-4.44917	0.0457791		1.05687
	B12	SYBR	CDK4	Unkn	B6		19.8801	19.8801	0				0	60		-4.56063	0.0423755		0.978295
	C01	SYBR	CDK4	Unkn	A1		17.5434	17.5434	0				0	60		-2.11154	0.231399	0.196329	1.17863
	C02	SYBR	CDK4	Unkn	A2		17.6033	17.6033	0				0	60		-2.47005	0.180485		0.919299
	C03	SYBR	CDK4	Unkn	A3		17.6178	17.6178	0				0	60		-2.4719	0.180253		0.918122
	C04	SYBR	CDK4	Unkn	A4		17.5918	17.5918	0				0	60		-2.38904	0.190909		0.972398
	C05	SYBR	CDK4	Unkn	A5		17.6277	17.6277	0				0	60		-2.36985	0.193465		0.985415
	C06	SYBR	CDK4	Unkn	A6		17.6097	17.6097	0				0	60		-2.31144	0.201459		1.02613
	C07	SYBR	CDK4	Unkn	B1		17.6662	17.6662	0				0	60		-2.09371	0.234278		1.1933
	C08	SYBR	CDK4	Unkn	B2		17.2028	17.2028	0				0	60		-1.92157	0.263967		1.34452
	C09	SYBR	CDK4	Unkn	B3		18.0505	18.0505	0				0	60		-2.96275	0.128269		0.65334
	C10	SYBR	CDK4	Unkn	B4		17.7479	17.7479	0				0	60		-2.71008	0.152821		0.778396
	C11	SYBR	CDK4	Unkn	B5		17.3199	17.3199	0				0	60		-1.96746	0.255703		1.30243
	C12	SYBR	CDK4	Unkn	B6		17.5825	17.5825	0				0	60		-2.26296	0.208343		1.0612
	D01	SYBR	CDK6	Unkn	A1		20.6728	20.6728	0				0	60		-5.24097	0.026443	0.0257312	1.02766
	D02	SYBR	CDK6	Unkn	A2		20.6821	20.6821	0				0	60		-5.54894	0.02136		0.83012
	D03	SYBR	CDK6	Unkn	A3		20.6113	20.6113	0				0	60		-5.46544	0.0226328		0.879586
	D04	SYBR	CDK6	Unkn	A4		19.9594	19.9594	0				0	60		-4.75663	0.0369924		1.43765
	D05	SYBR	CDK6	Unkn	A5		20.7047	20.7047	0				0	60		-5.44687	0.022926		0.890978
	D06	SYBR	CDK6	Unkn	A6		20.6771	20.6771	0				0	60		-5.37883	0.0240331		0.934006
	D07	SYBR	CDK6	Unkn	B1		20.6305	20.6305	0				0	60		-5.05803	0.030018		1.1666
	D08	SYBR	CDK6	Unkn	B2		20.757	20.757	0				0	60		-5.47577	0.0224713		0.87331
	D09	SYBR	CDK6	Unkn	B3		20.6593	20.6593	0				0	60		-5.57154	0.0210281		0.817221
	D10	SYBR	CDK6	Unkn	B4		20.6728	20.6728	0				0	60		-5.63491	0.0201244		0.7821
	D11	SYBR	CDK6	Unkn	B5		20.3033	20.3033	0				0	60		-4.95091	0.0323317		1.25652
	D12	SYBR	CDK6	Unkn	B6		21.1391	21.1391	0				0	60		-5.8196	0.0177062		0.68812
	H01	SYBR	Actin	Unkn	A1		15.4318	15.4318	0				0	60
	H02	SYBR	Actin	Unkn	A2		15.1332	15.1332	0				0	60
	H03	SYBR	Actin	Unkn	A3		15.1459	15.1459	0				0	60
	H04	SYBR	Actin	Unkn	A4		15.2028	15.2028	0				0	60
	H05	SYBR	Actin	Unkn	A5		15.2578	15.2578	0				0	60
	H06	SYBR	Actin	Unkn	A6		15.2983	15.2983	0				0	60
	H07	SYBR	Actin	Unkn	B1		15.5725	15.5725	0				0	60
	H08	SYBR	Actin	Unkn	B2		15.2813	15.2813	0				0	60
	H09	SYBR	Actin	Unkn	B3		15.0877	15.0877	0				0	60
	H10	SYBR	Actin	Unkn	B4		15.0379	15.0379	0				0	60
	H11	SYBR	Actin	Unkn	B5		15.3524	15.3524	0				0	60
	H12	SYBR	Actin	Unkn	B6		15.3195	15.3195	0				0	60

## Sheet: Run Information
File Name	DMA-PVEC-cycle.pcrd
Created By User	admin
Notes
ID
Run Started	05/28/2021 01:28:21 UTC
Run Ended	05/28/2021 02:38:58 UTC
Sample Vol	20
Lid Temp	105
Protocol File Name	PrimePCR.prcl
Plate Setup File Name	Default_PrimePCR_96_runfile.pltd
Base Serial Number	CT022957
Optical Head Serial Number	785BR15132
CFX Manager Version	3.1.1517.0823.
